# Supplementary material for: IGF2BP2 Deficiency in Macrophages Impairs Migration, Reprograms Metabolism, and Limits Tumor Progression
Source: Int J Biol Sci. 2026 Feb 18;22(6):2754–73. doi: 10.7150/ijbs.122142 (PMC13050439; doi:10.7150/ijbs.122142)
Supplement: Supplementary file 2 — Supplementary file 1. [file ijbsv22p2754s2.xlsx]

## Sheet: TPM
gene_id	symbol	name	entrezgene	WT1 M01	WT2 M02	WT3 M03	KO1 M01	KO2 M01	KO3 M01	WT1 IL-4	WT2 IL-4	WT3 IL-4	KO1 IL-4	KO2 IL-4	KO3 IL-4
ENSMUSG00000000001	Gnai3	guanine nucleotide binding protein (G protein), alpha inhibiting 3	14679	109.75	116.68	103.24	109.65	113.92	110.66	139	154.24	146.83	134.65	153.74	153.85
ENSMUSG00000000003	Pbsn	probasin	54192	0.17	0.17	0.18	0.18	0.13	0.14	0	0	0	0.17	0.12	0.13
ENSMUSG00000000028	Cdc45	cell division cycle 45	12544	34.07	36.86	35.29	41.69	38.2	38.89	17.77	19.89	22.84	16.49	16.8	15.33
ENSMUSG00000000031	H19	H19, imprinted maternally expressed transcript	14955	1.25	0.56	0.5	0.52	0.46	0.49	0.34	0.48	0.1	0.46	0.27	0.33
ENSMUSG00000000037	Scml2	Scm polycomb group protein like 2	107815	1.02	0.86	0.75	0.74	0.89	0.55	0.53	0.59	0.2	0.52	0.39	0.57
ENSMUSG00000000049	Apoh	apolipoprotein H	11818	0.55	0.55	0.61	0.6	0.43	0.45	0	0	0	0.55	0.41	0.42
ENSMUSG00000000056	Narf	nuclear prelamin A recognition factor	67608	12.98	11.92	12.21	15.09	14.46	16.29	12.84	13.66	13	15.16	14.5	14.18
ENSMUSG00000000058	Cav2	caveolin 2	12390	95.78	94.94	85.49	107.96	92.08	95.94	22.84	25.43	25.89	23.04	25.61	26.22
ENSMUSG00000000078	Klf6	Kruppel-like factor 6	23849	106.63	109.77	112.02	143.88	153.48	141.1	119.87	124.31	110.5	107.51	129.99	116.86
ENSMUSG00000000085	Scmh1	sex comb on midleg homolog 1	29871	23.74	24.81	23.49	22.8	20.42	19.59	12.94	12.95	13.1	13.02	15.78	14.49
ENSMUSG00000000088	Cox5a	cytochrome c oxidase subunit 5A	12858	289.45	310.58	342.86	338.21	335.89	340.39	349.61	343	383.14	422.32	367.7	397.67
ENSMUSG00000000093	Tbx2	T-box 2	21385	0.05	0.03	0.05	0.02	0.04	0.05	0.02	0	0	0.05	0.01	0.03
ENSMUSG00000000094	Tbx4	T-box 4	21387	0.06	0.06	0.07	0.07	0.05	0.05	0	0	0	0.06	0.04	0.05
ENSMUSG00000000103	Zfy2	zinc finger protein 2, Y-linked	22768	0.02	0.02	0.02	0.02	0.02	0.02	0	0	0	0.02	0.02	0.02
ENSMUSG00000000120	Ngfr	nerve growth factor receptor (TNFR superfamily, member 16)	18053	0.02	0.02	0.02	0.02	0.03	0.01	0	0	0	0.02	0.01	0.01
ENSMUSG00000000125	Wnt3	wingless-type MMTV integration site family, member 3	22415	0.02	0.02	0.02	0.02	0.02	0.02	0	0	0	0.02	0.01	0.02
ENSMUSG00000000126	Wnt9a	wingless-type MMTV integration site family, member 9A	216795	0.13	0.16	0.1	0.12	0.16	0.25	0.15	0.05	0.36	0.26	0.3	0.18
ENSMUSG00000000127	Fer	fer (fms/fps related) protein kinase	14158	18.87	17.08	13.98	17.34	17.75	18.22	15.69	14.32	13.42	11.55	12.04	11.84
ENSMUSG00000000131	Xpo6	exportin 6	74204	63.61	65.2	59.15	71.53	69.25	68.25	61.69	57.19	64.28	73.89	69.41	70.4
ENSMUSG00000000134	Tfe3	transcription factor E3	209446	108.63	108.82	105.33	101.07	107.21	101.82	128.38	123.15	112.05	112.85	112.86	112.41
ENSMUSG00000000142	Axin2	axin 2	12006	0.62	0.45	0.5	0.49	0.38	0.37	0.33	0.05	0.49	0.62	0.39	0.36
ENSMUSG00000000148	Brat1	BRCA1-associated ATM activator 1	231841	10.58	10.99	9.85	10.32	9.52	9.82	11.87	10.35	10.86	10.5	11.61	11.02
ENSMUSG00000000149	Gna12	guanine nucleotide binding protein, alpha 12	14673	75.3	68.67	64.41	69.98	68.34	68.65	76.99	69.11	73.26	66.62	66.67	65.8
ENSMUSG00000000154	Slc22a18	solute carrier family 22 (organic cation transporter), member 18	18400	4.07	4.52	4.81	3.37	3.82	3.35	2.76	2.15	2.87	3.16	3.21	2.95
ENSMUSG00000000157	Itgb2l	integrin beta 2-like	16415	0.41	0.34	0.3	0.27	0.23	0.16	0.16	0.17	0.16	0.29	0.22	0.27
ENSMUSG00000000159	Igsf5	immunoglobulin superfamily, member 5	72058	0.56	0.56	0.61	0.61	0.44	0.45	0	0	0	0.56	0.54	0.54
ENSMUSG00000000167	Pih1d2	PIH1 domain containing 2	72614	1.33	1.25	1.12	0.76	1.45	0.89	0.32	0.35	1.23	1.04	1.62	0.82
ENSMUSG00000000168	Dlat	dihydrolipoamide S-acetyltransferase (E2 component of pyruvate dehydrogenase complex)	235339	65.72	63.09	53.74	63.64	62.53	64.77	60.8	59.37	53.65	56.5	61.97	60.99
ENSMUSG00000000171	Sdhd	succinate dehydrogenase complex, subunit D, integral membrane protein	66925	138.78	145.94	145.86	147.19	140.48	140.78	128.34	132.92	145.07	145.54	139.62	143.77
ENSMUSG00000000182	Fgf23	fibroblast growth factor 23	64654	0.03	0.03	0.04	0.04	0.03	0.03	0	0	0	0.03	0.03	0.03
ENSMUSG00000000183	Fgf6	fibroblast growth factor 6	14177	0.05	0.05	0.06	0.06	0.04	0.04	0	0	0	0.05	0.04	0.04
ENSMUSG00000000184	Ccnd2	cyclin D2	12444	15.05	11.94	12.45	13.12	13.39	12.75	12.01	12.06	12.97	10.98	14	13.96
ENSMUSG00000000194	Gpr107	G protein-coupled receptor 107	277463	57.23	49.87	48.22	60.53	56.21	55.59	63.06	58.6	54.22	58.25	58.6	56.54
ENSMUSG00000000197	Nalcn	sodium leak channel, non-selective	338370	0.01	0.01	0.01	0.01	0.01	0.01	0	0	0	0.01	0.01	0.01
ENSMUSG00000000202	Btbd17	BTB (POZ) domain containing 17	72014	0.6	0.63	0.66	0.68	0.47	0.57	0.17	0.22	0.11	0.95	0.52	0.76
ENSMUSG00000000204	Slfn4	schlafen 4	20558	0.24	0.08	0.2	0.35	0.24	0.25	0.18	0.07	0.13	0.08	0.07	0.05
ENSMUSG00000000214	Th	tyrosine hydroxylase	21823	0.39	0.39	0.43	0.42	0.3	0.32	0	0	0	0.39	0.29	0.3
ENSMUSG00000000215	Ins2	insulin II	16334	1.46	1.46	1.59	1.57	1.13	1.17	0	0	0	1.46	1.07	1.1
ENSMUSG00000000216	Scnn1g	sodium channel, nonvoltage-gated 1 gamma	20278	0.02	0.02	0.02	0.02	0.02	0.02	0	0	0	0.02	0.02	0.02
ENSMUSG00000000223	Drp2	dystrophin related protein 2	13497	0.37	0.46	0.39	0.41	0.43	0.34	0.12	0.11	0.19	0.21	0.31	0.27
ENSMUSG00000000244	Tspan32	tetraspanin 32	27027	21.96	24.23	28.03	24.22	23.97	23.14	29.21	30.17	37.12	37.5	34.58	33.95
ENSMUSG00000000247	Lhx2	LIM homeobox protein 2	16870	1.19	1.11	0.96	1.22	0.94	0.72	1.24	1.52	1.69	1.43	1.75	1.38
ENSMUSG00000000248	Clec2g	C-type lectin domain family 2, member g	70809	0.35	0.35	0.38	0.38	0.27	0.28	0	0	0	0.35	0.26	0.26
ENSMUSG00000000253	Gmpr	guanosine monophosphate reductase	66355	21.47	21.66	18.58	21.73	20.6	20.36	26.93	33.32	29.85	27.07	26.37	26.18
ENSMUSG00000000263	Glra1	glycine receptor, alpha 1 subunit	14654	0.09	0.09	0.1	0.1	0.07	0.07	0	0	0	0.09	0.07	0.07
ENSMUSG00000000266	Mid2	midline 2	23947	0.27	0.27	0.2	0.29	0.21	0.16	0.15	0.05	0.13	0.18	0.15	0.14
ENSMUSG00000000275	Trim25	tripartite motif-containing 25	217069	112.81	104.03	88.53	127.6	122.32	120.5	100.09	93.41	89.62	81.51	97.38	93.23
ENSMUSG00000000276	Dgke	diacylglycerol kinase, epsilon	56077	6.57	6.31	5.18	6.48	7.2	6.87	7.29	6.69	7.62	6.01	6.93	7.2
ENSMUSG00000000278	Scpep1	serine carboxypeptidase 1	74617	225.03	221.86	204.44	220.33	211.86	216.26	209.4	209.56	216.01	208.37	211.07	212.63
ENSMUSG00000000282	Mnt	max binding protein	17428	19.84	18.31	17.27	22.75	23.21	22.26	26.47	26.22	25.17	24.08	24.8	23.08
ENSMUSG00000000290	Itgb2	integrin beta 2	16414	826.45	784.52	700.64	994.05	1032.24	973.25	791.85	839.13	804.94	855.19	922.51	850.22
ENSMUSG00000000295	Hddc2	HD domain containing 2	69692	21.05	21.43	21.17	20.82	18.74	20.52	18.8	24.79	21.67	21.92	20.78	24.38
ENSMUSG00000000296	Tpd52l1	tumor protein D52-like 1	21987	0.05	0.05	0.05	0.11	0.08	0.04	0	0.07	0.07	0.15	0.07	0.08
ENSMUSG00000000301	Pemt	phosphatidylethanolamine N-methyltransferase	18618	6.45	6.33	6.47	8.7	5.73	7.03	4.12	4.49	4.8	8.44	5.64	6.91
ENSMUSG00000000303	Cdh1	cadherin 1	12550	0.28	0.36	0.4	0.45	0.26	0.29	20.49	27.55	26.1	22.26	24.36	23.2
ENSMUSG00000000305	Cdh4	cadherin 4	12561	0.52	0.52	0.57	0.56	0.41	0.42	0	0	0	0.52	0.38	0.4
ENSMUSG00000000308	Ckmt1	creatine kinase, mitochondrial 1, ubiquitous	12716	0.87	0.87	1.01	0.99	0.68	0.7	0	0.06	0	0.87	0.64	0.69
ENSMUSG00000000317	Bcl6b	B cell CLL/lymphoma 6, member B	12029	0.99	0.86	0.95	0.81	0.43	0.69	0.67	0.81	1.24	1.73	2.41	1.77
ENSMUSG00000000318	Clec10a	C-type lectin domain family 10, member A	17312	13.73	18.59	23.33	11.48	13.73	13.49	307.36	344	445.16	406.58	427.22	416.81
ENSMUSG00000000320	Alox12	arachidonate 12-lipoxygenase	11684	0.05	0.05	0.12	0.05	0.06	0.04	0.03	0	0.03	0.13	0.05	0.06
ENSMUSG00000000325				3.26	3.2	3.44	3.98	3.02	3.01	8.76	11.86	7.99	8.63	11.94	14.18
ENSMUSG00000000326	Comt	catechol-O-methyltransferase	12846	70.02	68.16	74.17	73.15	76.68	76.03	121.46	117.1	129.75	135.38	146.09	145.31
ENSMUSG00000000339	Rtca	RNA 3'-terminal phosphate cyclase	66368	36.13	39.14	38.82	40.65	38.75	39.35	36.94	36.1	36.79	40.86	41.27	39.6
ENSMUSG00000000340	Dbt	dihydrolipoamide branched chain transacylase E2	13171	12.51	13.33	12.82	12.82	13.66	13.24	14	14.49	15.96	13.96	16.76	17
ENSMUSG00000000346	Dazap2	DAZ associated protein 2	23994	398.3	383.81	370.92	412.27	406.92	406.7	401.37	406.26	388.59	378.38	396.1	397.26
ENSMUSG00000000355	Mcts1	malignant T cell amplified sequence 1	68995	90.97	95.37	100.16	86.92	94.8	95.75	105.25	111.81	117.68	105.53	103.65	102.23
ENSMUSG00000000359	Rem1	rad and gem related GTP binding protein 1	19700	0.39	0.31	0.38	0.38	0.27	0.25	0	0	0	0.31	0.23	0.29
ENSMUSG00000000365	Rnf17	ring finger protein 17	30054	0.73	0.42	0.42	0.54	0.57	0.44	0.56	0.56	0.79	0.42	0.57	0.43
ENSMUSG00000000374	Trappc10	trafficking protein particle complex 10	216131	41.77	40.06	30.99	36.23	37.49	37.31	31.94	30.55	29.73	26.1	31.41	30.37
ENSMUSG00000000378	Ccm2	cerebral cavernous malformation 2	216527	46.75	44.38	46	45.04	45.9	45.55	45.49	43.51	42.36	46.54	44.32	41.3
ENSMUSG00000000381	Wap	whey acidic protein	22373	0.33	0.33	0.36	0.36	0.26	0.27	0	0	0	0.33	0.25	0.25
ENSMUSG00000000384	Tbrg4	transforming growth factor beta regulated gene 4	21379	59.57	59.35	58.49	58.39	64.97	57.81	64.81	61.51	65.59	70.21	70.72	71.9
ENSMUSG00000000385	Tmprss2	transmembrane protease, serine 2	50528	0.02	0.02	0.02	0.02	0.02	0.02	0	0	0	0.02	0.01	0.01
ENSMUSG00000000386	Mx1	MX dynamin-like GTPase 1	17857	3.42	3.94	3.63	6.86	3.64	4.37	11.47	8.79	8.82	8.21	8.74	8.66
ENSMUSG00000000392	Fap	fibroblast activation protein	14089	1.11	0.7	0.71	0.95	0.86	1	0.36	0.47	0.07	0.62	0.58	0.47
ENSMUSG00000000394	Gcg	glucagon	14526	0.25	0.25	0.27	0.27	0.19	0.2	0	0	0	0.25	0.18	0.19
ENSMUSG00000000399	Ndufa9	NADH:ubiquinone oxidoreductase subunit A9	66108	154.78	151.21	140.75	152.7	156.09	147.91	161.93	165.75	153.73	163.72	158.81	155.73
ENSMUSG00000000402	Egfl6	EGF-like-domain, multiple 6	54156	0.02	0.02	0.02	0.02	0.02	0.02	0	0	0	0.02	0.02	0.02
ENSMUSG00000000409	Lck	lymphocyte protein tyrosine kinase	16818	1.84	1.75	1.84	1.83	1.97	1.31	0.91	1.4	0.96	1.33	1.05	1.68
ENSMUSG00000000411	Tssk3	testis-specific serine kinase 3	58864	0.1	0.05	0.05	0.05	0.12	0.04	0.13	0	0.22	0.15	0.11	0.11
ENSMUSG00000000416	Cttnbp2	cortactin binding protein 2	30785	0.75	0.75	0.82	0.81	0.58	0.61	0	0	0	0.75	0.56	0.57
ENSMUSG00000000420	Galnt1	polypeptide N-acetylgalactosaminyltransferase 1	14423	61.45	60.61	50.76	57.45	58.41	58.72	50.88	56.85	52.33	43.03	55.42	55.56
ENSMUSG00000000435	Myf5	myogenic factor 5	17877	0.03	0.03	0.03	0.03	0.02	0.02	0	0	0	0.03	0.02	0.02
ENSMUSG00000000439	Mkrn2	makorin, ring finger protein, 2	67027	16.54	17.36	16.25	17.55	17.72	18.13	15.46	15.5	17.16	14.44	15.98	15.51
ENSMUSG00000000440	Pparg	peroxisome proliferator activated receptor gamma	19016	37.82	37	32.14	37.52	37.31	40.49	58.04	61.24	60.05	56.02	56.92	57.11
ENSMUSG00000000441	Raf1	v-raf-leukemia viral oncogene 1	110157	43.81	44.47	41.52	41.96	41.65	43.15	32.61	31.99	31.34	30.07	33.53	32.96
ENSMUSG00000000486	Septin1	septin 1	54204	0.76	0.8	0.75	0.8	0.53	0.55	0	0	0.18	0.68	0.61	0.65
ENSMUSG00000000489	Pdgfb	platelet derived growth factor, B polypeptide	18591	91.28	84.6	60.21	57.65	58.01	52.73	30.54	25.93	22.73	25.59	29.33	27.08
ENSMUSG00000000530	Acvrl1	activin A receptor, type II-like 1	11482	31.54	26.28	24.3	28.04	28.48	27.04	29.68	26.01	25.76	32.77	29.9	29.21
ENSMUSG00000000531	Tamalin	trafficking regulator and scaffold protein tamalin	56149	1.12	1.27	1.14	1	0.81	0.84	0.98	0.46	1.24	0.65	0.73	0.75
ENSMUSG00000000532	Acvr1b	activin A receptor, type 1B	11479	22.46	21.91	19.86	20.34	21.07	19.09	13.69	13.55	12.88	11.34	13.08	13.05
ENSMUSG00000000538	Tom1l2	target of myb1-like 2 (chicken)	216810	14.59	16.19	15.45	17.34	18.08	16.59	13.77	13.92	13.21	12.37	16.2	14.12
ENSMUSG00000000544	Gpa33	glycoprotein A33 (transmembrane)	59290	0.28	0.28	0.33	0.3	0.22	0.22	0	0	0.08	0.28	0.21	0.21
ENSMUSG00000000552	Zfp385a	zinc finger protein 385A	29813	27.36	26.39	24.54	26.57	27.64	26.1	39.22	40.2	41.62	42.89	51.63	46.84
ENSMUSG00000000555	Itga5	integrin alpha 5 (fibronectin receptor alpha)	16402	195.97	195.55	153.64	140.25	141.41	134.27	66.33	62.45	57.02	53.43	62.9	58.91
ENSMUSG00000000560	Gabra2	gamma-aminobutyric acid (GABA) A receptor, subunit alpha 2	14395	0.03	0.03	0.03	0.03	0.02	0.02	0	0	0	0.03	0.02	0.02
ENSMUSG00000000561	Wdr77	WD repeat domain 77	70465	75.71	70.82	64.89	65.87	65.79	65.94	78.19	81.53	73.46	74.32	76.43	80.66
ENSMUSG00000000562	Adora3	adenosine A3 receptor	11542	1.28	1.38	1.29	1.78	1.04	0.91	0.58	0.45	0.77	0.67	0.54	0.68
ENSMUSG00000000563	Atp5pb	ATP synthase peripheral stalk-membrane subunit b	11950	334.8	343.37	343.27	341.27	338.45	341.83	348.18	359.43	378.27	357.47	333.66	345.43
ENSMUSG00000000567	Sox9	SRY (sex determining region Y)-box 9	20682	0.13	0.19	0.08	0.13	0.03	0.14	0.04	0.04	0.04	0.01	0.01	0.01
ENSMUSG00000000568	Hnrnpd	heterogeneous nuclear ribonucleoprotein D	11991	369.28	425.44	382.12	336.04	354.75	364.3	316.98	336.44	324.39	258.66	273.68	294.72
ENSMUSG00000000579	Dynlt1c	dynein light chain Tctex-type 1C	100040563	15.28	14.38	12.56	11.81	13.1	14.76	5.62	5.29	5.39	4.85	4.37	5.85
ENSMUSG00000000581	C1d	C1D nuclear receptor co-repressor	57316	64.11	64.82	69.54	57.48	62.4	63.78	68	76.62	61.91	66.39	66.7	71.33
ENSMUSG00000000594	Gm2a	GM2 ganglioside activator protein	14667	58.55	59.36	55.61	76.23	64.76	65.87	86.66	93.02	89.91	94.44	88.93	87.28
ENSMUSG00000000600	Krit1	KRIT1, ankyrin repeat containing	79264	7.43	7.59	7.73	7.48	7.99	7.9	8.45	9.29	9.19	7.78	8.84	9.1
ENSMUSG00000000605	Clcn4	chloride channel, voltage-sensitive 4	12727	35.76	33.24	27.72	31.93	29.88	29.78	37.24	37.04	33.15	30.31	33.26	32.33
ENSMUSG00000000606	Vmn2r88	vomeronasal 2, receptor 88	669149	0.07	0.07	0.07	0.07	0.05	0.05	0	0	0	0.07	0.05	0.05
ENSMUSG00000000617	Grm6	glutamate receptor, metabotropic 6	108072	0.09	0.09	0.1	0.1	0.07	0.07	0	0	0	0.09	0.07	0.07
ENSMUSG00000000627	Sema4f	sema domain, immunoglobulin domain (Ig), TM domain, and short cytoplasmic domain	20355	0.29	0.26	0.29	0.3	0.21	0.23	0	0	0	0.31	0.19	0.2
ENSMUSG00000000628	Hk2	hexokinase 2	15277	28.41	28.75	24.59	27.21	29.92	27.84	39.05	41.66	36.37	36.56	39.3	40.13
ENSMUSG00000000631	Myo18a	myosin XVIIIA	360013	39.26	37.25	31.59	33.21	34.26	37.87	50.3	47.23	37.13	43.46	46.91	40.93
ENSMUSG00000000632	Sez6	seizure related gene 6	20370	0.42	0.42	0.46	0.45	0.33	0.34	0	0	0	0.42	0.31	0.32
ENSMUSG00000000673	Haao	3-hydroxyanthranilate 3,4-dioxygenase	107766	1.39	2.11	3.68	2.25	3.77	2.31	1.73	1.56	2.09	2.66	3.04	2.88
ENSMUSG00000000682	Cd52	CD52 antigen	23833	410.76	370.9	440.25	434.64	470.92	489.28	500.25	558.28	574.82	618.32	589.16	558.17
ENSMUSG00000000686	Abhd15	abhydrolase domain containing 15	67477	2.01	2.04	1.61	1.81	1.93	1.86	0.55	0.83	0.75	0.93	0.81	0.68
ENSMUSG00000000690	Hoxb6	homeobox B6	15414	0.07	0.07	0.08	0.12	0.06	0.09	0	0	0.06	0.07	0.05	0.05
ENSMUSG00000000693	Loxl3	lysyl oxidase-like 3	16950	4.17	2.66	2.83	3.18	2.71	2.7	5.55	3.91	4.3	5.32	4.12	4.65
ENSMUSG00000000701	Tcl1b5	T cell leukemia/lymphoma 1B, 5	27382	0.06	0.06	0.07	0.07	0.05	0.05	0	0	0	0.06	0.05	0.05
ENSMUSG00000000706	Btn1a1	butyrophilin, subfamily 1, member A1	12231	0.14	0.08	0.08	0.08	0.06	0.06	0	0.03	0	0.08	0.06	0.06
ENSMUSG00000000708	Kat2b	K(lysine) acetyltransferase 2B	18519	22.92	20.57	17.98	23.39	21.46	19.59	15.06	14.85	13.6	14.14	14.28	14.01
ENSMUSG00000000711	Rab5b	RAB5B, member RAS oncogene family	19344	80.61	73.65	66.25	80.15	79.95	77.06	74.05	74	74.22	65.87	72.6	69.23
ENSMUSG00000000724	Cryba1	crystallin, beta A1	12957	0.13	0.13	0.14	0.14	0.1	0.11	0	0	0	0.13	0.1	0.1
ENSMUSG00000000730	Dnmt3l	DNA (cytosine-5-)-methyltransferase 3-like	54427	3.9	7.46	5.5	4.79	5.41	3.79	0.64	0.26	0.09	1.51	1.17	1.12
ENSMUSG00000000731	Aire	autoimmune regulator (autoimmune polyendocrinopathy candidiasis ectodermal dystrophy)	11634	0.65	0.65	0.72	0.71	0.51	0.53	0	0	0	0.66	0.49	0.5
ENSMUSG00000000732	Icosl	icos ligand	50723	8.42	10.79	10.39	6.78	7.09	7.16	0.68	0.66	1.49	0.8	0.9	1.38
ENSMUSG00000000738	Spg7	SPG7, paraplegin matrix AAA peptidase subunit	234847	48.98	56.97	52.16	48.04	46.3	45.8	41.81	40.68	35.46	46.71	39.26	41.03
ENSMUSG00000000739	Sult5a1	sulfotransferase family 5A, member 1	57429	0.56	0.56	0.61	0.61	0.44	0.45	0	0	0	0.56	0.41	0.43
ENSMUSG00000000740	Rpl13	ribosomal protein L13	270106	1321.19	1318.08	1455.32	1397.01	1403.7	1402.31	1416.18	1387.05	1483.36	1576.03	1479.8	1465.21
ENSMUSG00000000743	Chmp1a	charged multivesicular body protein 1A	234852	114.41	113.84	106.97	113.53	111.96	107.89	121.2	117.99	118.07	122.27	127.56	122.32
ENSMUSG00000000751	Rpa1	replication protein A1	68275	169.99	170.1	135.17	164.88	158.34	158.39	125.35	137.59	135.88	111.49	121.23	111.54
ENSMUSG00000000753	Serpinf1	serine (or cysteine) peptidase inhibitor, clade F, member 1	20317	4.2	2.82	4.48	2.19	2.8	2.05	3.21	1.69	2.22	2.41	2.49	1.33
ENSMUSG00000000759	Tubgcp3	tubulin, gamma complex associated protein 3	259279	30.03	28.18	28.38	29.07	30.13	27.63	23.39	28.47	26.03	25.32	24.47	24.01
ENSMUSG00000000766	Oprm1	opioid receptor, mu 1	18390	1.97	1.96	2.15	2.13	1.53	1.59	0	0	0	1.97	1.45	1.49
ENSMUSG00000000776	Polr3d	polymerase (RNA) III (DNA directed) polypeptide D	67065	23.57	24.16	21.47	18.4	19.17	19.2	20.2	20.34	19.25	19.98	20.34	20.04
ENSMUSG00000000782	Tcf7	transcription factor 7, T cell specific	21414	0.06	0.08	0.09	0.07	0.05	0.09	0	0.05	0.05	0.06	0.04	0.08
ENSMUSG00000000787	Ddx3x	DEAD box helicase 3, X-linked	13205	228.86	218.72	164.58	207.05	215.08	200.37	199.82	211.2	197.2	162.74	201.55	193.54
ENSMUSG00000000791	Il12rb1	interleukin 12 receptor, beta 1	16161	0.61	0.73	1.02	1.26	1.61	1.2	1.92	2.03	2.31	2.88	3.26	2.99
ENSMUSG00000000792	Slc5a5	solute carrier family 5 (sodium iodide symporter), member 5	114479	0.02	0.02	0.02	0.02	0.02	0.03	0.03	0	0	0.02	0.02	0.05
ENSMUSG00000000794	Kcnn3	potassium intermediate/small conductance calcium-activated channel, subfamily N, member 3	140493	0.11	0.11	0.12	0.12	0.08	0.09	0.03	0	0	0.11	0.08	0.08
ENSMUSG00000000804	Usp32	ubiquitin specific peptidase 32	237898	12.77	10.74	9.24	12.77	12.48	12.77	14.49	12.1	12.16	13.15	13.37	13.47
ENSMUSG00000000805	Car4	carbonic anhydrase 4	12351	0.7	0.7	0.77	0.76	0.55	0.57	0.95	1.21	2.26	2.3	1.84	2.06
ENSMUSG00000000811	Txnrd3	thioredoxin reductase 3	232223	6.88	6.63	5.64	5.74	5.55	5.47	6.74	6.25	5.04	5.84	6.6	6.33
ENSMUSG00000000817	Fasl	Fas ligand (TNF superfamily, member 6)	14103	0.03	0.03	0.03	0.03	0.02	0.03	0	0	0	0.03	0.02	0.02
ENSMUSG00000000823	Zfp512b	zinc finger protein 512B	269401	19.3	16.6	16.17	17.38	18.71	18.77	17.34	15.31	14.55	13.45	17.2	15.66
ENSMUSG00000000826	Dnajc5	DnaJ heat shock protein family (Hsp40) member C5	13002	69.46	68.04	54.82	69.06	70.9	67.62	75.83	77.84	70.31	65.91	78.39	70.14
ENSMUSG00000000827	Tpd52l2	tumor protein D52-like 2	66314	73.76	71.61	72.9	71.03	74.57	76.54	91.55	91.56	83.95	93.7	88.04	85.97
ENSMUSG00000000838	Fmr1	fragile X messenger ribonucleoprotein 1	14265	24.88	25.55	22.86	27.35	25.17	25.75	20.25	22.53	19.99	16.87	16.46	17.12
ENSMUSG00000000861	Bcl11a	B cell CLL/lymphoma 11A (zinc finger protein)	14025	0.25	0.24	0.35	0.32	0.21	0.19	0.03	0	0.02	0.27	0.19	0.17
ENSMUSG00000000869	Il4	interleukin 4	16189	0.49	0.49	0.68	0.53	0.38	0.4	0	0.39	0	0.49	0.36	0.37
ENSMUSG00000000876	Pxmp4	peroxisomal membrane protein 4	59038	8.65	9.87	11.09	9.57	11.64	10.07	9.32	10.73	11.55	10.99	11.95	11.64
ENSMUSG00000000881	Dlg3	discs large MAGUK scaffold protein 3	53310	1.98	1.78	1.81	2.53	1.61	2.16	2.43	2.07	2.65	3.1	2.77	3.03
ENSMUSG00000000884	Gnb1l	guanine nucleotide binding protein (G protein), beta polypeptide 1-like	13972	8.09	8.88	8.48	8.65	9.44	7.19	5.84	6.68	6.07	6.93	8.04	6.62
ENSMUSG00000000889	Dbh	dopamine beta hydroxylase	13166	0.51	0.51	0.55	0.54	0.39	0.4	0	0	0	0.5	0.37	0.38
ENSMUSG00000000901	Mmp11	matrix metallopeptidase 11	17385	0.85	1.23	1.33	1.19	0.63	0.73	0.96	0.2	0.64	1.39	1.01	0.78
ENSMUSG00000000902	Smarcb1	SWI/SNF related, matrix associated, actin dependent regulator of chromatin, subfamily b, member 1	20587	52.34	55.03	57.6	60.61	58.8	59.95	57.58	55.69	61.91	61.73	66.76	62.61
ENSMUSG00000000903	Vpreb3	V-set pre-B cell surrogate light chain 3	22364	0.2	0.2	0.22	0.22	0.16	0.16	0.15	0	0	0.2	0.15	0.15
ENSMUSG00000000915	Hip1r	huntingtin interacting protein 1 related	29816	1.16	1.71	1.72	1.53	1.23	1.09	0.46	0.57	0.33	1.26	1.15	0.78
ENSMUSG00000000916	Nsun5	NOL1/NOP2/Sun domain family, member 5	100609	19.87	22.18	23.04	17.49	17.75	19.19	15.87	17.54	16.06	20	18.29	18.02
ENSMUSG00000000934	Top1mt	DNA topoisomerase 1, mitochondrial	72960	9.01	9.13	8.37	7.18	8.25	8.43	11.06	10.92	9.32	10.97	11.01	10.86
ENSMUSG00000000938	Hoxa10	homeobox A10	15395	0.21	0.2	0.18	0.22	0.16	0.17	0.1	0.09	0.11	0.2	0.12	0.2
ENSMUSG00000000942	Hoxa4	homeobox A4	15401	1.2	0.77	1.41	1.06	0.7	0.92	0.47	0.59	0.88	0.63	0.96	0.86
ENSMUSG00000000948	Gm38393	predicted gene, 38393		0.06	0.06	0.07	0.07	0.05	0.07	0	0	0	0.06	0.05	0.05
ENSMUSG00000000957	Mmp14	matrix metallopeptidase 14 (membrane-inserted)	17387	6.76	5.38	4.03	5.15	7.49	6.05	2.13	1.38	1.16	1.14	1.8	1.08
ENSMUSG00000000958	Slc7a7	solute carrier family 7 (cationic amino acid transporter, y+ system), member 7	20540	5.58	4.89	4.48	5.23	5.5	5.35	1.83	1.55	1.54	1.39	1.81	1.88
ENSMUSG00000000959	Oxa1l	oxidase assembly 1-like	69089	29.64	29.6	27.14	27.52	27.94	27.76	27.72	28.29	29.42	27.34	28.42	28.03
ENSMUSG00000000976	Heatr6	HEAT repeat containing 6	217026	15.7	14	12.1	13.4	15.15	13.21	12.72	12.29	13.64	12.04	12.56	11.99
ENSMUSG00000000982	Ccl3	chemokine (C-C motif) ligand 3	20302	299.35	285.72	316.87	270.73	235.15	265.68	262	276.44	288.22	275.62	221.78	250.53
ENSMUSG00000000983	Wfdc18	WAP four-disulfide core domain 18	14038	0.46	0.72	0.65	0.78	1.2	0.6	0.54	0.2	0.4	0.8	0.74	0.77
ENSMUSG00000001014	Icam4	intercellular adhesion molecule 4, Landsteiner-Wiener blood group	78369	0.93	0.57	0.39	0.39	0.5	0.35	0.19	0.22	0.21	0.72	0.42	0.38
ENSMUSG00000001016	Ilf2	interleukin enhancer binding factor 2	67781	57.94	62.08	61.25	55.36	53.65	54.06	46.28	49.27	51.09	46.53	50.72	50.8
ENSMUSG00000001017	Chtop	chromatin target of PRMT1	66511	89.25	93.75	91.02	79.05	86.45	83.29	76.34	88.46	81.37	81.52	88.01	84.11
ENSMUSG00000001018	Snapin	SNAP-associated protein	20615	57.55	54.06	50.92	53.11	55.01	60.25	59.4	60.09	52.42	57.06	59.35	63.67
ENSMUSG00000001020	S100a4	S100 calcium binding protein A4	20198	3841.13	4056.45	4656.21	4429.63	4455.93	4418.97	3304.99	3607.3	3925.69	4130.88	3788.89	3911.55
ENSMUSG00000001021	S100a3	S100 calcium binding protein A3	20197	0.28	0.28	0.21	1.01	0.29	0.3	0.63	0.28	0.42	0.75	0.49	0.57
ENSMUSG00000001023	S100a5	S100 calcium binding protein A5	20199	0.34	0.34	0.56	0.37	0.4	0.28	0	0	0	0.51	0.38	0.26
ENSMUSG00000001025	S100a6	S100 calcium binding protein A6 (calcyclin)	20200	948.29	963.54	1259.86	1223.29	1204.8	1246.28	867.83	974.46	1010.48	1177.79	1052.89	1103.63
ENSMUSG00000001027	Scn4a	sodium channel, voltage-gated, type IV, alpha	110880	0.17	0.17	0.19	0.19	0.13	0.15	0	0.01	0	0.18	0.13	0.13
ENSMUSG00000001029	Icam2	intercellular adhesion molecule 2	15896	14.77	17.72	20.23	16.43	17.18	19.26	13.05	13.95	20.03	13.03	18.95	15.56
ENSMUSG00000001034	Mapk7	mitogen-activated protein kinase 7	23939	22.17	23.54	22.94	25	24.58	23.41	15.44	16.58	18.41	17.98	17.21	17.17
ENSMUSG00000001036	Epn2	epsin 2	13855	5.97	5.62	4.71	4.7	4.46	5.54	2.63	2.26	3.17	2.78	2.73	2.42
ENSMUSG00000001039	B9d1	B9 protein domain 1	27078	3.65	3.71	3.45	2.04	3.12	2.45	1.29	1.21	1.37	2.61	2.07	3.34
ENSMUSG00000001052	Sec24b	Sec24 related gene family, member B (S. cerevisiae)	99683	60.93	53.02	54.98	59.55	60.31	58.93	61.4	59.39	60.5	63.07	64.95	60.47
ENSMUSG00000001053	N4bp3	NEDD4 binding protein 3	212706	4.24	4.66	4.17	4.2	3.83	4.24	0.96	1.36	1.28	1.52	1.42	1.5
ENSMUSG00000001054	Rmnd5b	required for meiotic nuclear division 5 homolog B	66089	20.83	23.78	26.13	22.11	23.22	22.63	23.16	23.58	24.43	25.06	27.59	26.4
ENSMUSG00000001056	Nhp2	NHP2 ribonucleoprotein	52530	178.3	202.16	193.41	198.43	202.1	199.97	202.68	221.9	217.09	243.99	220.71	223.11
ENSMUSG00000001062	Vps9d1	VPS9 domain containing 1	72325	24.02	23.76	21.17	26.02	23.35	23.93	30.2	23.04	23.57	26.88	25.8	25.12
ENSMUSG00000001065	Zfp276	zinc finger protein (C2H2 type) 276	57247	19.54	15.66	14.08	15.29	13.69	13.4	15.56	15.67	13.04	14.37	14.09	13.2
ENSMUSG00000001076	C1ql4	complement component 1, q subcomponent-like 4	239659	0.07	0.07	0.08	0.08	0.06	0.06	0	0	0	0.07	0.06	0.06
ENSMUSG00000001082	Mfsd10	major facilitator superfamily domain containing 10	68294	69.48	68.74	63.96	66.74	65.73	67.32	48.68	43.28	56.49	50.66	53.33	54.22
ENSMUSG00000001089	Luzp1	leucine zipper protein 1	269593	15.31	13.55	11.19	12.92	11.86	10.81	10.17	8.9	7.71	6.26	8.28	7.43
ENSMUSG00000001095	Slc13a2	solute carrier family 13 (sodium-dependent dicarboxylate transporter), member 2	20500	0.4	0.3	0.5	0.39	0.14	0.25	0.17	0.3	0.38	0.43	0.26	0.39
ENSMUSG00000001098	Kctd10	potassium channel tetramerisation domain containing 10	330171	49.06	51.53	54.17	54.84	56.83	53.15	48.76	53.62	58.19	54.66	58.58	58.05
ENSMUSG00000001100	Poldip2	polymerase (DNA-directed), delta interacting protein 2	67811	39.7	41.26	38.59	39.07	37.71	37.55	44.24	43.23	44.91	43.8	47.97	46.2
ENSMUSG00000001103	Sebox	SEBOX homeobox	18292	0.09	0.09	0.1	0.1	0.07	0.08	0	0	0	0.1	0.07	0.07
ENSMUSG00000001105	Ift20	intraflagellar transport 20	55978	46.9	43.5	43.5	50.37	50.97	53.98	53.37	53.97	46.31	58.35	53.14	52.7
ENSMUSG00000001119	Col6a1	collagen, type VI, alpha 1	12833	2.64	1.48	2.29	1.86	1.68	0.63	2.88	1.85	3.17	1.5	1.7	0.46
ENSMUSG00000001120	Pcbp3	poly(rC) binding protein 3	59093	6.89	4.92	4.48	5.47	5.67	7.15	3.64	3.04	2.89	4.6	5.47	4.92
ENSMUSG00000001123	Lgals9	lectin, galactose binding, soluble 9	16859	92.86	89.16	95.95	101.83	111.84	110.47	86.61	85.58	79.17	86	100.21	99.94
ENSMUSG00000001127	Araf	Araf proto-oncogene, serine/threonine kinase	11836	72.61	68.78	62.61	68.73	66.37	69.68	70.45	72.54	64.41	68.43	70.84	70.54
ENSMUSG00000001128	Cfp	complement factor properdin	18636	610.49	623.62	682.65	643.58	712.62	693.44	573.25	587.3	656.51	658.53	729.65	699.02
ENSMUSG00000001131	Timp1	tissue inhibitor of metalloproteinase 1	21857	7.36	6.63	10.07	8.43	6.59	5.3	8.41	8.88	11.63	9.1	7.46	6.09
ENSMUSG00000001134	Uxt	ubiquitously expressed prefoldin like chaperone	22294	31.97	32.65	33.03	31.72	30.17	30.59	28.87	31.46	32.59	34.18	32.94	31.25
ENSMUSG00000001138	Cnnm3	cyclin M3	94218	9.47	10.23	7.46	9.77	8.54	9.02	6.85	5.87	6.17	7.25	6.71	5.71
ENSMUSG00000001143	Lman2l	lectin, mannose-binding 2-like	214895	24.25	23.34	22.6	27.41	26.55	25.58	23.42	22.76	21.75	22.89	22.52	20.74
ENSMUSG00000001150	Mcm3ap	minichromosome maintenance complex component 3 associated protein	54387	17.65	16.25	14.52	16.17	17.28	15.83	16.33	17.07	15.84	12.48	17.27	16.18
ENSMUSG00000001151	Pcnt	pericentrin (kendrin)	18541	11.74	11.26	10.62	11.65	11.73	11.63	7.49	8.49	9.95	6.21	8.16	7.64
ENSMUSG00000001155	Ftcd	formiminotransferase cyclodeaminase	14317	0.21	0.21	0.23	0.22	0.16	0.17	0	0	0	0.21	0.15	0.16
ENSMUSG00000001156	Mxd1	MAX dimerization protein 1	17119	4.23	5.43	4.63	5.39	4.39	4.12	2.99	2.79	2.72	2.81	3.13	3.18
ENSMUSG00000001157	Gmcl1	germ cell-less, spermatogenesis associated 1	23885	13.06	12.99	10.68	13.03	13.58	13.63	13.15	12.47	13.29	13.12	12.3	13.25
ENSMUSG00000001158	Snrnp27	small nuclear ribonucleoprotein 27 (U4/U6.U5)	66618	61.72	63.75	67.76	60.74	62.41	68.39	57.36	69.84	67.26	61.15	57.85	62.69
ENSMUSG00000001166	Oas1c	2'-5' oligoadenylate synthetase 1C	114643	4.59	4.09	4.31	4.91	4.44	4.99	3.1	4.5	3.88	4.19	4.53	4.58
ENSMUSG00000001168	Oas1h	2'-5' oligoadenylate synthetase 1H	246729	0.08	0.08	0.09	0.09	0.07	0.07	0	0	0	0.08	0.06	0.06
ENSMUSG00000001173	Ocrl	OCRL, inositol polyphosphate-5-phosphatase	320634	21.73	20.87	20.32	22.19	21.39	21.79	21.59	21.19	18.66	18.41	21.41	19.32
ENSMUSG00000001175	Calm1	calmodulin 1	12313	1161.15	1204.91	1306.72	1293.09	1292.91	1245.81	1131.8	1222.86	1311.69	1155.64	1178.91	1170.96
ENSMUSG00000001211	Agpat3	1-acylglycerol-3-phosphate O-acyltransferase 3	28169	52.2	47.24	46.65	49.04	51.21	51.2	150.98	144.66	130.12	143.85	127.13	129.37
ENSMUSG00000001225	Slc26a3	solute carrier family 26, member 3	13487	0.31	0.31	0.34	0.36	0.24	0.25	0	0	0	0.31	0.23	0.24
ENSMUSG00000001227	Sema6b	sema domain, transmembrane domain (TM), and cytoplasmic domain, (semaphorin) 6B	20359	18.18	19.19	18.91	18.19	18.48	17.53	15.65	15.9	20.11	16.53	18.92	17.13
ENSMUSG00000001228	Uhrf1	ubiquitin-like, containing PHD and RING finger domains, 1	18140	117.83	113.63	89.78	141.71	134.01	136.25	74.82	84.01	72.18	55.28	51.7	49.45
ENSMUSG00000001229	Dpp9	dipeptidylpeptidase 9	224897	40.19	40.94	37.83	43.34	41.67	40.37	40.08	46.95	42.32	37.92	43.39	42.8
ENSMUSG00000001240	Ramp2	receptor (calcitonin) activity modifying protein 2	54409	0.97	1.01	1.2	1.39	0.76	0.96	0.39	0.25	0.32	1.23	1.22	1.12
ENSMUSG00000001247	Lsr	lipolysis stimulated lipoprotein receptor	54135	1.14	1.14	1.86	1.55	1.97	1.82	0.44	0.56	0.66	0.75	1.2	1.2
ENSMUSG00000001248	Gramd1a	GRAM domain containing 1A	52857	25.49	24.53	25.19	22.14	23.58	23.35	24.97	22.08	25.72	22.92	24.12	24.15
ENSMUSG00000001249	Hpn	hepsin	15451	4.57	3.81	5.53	3.55	3.01	3.13	0.49	1.15	0.93	2.64	2.67	1.96
ENSMUSG00000001260	Gabrg1	gamma-aminobutyric acid (GABA) A receptor, subunit gamma 1	14405	0.01	0.01	0.01	0.01	0.01	0.01	0	0	0	0.01	0.01	0.01
ENSMUSG00000001270	Ckb	creatine kinase, brain	12709	820.45	747.99	731.69	829.97	832.85	837.24	794.81	764.8	753.79	878.58	798.31	763.78
ENSMUSG00000001280	Sp1	trans-acting transcription factor 1	20683	25.19	24.49	18.58	24.23	23.87	26.44	24.51	22.68	20.59	19.35	25.09	20.49
ENSMUSG00000001281	Itgb7	integrin beta 7	16421	112.5	120.24	133.64	189.06	199.93	176.71	89.96	91.68	112.48	134.36	150.52	136.99
ENSMUSG00000001285	Myg1	melanocyte proliferating gene 1	60315	77.54	76.72	75.43	74.57	71.16	72.4	58.51	65.82	62.46	68.5	56.7	58.39
ENSMUSG00000001288	Rarg	retinoic acid receptor, gamma	19411	9.11	9.14	11.98	13.06	12.8	10.61	8.85	10.67	11.35	15.45	14.33	14.33
ENSMUSG00000001289	Pfdn5	prefoldin 5	56612	400.06	394.67	396.11	381.64	381.88	427.29	401.76	391.47	349.27	402.11	350.4	366.99
ENSMUSG00000001300	Efnb2	ephrin B2	13642	0.26	0.27	0.28	0.26	0.33	0.26	0.39	0.21	0.25	0.45	0.39	0.34
ENSMUSG00000001305	Rrp15	ribosomal RNA processing 15 homolog	67223	41.63	44.28	46.96	31.91	36.63	35.8	45.57	48	45.48	43.57	47.12	48.22
ENSMUSG00000001313	Rnd2	Rho family GTPase 2	11858	7.54	7.52	8.97	7.67	8.03	7.04	6.52	5.93	7.55	6.83	6.87	6.81
ENSMUSG00000001323	Srr	serine racemase	27364	8.78	9.37	8.53	9.31	8.53	10.85	6.18	6.53	6.61	5.29	7.92	7.98
ENSMUSG00000001333	Sync	syncoilin	68828	0.06	0.06	0.09	0.06	0.04	0.05	0.04	0.04	0.04	0.09	0.04	0.1
ENSMUSG00000001334	Fndc5	fibronectin type III domain containing 5	384061	0.02	0.02	0.02	0.02	0.02	0.02	0	0	0	0.02	0.02	0.03
ENSMUSG00000001348	Acp5	acid phosphatase 5, tartrate resistant	11433	17.02	10.93	10.85	16.16	13.06	10.61	21.12	19.61	17.27	20.75	15.36	15.64
ENSMUSG00000001349	Cnn1	calponin 1	12797	0.1	0.08	0.11	0.08	0.02	0.02	0.07	0	0	0.03	0.04	0.02
ENSMUSG00000001366	Fbxo9	f-box protein 9	71538	24.24	23.3	21.59	26.12	24.57	22.66	18.8	19.64	19.21	20.86	21.65	25.08
ENSMUSG00000001376	Vps50	VPS50 EARP/GARPII complex subunit	73288	40.49	35.84	31.95	46.37	42.07	41.14	45.69	48.34	44.06	42.89	45.58	46.6
ENSMUSG00000001379				9.15	8.99	9.14	6.57	7.29	7.03	2.78	2.87	2.59	3.24	3.15	3.03
ENSMUSG00000001380	Hars	histidyl-tRNA synthetase	15115	110.73	112.33	109.4	113.24	116.03	113.19	108.65	111.14	116.32	113.58	115.76	114.04
ENSMUSG00000001383	Zmat2	zinc finger, matrin type 2	66492	75.75	81.47	76.51	72.8	80.79	77.93	83.75	82.64	77.06	76.17	79.05	79.02
ENSMUSG00000001403	Ube2c	ubiquitin-conjugating enzyme E2C	68612	128.47	190.44	252.68	170.15	168.01	163.36	44.43	68.18	107.22	80.31	80.45	89.43
ENSMUSG00000001415	Smg5	SMG5 nonsense mediated mRNA decay factor	229512	27.42	28.37	24.51	27.67	26.96	24.51	51.21	51.03	48.23	47.16	50.93	48.76
ENSMUSG00000001416	Cct3	chaperonin containing Tcp1, subunit 3 (gamma)	12462	332.19	336.01	298.03	336.89	324.03	317.9	423.38	396.89	385.34	404.23	393.68	394.47
ENSMUSG00000001417				0.13	0.13	0.18	0.2	0.1	0.11	0.07	0	0	0.13	0.1	0.1
ENSMUSG00000001418	Glmp	glycosylated lysosomal membrane protein	56700	381.67	386.05	393.2	402.65	399.36	402.12	452.36	468.55	503.25	504.08	520.39	504.36
ENSMUSG00000001419	Mef2d	myocyte enhancer factor 2D	17261	49.44	47.78	37.76	49.24	50.96	45.01	55.29	48.65	41.04	44.39	51.34	47.35
ENSMUSG00000001420	Tmem79	transmembrane protein 79	71913	0.64	0.39	0.36	0.52	0.61	0.62	0.36	0.38	0.72	0.37	0.61	0.35
ENSMUSG00000001424	Snd1	staphylococcal nuclease and tudor domain containing 1	56463	99.26	108.61	90.18	120.64	126.51	116.12	159.74	153.02	147.8	170.11	173	170.61
ENSMUSG00000001435	Col18a1	collagen, type XVIII, alpha 1	12822	230.53	215.8	174.3	222.34	199.29	178.93	170.74	160.99	137.86	133.42	136.74	118.47
ENSMUSG00000001436	Slc19a1	solute carrier family 19 (folate transporter), member 1	20509	21.66	22.63	18.66	18.72	18.29	18.98	25.67	22.35	26.35	28.02	29.08	28.91
ENSMUSG00000001440	Kpnb1	karyopherin (importin) beta 1	16211	238.68	250.34	211.93	218.79	222.63	217.52	216.78	226.25	202.99	184.84	210.86	199.54
ENSMUSG00000001441	Npepps	aminopeptidase puromycin sensitive	19155	60.3	61.89	52.36	76.69	72.55	69.79	76.08	71.47	74.61	81.62	79.93	80.14
ENSMUSG00000001444	Tbx21	T-box 21	57765	0.02	0.02	0.03	0.03	0.02	0.02	0	0	0	0.02	0.02	0.02
ENSMUSG00000001445	Mrpl10	mitochondrial ribosomal protein L10	107732	45.29	45.93	43.32	43.94	44.45	44.69	47.54	43.99	47.88	47.35	48.12	46.14
ENSMUSG00000001467	Cyp51	cytochrome P450, family 51	13121	36.97	40.76	40.06	48.86	48.11	46.96	31.89	33.25	27.18	29.15	24.85	25.61
ENSMUSG00000001472	Tcf25	transcription factor 25 (basic helix-loop-helix)	66855	129.89	121.65	112.41	124.23	127.22	126.07	140.85	135.7	135.32	128.15	140.01	134.9
ENSMUSG00000001473	Tubb6	tubulin, beta 6 class V	67951	335.1	351.47	304.52	329.45	309.47	313.12	315.2	325.89	301.64	296.8	311.76	296.77
ENSMUSG00000001482	Def8	differentially expressed in FDCP 8	23854	39.07	40.21	40.35	39.8	43.7	44.33	30.26	28.99	36.87	33.43	39.82	37.85
ENSMUSG00000001493	Meox1	mesenchyme homeobox 1	17285	0.03	0.03	0.06	0.03	0.02	0.02	0	0	0	0.03	0.02	0.02
ENSMUSG00000001494	Sost	sclerostin	74499	0.03	0.03	0.03	0.03	0.02	0.02	0	0	0.04	0.03	0.04	0.02
ENSMUSG00000001496	Nkx2-1	NK2 homeobox 1	21869	0.05	0.05	0.05	0.05	0.04	0.04	0	0	0	0.05	0.04	0.04
ENSMUSG00000001497	Pax9	paired box 9	18511	0.05	0.05	0.06	0.08	0.04	0.04	0	0	0	0.06	0.04	0.06
ENSMUSG00000001504	Irx2	Iroquois homeobox 2	16372	0.64	0.51	0.56	0.56	0.4	0.42	0	0	0	0.51	0.38	0.41
ENSMUSG00000001506	Col1a1	collagen, type I, alpha 1	12842	11.68	5.93	6.56	5.9	7.16	1.96	9.94	6.27	5.1	3.74	5.52	1.72
ENSMUSG00000001507	Itga3	integrin alpha 3	16400	0.39	0.35	0.56	0.44	0.27	0.39	0.21	0.02	0.23	0.35	0.26	0.38
ENSMUSG00000001508	Sgca	sarcoglycan, alpha (dystrophin-associated glycoprotein)	20391	0.45	0.45	0.5	0.49	0.48	0.37	0	0	0	0.45	0.34	0.34
ENSMUSG00000001510	Dlx3	distal-less homeobox 3	13393	0.02	0.02	0.03	0.03	0.02	0.02	0	0	0	0.02	0.02	0.02
ENSMUSG00000001517	Foxm1	forkhead box M1	14235	43.46	51.13	50.6	45.8	43.65	44.95	14.74	19.42	25.51	16.85	19.47	18.18
ENSMUSG00000001518	Itfg2	integrin alpha FG-GAP repeat containing 2	101142	9	11.75	9.52	11.33	12.06	10.42	10.59	9.61	10.71	9.96	11.28	11.08
ENSMUSG00000001520	Nrip2	nuclear receptor interacting protein 2	60345	0.28	0.28	0.31	0.3	0.22	0.23	0	0	0	0.3	0.21	0.21
ENSMUSG00000001521	Tulp3	tubby-like protein 3	22158	8.72	7.85	7.98	8.07	7.08	7.08	6.51	7.54	5.57	7.66	8.32	7.38
ENSMUSG00000001524	Gtf2h4	general transcription factor II H, polypeptide 4	14885	33.4	27.84	34.41	29.99	33.56	28.44	31.19	30.04	31.09	39.1	36.81	37.46
ENSMUSG00000001525	Tubb5	tubulin, beta 5 class I	22154	910.22	991.89	981.7	976.32	909.6	900.38	696.62	721.35	773.86	692.18	690.06	656.52
ENSMUSG00000001542	Ell2	elongation factor for RNA polymerase II 2	192657	261.1	232.5	177.45	183.7	179.87	179.46	213.58	194.79	143.91	127.03	126.86	122.17
ENSMUSG00000001552	Jup	junction plakoglobin	16480	2.63	2.05	2.22	2.95	2.91	2.4	1.42	1.84	2.5	3.13	2.48	2.25
ENSMUSG00000001555	Fkbp10	FK506 binding protein 10	14230	1.06	0.93	1.1	1.21	1.18	0.4	1.26	0.71	0.6	0.68	0.86	0.42
ENSMUSG00000001558	Klhl10	kelch-like 10	66720	0.19	0.29	0.21	0.31	0.14	0.25	0	0	0.11	0.32	0.2	0.22
ENSMUSG00000001566	Mnx1	motor neuron and pancreas homeobox 1	15285	0.06	0.06	0.06	0.06	0.04	0.05	0	0	0	0.06	0.04	0.04
ENSMUSG00000001569	Nom1	nucleolar protein with MIF4G domain 1	433864	31.79	34.96	31.84	28.84	26.91	27.19	26.49	32.75	28.92	25.19	27.82	28.96
ENSMUSG00000001576	Ergic1	endoplasmic reticulum-golgi intermediate compartment (ERGIC) 1	67458	145.23	133.07	105.2	144.53	131.33	134.39	113.75	105.86	94.16	89.52	99.63	90.59
ENSMUSG00000001583	Tnk1	tyrosine kinase, non-receptor, 1	83813	0.27	0.27	0.32	0.29	0.21	0.24	0	0	0	0.27	0.21	0.2
ENSMUSG00000001588	Acap1	ArfGAP with coiled-coil, ankyrin repeat and PH domains 1	216859	3.19	2.85	4.4	4.1	3.92	3.64	11.5	11.82	17.82	17.81	17.27	14.27
ENSMUSG00000001604	Tcea3	transcription elongation factor A (SII), 3	21401	0.54	0.44	0.43	0.37	0.33	0.41	0	0.11	0.15	0.45	0.28	0.5
ENSMUSG00000001622	Csn3	casein kappa	12994	4.52	3.8	4.56	1.71	3.29	3.55	2.69	3.75	3.2	2.22	2.92	2.44
ENSMUSG00000001627	Ifrd1	interferon-related developmental regulator 1	15982	271.38	271.85	281.61	304.27	301.24	300.65	336.44	369.04	348.03	382.07	360.5	372.81
ENSMUSG00000001630	Stk38l	serine/threonine kinase 38 like	232533	4.33	4.05	4.03	4.49	4.62	4.38	4.8	5.06	4.44	3.34	4.42	3.56
ENSMUSG00000001632	Brpf1	bromodomain and PHD finger containing, 1	78783	43.31	41.94	36.79	38.95	42.8	42.36	42.17	37.87	36.22	31.55	35.57	35.11
ENSMUSG00000001642	Akr1b3	aldo-keto reductase family 1, member B3 (aldose reductase)	11677	223.5	233.19	216.51	228.59	214.13	219	197.63	206	200.54	193.48	209.83	193.94
ENSMUSG00000001655	Hoxc13	homeobox C13	15422	0.02	0.02	0.03	0.03	0.02	0.02	0	0	0	0.03	0.04	0.02
ENSMUSG00000001656	Hoxc11	homeobox C11	109663	0.06	0.03	0.03	0.03	0.02	0.02	0	0	0	0.03	0.02	0.02
ENSMUSG00000001657	Hoxc8	homeobox C8	15426	0.03	0.03	0.03	0.03	0.06	0.02	0.04	0	0.08	0.03	0.02	0.06
ENSMUSG00000001661	Hoxc6	homeobox C6	15425	0.24	0.31	0.34	0.4	0.22	0.25	0.18	0	0.19	0.28	0.33	0.28
ENSMUSG00000001663	Gstt1	glutathione S-transferase, theta 1	14871	1.59	1.53	1.53	1.58	1.63	2.05	3.83	3.42	3.12	3.82	3.43	2.21
ENSMUSG00000001665	Gstt3	glutathione S-transferase, theta 3	103140	9.47	10.81	11.57	10.01	9.15	9.02	8.04	8.29	10.46	11	10.33	9.26
ENSMUSG00000001666	Ddt	D-dopachrome tautomerase	13202	51.76	46.75	53.56	49.23	51.69	49.56	52.5	55.94	50.94	63.01	56.32	53.56
ENSMUSG00000001670	Tat	tyrosine aminotransferase	234724	0.11	0.11	0.12	0.12	0.09	0.09	0	0	0	0.11	0.08	0.09
ENSMUSG00000001672	Marveld3	MARVEL (membrane-associating) domain containing 3	73608	0.2	0.2	0.22	0.21	0.15	0.16	0	0	0	0.2	0.15	0.15
ENSMUSG00000001674	Ddx18	DEAD box helicase 18	66942	78.34	79.83	72.29	63.33	62.65	70.75	80.14	73.52	74.11	69.43	75.28	75.38
ENSMUSG00000001687	Ubl3	ubiquitin-like 3	24109	87.12	86.01	90.61	86.32	87.68	83.25	118.58	124.53	133.62	127.83	129.8	126.81
ENSMUSG00000001700	Gramd2b	GRAM domain containing 2B	107022	10.5	10.95	10.32	10.21	9.63	10.19	11.01	11.85	10.16	11.53	11.45	10.52
ENSMUSG00000001707	Eef1e1	eukaryotic translation elongation factor 1 epsilon 1	66143	89.56	91.47	85.53	72.42	70.91	71.21	84.33	92.85	89.12	75.31	76.41	79.34
ENSMUSG00000001729	Akt1	thymoma viral proto-oncogene 1	11651	224.06	216.87	205.36	220.3	225.61	216.85	183.31	174.89	173.08	169.11	185.84	174.09
ENSMUSG00000001739	Cldn15	claudin 15	60363	0.27	0.21	0.31	0.31	0.22	0.22	0	0	0	0.18	0.13	0.13
ENSMUSG00000001741	Il16	interleukin 16	16170	9.37	9.02	10.96	12.23	12.83	12.74	2.86	2.95	5.36	4.2	4.76	5.19
ENSMUSG00000001750	Tcirg1	T cell, immune regulator 1, ATPase, H+ transporting, lysosomal V0 protein A3	27060	451.12	412.1	373.4	534.92	492.43	518.34	785.7	737.98	747.75	850.69	859.29	799.35
ENSMUSG00000001751	Naglu	alpha-N-acetylglucosaminidase (Sanfilippo disease IIIB)	27419	63.32	57.16	50.63	54.59	48.1	49.29	60.2	56.26	57.62	58.6	58.02	56.19
ENSMUSG00000001755	Coasy	Coenzyme A synthase	71743	21.4	22.05	20.16	22.5	22.62	22.74	22.79	23.52	23.53	25.74	26.34	25.04
ENSMUSG00000001761	Smo	smoothened, frizzled class receptor	319757	1.05	0.89	0.72	0.61	0.55	0.56	1.49	1.42	1.41	1.01	1.21	0.99
ENSMUSG00000001763	Tspan33	tetraspanin 33	232670	1.27	0.97	0.67	1.03	0.73	0.77	0.54	0.37	0.28	0.55	0.4	0.37
ENSMUSG00000001767	Crnkl1	crooked neck pre-mRNA splicing factor 1	66877	23.42	24.95	23.25	22.57	23.18	21.98	25.51	26.11	24.53	25.08	25.54	25.89
ENSMUSG00000001768	Rin2	Ras and Rab interactor 2	74030	37.27	36.06	31.38	38.04	39.46	37.97	52.39	53.36	50.59	46.95	54.83	54.51
ENSMUSG00000001773	Folh1	folate hydrolase 1	53320	0.05	0.05	0.05	0.05	0.04	0.04	0	0	0	0.05	0.03	0.04
ENSMUSG00000001774	Chordc1	cysteine and histidine-rich domain (CHORD)-containing, zinc-binding protein 1	66917	68.2	67.42	61.07	69.81	64.96	68.04	77.35	84.67	79.37	70.11	68.23	73.23
ENSMUSG00000001783	Rtcb	RNA 2',3'-cyclic phosphate and 5'-OH ligase	28088	125.5	129.11	114.01	109.76	118.98	114.26	131.99	135.31	121.61	121.18	134.15	126.34
ENSMUSG00000001785	Pwp1	PWP1 homolog, endonuclein	103136	44.82	44.54	38.31	36.28	37.61	37.11	42.02	39.96	37.69	35.89	42.2	39.93
ENSMUSG00000001786	Fbxo7	F-box protein 7	69754	19.05	19.67	18.02	22.38	17.23	18.08	17.72	23.05	16.92	17.74	16.1	14.58
ENSMUSG00000001794	Capns1	calpain, small subunit 1	12336	641.98	641.93	625.33	652.97	664.29	644.2	566.56	574.11	560.14	594.14	576.6	566.4
ENSMUSG00000001802	Lrp3	low density lipoprotein receptor-related protein 3	435965	0.26	0.27	0.29	0.26	0.23	0.21	0.03	0.04	0	0.24	0.19	0.22
ENSMUSG00000001804	Dsg4	desmoglein 4	16769	0.02	0.02	0.02	0.02	0.01	0.01	0	0	0	0.02	0.01	0.01
ENSMUSG00000001815	Evx2	even-skipped homeobox 2	14029	0.06	0.06	0.06	0.06	0.04	0.05	0	0	0	0.06	0.04	0.04
ENSMUSG00000001819	Hoxd13	homeobox D13	15433	0.02	0.02	0.03	0.03	0.02	0.02	0	0	0	0.02	0.02	0.02
ENSMUSG00000001823	Hoxd12	homeobox D12	15432	0.02	0.02	0.03	0.03	0.02	0.02	0	0	0	0.02	0.02	0.02
ENSMUSG00000001827	Folr1	folate receptor 1 (adult)	14275	2.57	3.11	3.37	2.64	2.15	2.59	1.08	0.81	0.77	2.38	2.19	2.32
ENSMUSG00000001829	Clpb	ClpB caseinolytic peptidase B	20480	29.18	29.96	33.75	32.88	36.69	32.62	28.22	27.67	31.65	30.51	30.89	31.92
ENSMUSG00000001833	Septin7	septin 7	235072	192.1	197.6	189.32	199.32	199.68	205.8	155.78	167.91	173.65	141.4	155.61	159.29
ENSMUSG00000001844	Zdhhc4	zinc finger, DHHC domain containing 4	72881	31.8	32.81	28.6	30.77	28.33	29.53	24.7	26.03	26.77	30.42	31.36	28
ENSMUSG00000001847	Rac1	Rac family small GTPase 1	19353	334.93	351.99	366.56	348.25	332.95	327.95	321.9	326.92	337.38	334.77	336.98	319.06
ENSMUSG00000001855	Nup214	nucleoporin 214	227720	77.17	71.83	59.82	75.99	69.38	73.83	77.14	84.21	75.34	69.67	79.98	73.09
ENSMUSG00000001864	Aif1l	allograft inflammatory factor 1-like	108897	1.71	1.73	2.29	1.91	1.27	1.39	0.03	0.31	0.93	1.98	1.27	1.42
ENSMUSG00000001865	Cpa3	carboxypeptidase A3, mast cell	12873	0.04	0.04	0.05	0.05	0.03	0.03	0	0	0	0.04	0.03	0.03
ENSMUSG00000001870	Ltbp1	latent transforming growth factor beta binding protein 1	268977	0.71	0.78	0.9	0.86	0.66	0.62	0.16	0.09	0.13	0.34	0.33	0.27
ENSMUSG00000001891	Ugp2	UDP-glucose pyrophosphorylase 2	216558	113.9	105.2	106.34	108.06	118.05	119.56	74.62	84.94	87.07	81.74	85.56	86.81
ENSMUSG00000001901	Kcnh6	potassium voltage-gated channel, subfamily H (eag-related), member 6	192775	0.17	0.17	0.18	0.18	0.13	0.14	0	0	0	0.17	0.12	0.13
ENSMUSG00000001909	Trmt1	tRNA methyltransferase 1	212528	90.09	101.93	97.03	95.79	96.28	94.98	103.28	102.24	100.3	102.55	108.33	103.1
ENSMUSG00000001910	Nacc1	nucleus accumbens associated 1, BEN and BTB (POZ) domain containing	66830	56.3	52.2	46.04	54.58	55.14	52.94	59.71	57.41	55.93	49.15	56.04	53.85
ENSMUSG00000001911	Nfix	nuclear factor I/X	18032	5.8	5.14	5.22	4.41	4.06	4.97	3.28	3.77	3.27	3.81	4.05	4.31
ENSMUSG00000001918	Slc1a5	solute carrier family 1 (neutral amino acid transporter), member 5	20514	97.09	93.68	81.14	97.73	83.7	90.95	108.24	107.36	108.7	107.3	117.63	105.4
ENSMUSG00000001924	Uba1	ubiquitin-like modifier activating enzyme 1	22201	285.89	286.69	252.57	281.31	290.88	279.39	251.94	257.3	263.03	234.35	263.55	239.64
ENSMUSG00000001930	Vwf	Von Willebrand factor	22371	22.12	20.88	25.24	23.99	28.87	25.56	51.65	55.14	67.98	62.69	63.76	62.98
ENSMUSG00000001942	Siae	sialic acid acetylesterase	22619	27.69	25.75	21.69	23.01	22.04	23.37	22.58	22.13	21.59	18.34	19.42	19.45
ENSMUSG00000001943	Vsig2	V-set and immunoglobulin domain containing 2	57276	0.11	0.05	0.06	0.06	0.04	0.04	0	0	0	0.05	0.04	0.04
ENSMUSG00000001946	Esam	endothelial cell-specific adhesion molecule	69524	0.96	1.41	1.81	1.44	1.81	1.91	0.14	0.52	0.69	1.13	0.86	0.97
ENSMUSG00000001948	Spa17	sperm autoantigenic protein 17	20686	2.52	1.55	2.02	1.58	2.73	1.73	0.78	1.03	1.74	1.95	1.73	1.48
ENSMUSG00000001962	Fam50a	family with sequence similarity 50, member A	108160	98.26	91.8	83.99	90.94	90.34	95.5	117.5	115.35	97	104.85	96.76	102.5
ENSMUSG00000001964	Emd	emerin	13726	59.08	61.9	64.24	61.82	64.54	70.26	56.79	57.87	60.58	57.9	53.94	57.85
ENSMUSG00000001983	Taco1	translational activator of mitochondrially encoded cytochrome c oxidase I	70207	14.61	14.68	13.16	11.32	10.26	11.31	15.55	17.13	15.14	13.52	15.33	15.82
ENSMUSG00000001985	Grik3	glutamate receptor, ionotropic, kainate 3	14807	0.01	0.01	0.01	0.01	0.01	0.01	0	0	0	0.01	0	0.01
ENSMUSG00000001986	Gria3	glutamate receptor, ionotropic, AMPA3 (alpha 3)	53623	0.69	0.75	0.8	0.88	0.94	1.14	2	1.37	1.51	2.94	2.14	2.26
ENSMUSG00000001988	Npas1	neuronal PAS domain protein 1	18142	0.03	0.03	0.03	0.03	0.02	0.02	0	0	0	0.03	0.02	0.02
ENSMUSG00000001995	Sipa1l2	signal-induced proliferation-associated 1 like 2	244668	15.64	13.82	11.99	14.28	14.47	13.18	5.86	5.31	4.74	3.59	4.65	4.99
ENSMUSG00000001998	Ap4e1	adaptor-related protein complex AP-4, epsilon 1	108011	11.3	10.1	8.54	9.55	9.36	9.23	9.2	7.91	8.96	6.18	8.85	8.65
ENSMUSG00000001999	Blvra	biliverdin reductase A	109778	148.9	151.65	164.39	134.68	143.86	146.71	134.61	141.34	137.38	129.62	128.23	128
ENSMUSG00000002006	Pdzd4	PDZ domain containing 4	245469	0.14	0.13	0.1	0.14	0.11	0.17	0.09	0.14	0.09	0.08	0.08	0.04
ENSMUSG00000002007	Srpk3	serine/arginine-rich protein specific kinase 3	56504	1.05	0.58	0.75	0.62	0.68	0.8	0.36	0.26	0.23	0.38	0.45	0.56
ENSMUSG00000002010	Idh3g	isocitrate dehydrogenase 3 (NAD+), gamma	15929	110.05	112.61	109.46	108.94	111.76	119.18	110.54	112.67	124.99	117.52	116.5	117.33
ENSMUSG00000002012	Pnck	pregnancy upregulated non-ubiquitously expressed CaM kinase	93843	0.27	0.39	0.35	0.36	0.28	0.27	0.11	0	0	0.33	0.2	0.25
ENSMUSG00000002014	Ssr4	signal sequence receptor, delta	20832	214.29	216.24	204.54	196.37	209.44	215.23	237.79	218.76	216.97	221.34	218.73	220.43
ENSMUSG00000002015	Bcap31	B cell receptor associated protein 31	27061	243.37	244.07	214.06	227.99	229.34	220.26	250.25	237.26	214.16	222.34	213.79	214.67
ENSMUSG00000002017	Fam98a	family with sequence similarity 98, member A	72722	42.73	41.99	38.82	33.96	37.44	36.73	35.43	36.25	35.42	32.57	35.66	35.8
ENSMUSG00000002020	Ltbp2	latent transforming growth factor beta binding protein 2	16997	1.51	1.2	1.27	1.25	1	0.68	1.23	0.33	0.58	0.58	0.91	0.74
ENSMUSG00000002028	Kmt2a	lysine (K)-specific methyltransferase 2A	214162	7.19	5.58	4.61	6.43	6.67	6.52	6.89	5.78	5.27	3.3	5.95	5.14
ENSMUSG00000002031	Ift46	intraflagellar transport 46	76568	37.92	39.01	45.46	47.02	41.8	43.67	31.53	32.79	46.69	43.59	44.97	37.84
ENSMUSG00000002032	Tmem25	transmembrane protein 25	71687	0.92	1.24	1.71	1.42	1.26	1.09	0.32	0.79	0.93	0.81	0.9	0.61
ENSMUSG00000002033	Cd3g	CD3 antigen, gamma polypeptide	12502	0.52	0.52	0.57	0.56	0.4	0.42	0	0	0	0.52	0.38	0.39
ENSMUSG00000002043	Trappc6a	trafficking protein particle complex 6A	67091	52.46	55.02	65.28	52.9	53.96	55.34	52.1	55.78	60.56	55.43	53.93	51.2
ENSMUSG00000002052	Supt6	SPT6, histone chaperone and transcription elongation factor	20926	46.18	44.59	37.27	40.07	41.12	39.72	53	49.39	46.6	37.2	50.3	47.68
ENSMUSG00000002055	Spag5	sperm associated antigen 5	54141	37.15	49.52	43.09	38.18	39.94	39.76	12.14	15.38	20.04	15.79	15.69	14.87
ENSMUSG00000002057	Foxn1	forkhead box N1	15218	0.02	0.02	0.02	0.02	0.01	0.02	0	0	0	0.02	0.01	0.01
ENSMUSG00000002058	Unc119	unc-119 lipid binding chaperone	22248	48.66	53.88	54.74	54.47	60.79	56.72	46.03	46.09	52.75	49.86	53.62	52.78
ENSMUSG00000002059	Rab34	RAB34, member RAS oncogene family	19376	26.98	25.77	26.69	23.67	23.04	22.08	21.27	18.72	21.42	22.24	20.91	21.7
ENSMUSG00000002064	Sdf2	stromal cell derived factor 2	20316	80.31	75.99	67.37	73.19	81.37	81.36	89.38	89.88	85.28	94.99	81.63	84.81
ENSMUSG00000002068	Ccne1	cyclin E1	12447	51.14	49.98	41.22	45.49	39.82	40.64	29.23	31.51	27.93	25.02	21.87	21.61
ENSMUSG00000002076	Hsf2bp	heat shock transcription factor 2 binding protein	74377	0.82	0.58	0.43	0.42	0.73	0.44	0.39	0.29	0.11	0.52	0.23	0.36
ENSMUSG00000002083	Bbc3	BCL2 binding component 3	170770	7.53	8.1	9.16	9.07	8.81	10.94	11.05	13.88	14.98	14.2	16.49	14.86
ENSMUSG00000002100	Mybpc3	myosin binding protein C, cardiac	17868	0.63	0.63	0.78	0.74	0.82	0.77	0.23	0.48	0.41	0.47	0.58	0.49
ENSMUSG00000002102	Psmc3	proteasome (prosome, macropain) 26S subunit, ATPase 3	19182	249.14	288.3	258.62	239.24	279.16	268.52	256.17	250.98	226.79	264.64	253.29	271.01
ENSMUSG00000002103	Acp2	acid phosphatase 2, lysosomal	11432	95.52	89.82	76.02	97.08	96.07	91.41	75.23	67.81	64.21	62.17	68.74	64.5
ENSMUSG00000002104	Rapsn	receptor-associated protein of the synapse	19400	2.54	1.94	3.38	2.52	1.11	1.79	1.19	1.02	1.16	1.72	1.67	1.76
ENSMUSG00000002105	Slc39a13	solute carrier family 39 (metal ion transporter), member 13	68427	41.77	42.85	36.96	30.69	26.01	27.81	21.18	21.5	22.9	24.37	24.35	24.1
ENSMUSG00000002107	Celf2	CUGBP, Elav-like family member 2	14007	57.43	55.21	54.06	59.18	56.14	54.66	62.12	65.39	60.02	50.03	59.79	56.88
ENSMUSG00000002108	Nr1h3	nuclear receptor subfamily 1, group H, member 3	22259	17.33	13.45	12.82	14.96	15.82	13.63	4.81	4.69	4.6	5.46	6.28	5.34
ENSMUSG00000002109	Ddb2	damage specific DNA binding protein 2	107986	5.9	5.41	5.48	5.82	5.36	5.87	3.04	3.65	3.06	3.27	2.69	2.6
ENSMUSG00000002111	Spi1	spleen focus forming virus (SFFV) proviral integration oncogene	20375	395.11	379.26	356.69	367.77	350.11	340.06	318.09	309	296.74	338.35	338.54	322.05
ENSMUSG00000002129	Sf3a1	splicing factor 3a, subunit 1	67465	58.01	56.96	46.79	50.84	50.62	51.17	54.71	56.16	52.84	46.49	54.84	50.73
ENSMUSG00000002147	Stat6	signal transducer and activator of transcription 6	20852	158.22	151.43	140.99	162.64	161.38	160.01	144.06	144.62	138.98	120.47	131.61	123.93
ENSMUSG00000002190	Clgn	calmegin	12745	0.06	0.04	0.06	0.05	0.03	0.03	0	0	0	0.04	0.03	0.03
ENSMUSG00000002204	Napsa	napsin A aspartic peptidase	16541	57.56	55.96	63.34	68.64	66.75	69.28	50.41	52.35	65.75	65.15	67.3	67.59
ENSMUSG00000002205	Vrk3	vaccinia related kinase 3	101568	24.92	24.16	22.04	23.76	24.94	22.08	35.71	29.51	32.9	33.78	33.22	35.37
ENSMUSG00000002210	Smg9	SMG9 nonsense mediated mRNA decay factor	71997	36.3	38.63	33.89	35.77	34.71	35.32	41.54	39.4	35.85	41	42.88	41.35
ENSMUSG00000002221	Paxip1	PAX interacting (with transcription-activation domain) protein 1	55982	18.94	16.88	14.4	17.58	17.46	16.1	11.77	11.33	11.83	8.83	8.95	9.31
ENSMUSG00000002222	Rmnd5a	required for meiotic nuclear division 5 homolog A	68477	21.99	19.8	17.86	21.52	20.96	20.69	20.92	23.49	22.4	18.11	22.17	19.82
ENSMUSG00000002227	Mov10	Mov10 RISC complex RNA helicase	17454	10.56	9.32	8.82	9.64	9.14	9.7	20.01	22.45	23.98	18.38	18.47	15.74
ENSMUSG00000002228	Ppm1j	protein phosphatase 1J	71887	1.61	1.57	0.83	0.78	0.99	0.99	1.1	0.92	1.19	1.05	1.1	0.99
ENSMUSG00000002233	Rhoc	ras homolog family member C	11853	104.65	105.39	107.18	104.88	113.67	102.44	159.46	176.95	163.32	179.83	148.6	142.14
ENSMUSG00000002240	Prr27	proline rich 27	73779	0.09	0.09	0.1	0.1	0.07	0.08	0	0	0	0.1	0.07	0.07
ENSMUSG00000002249	Tead3	TEA domain family member 3	21678	0.47	0.49	0.49	0.46	0.37	0.34	0.07	0.07	0.04	0.45	0.31	0.34
ENSMUSG00000002250	Ppard	peroxisome proliferator activator receptor delta	19015	8.97	7.34	7.94	9.06	8.77	8.44	6.76	6.23	5.84	7.14	10.51	9.91
ENSMUSG00000002257	Def6	differentially expressed in FDCP 6	23853	29.46	31.85	34.77	30.54	32.83	31.56	36.18	37.39	40.88	42.08	46.39	44.42
ENSMUSG00000002265	Peg3	paternally expressed 3	18616	0.13	0.13	0.16	0.17	0.11	0.1	0.02	0	0	0.13	0.1	0.1
ENSMUSG00000002266	Zim1	zinc finger, imprinted 1	22776	0.04	0.04	0.04	0.04	0.03	0.03	0	0	0	0.04	0.03	0.03
ENSMUSG00000002274	Metrn	meteorin, glial cell differentiation regulator	70083	34.06	35.59	36.49	40.87	34.78	36.16	22.83	24.35	33.21	33.28	29.49	28.01
ENSMUSG00000002279	Lmf1	lipase maturation factor 1	76483	20.02	18.6	18.12	20.67	19.35	20.28	20.62	20.79	21.26	21.54	21.41	20.78
ENSMUSG00000002280	Ciao3	cytosolic iron-sulfur assembly component 3	67563	30.05	31.54	30.75	32.19	31.22	30.39	36.48	30.71	32.63	34.38	34.83	36.42
ENSMUSG00000002289	Angptl4	angiopoietin-like 4	57875	5.38	4.43	5.33	3.5	4.19	4.16	4.58	3.33	2.5	2.56	2.64	2.12
ENSMUSG00000002297	Dbf4	DBF4 zinc finger	27214	39.27	48.53	51.6	48.01	49.11	50	24.66	29.1	36.82	27.94	28.71	31.34
ENSMUSG00000002307	Daxx	Fas death domain-associated protein	13163	29.99	33.73	31.8	33.7	34.29	33.73	34.76	32.36	27.81	34.96	33.02	27.82
ENSMUSG00000002308	Cd320	CD320 antigen	54219	10.24	9.97	9.76	11.49	9.68	9.08	14.71	14.53	14.51	18.12	15.54	15
ENSMUSG00000002319	Ipo4	importin 4	75751	60.07	52.56	58.01	78.79	57.71	63.79	85.39	87.07	73.95	79.83	80.67	75.84
ENSMUSG00000002320	Tm9sf1	transmembrane 9 superfamily member 1	74140	88.56	93.19	81.05	86.49	79.77	75.94	70.87	70.55	68.2	76.12	73.31	67.46
ENSMUSG00000002324	Rec8	REC8 meiotic recombination protein	56739	0.52	0.52	0.57	0.56	0.42	0.42	0	0.04	0	0.52	0.38	0.39
ENSMUSG00000002325	Irf9	interferon regulatory factor 9	16391	34.8	31.45	31.67	40.43	36.09	40.49	25.57	23.91	26.37	22.45	23.63	24.6
ENSMUSG00000002326	Gmpr2	guanosine monophosphate reductase 2	105446	71.66	65.63	64.95	69.7	75.83	75.29	86.53	84.75	81.83	82.09	88.43	83.97
ENSMUSG00000002329	Mdp1	magnesium-dependent phosphatase 1	67881	27.38	28.73	27.31	25.84	23.77	25.7	27.03	29.51	25.43	24.88	25.08	26.79
ENSMUSG00000002332	Dhrs1	dehydrogenase/reductase (SDR family) member 1	52585	69.73	68.76	70.35	61.14	66.96	72.91	64.96	57.18	65.43	67.69	63.79	60.93
ENSMUSG00000002341	Ncan	neurocan	13004	0.01	0.01	0.01	0.01	0.01	0.01	0	0	0	0.01	0.01	0.01
ENSMUSG00000002342	Tmem161a	transmembrane protein 161A	234371	36.28	37.28	34.84	33.37	35.78	37.29	32.27	33.32	29.01	37.39	36.34	39.36
ENSMUSG00000002343	Armc6	armadillo repeat containing 6	76813	18.1	22.87	18.77	17.08	14.26	14.56	25.02	22.75	27.78	23.9	27.75	27.72
ENSMUSG00000002345	Borcs8	BLOC-1 related complex subunit 8	72368	43.16	37.97	38.1	36.52	39.67	38.77	40.33	37.75	41.23	40.25	36.58	39.84
ENSMUSG00000002346	Slc25a42	solute carrier family 25, member 42	73095	2.28	2.35	2.52	2.16	2.15	1.98	0.98	1.22	1.37	1.63	1.5	1.32
ENSMUSG00000002365	Snx9	sorting nexin 9	66616	72.37	70.92	66.29	75.83	81.71	77.74	135.91	133.17	123.18	120.66	141.44	134.44
ENSMUSG00000002372	Ranbp3	RAN binding protein 3	71810	50.67	50.92	50.35	51.34	52.18	51.92	49.85	47.19	51.94	49.09	48.14	48.48
ENSMUSG00000002379	Ndufa11	NADH:ubiquinone oxidoreductase subunit A11	69875	18.52	19.13	20.11	19.73	17.97	19.83	19.77	16.96	19.2	20.41	18.86	19.21
ENSMUSG00000002384	Bmp8b	bone morphogenetic protein 8b	12164	0.07	0.07	0.07	0.07	0.06	0.06	0	0	0	0.07	0.05	0.05
ENSMUSG00000002393	Nr2f6	nuclear receptor subfamily 2, group F, member 6	13864	18.27	18.92	20.12	23.41	21.67	18.36	21.38	17.41	19.62	24.75	20.71	18.78
ENSMUSG00000002395	Use1	unconventional SNARE in the ER 1 homolog (S. cerevisiae)	67023	152.64	153.58	141.08	127.93	134.83	132.78	149.13	126.74	116.86	124.34	109.84	106.12
ENSMUSG00000002396	Ocel1	occludin/ELL domain containing 1	77090	16.67	18.04	18.56	17.87	17.35	17.95	13.81	15.82	12.68	12.83	13.94	10.91
ENSMUSG00000002409	Dyrk1b	dual-specificity tyrosine-(Y)-phosphorylation regulated kinase 1b	13549	1.96	2.33	1.95	3.53	3.65	2.62	2.92	3.62	4.94	4.05	4.44	4.09
ENSMUSG00000002413	Braf	Braf transforming gene	109880	10.21	9.02	6.26	8.15	8.91	8.19	8.58	8.92	9.35	5.95	10.06	9.89
ENSMUSG00000002416	Ndufb2	NADH:ubiquinone oxidoreductase subunit B2	68198	65.9	72.54	74.95	68.68	63.56	68.85	75.86	65.36	66.59	74.24	68.9	75.81
ENSMUSG00000002428	Hltf	helicase-like transcription factor	20585	22.24	22.34	19.54	22.56	23.6	24.49	18.01	20.25	21.64	16.66	18.59	20.05
ENSMUSG00000002455	Prpf6	pre-mRNA splicing factor 6	68879	43.54	43.83	40.07	41.92	45.88	42.82	46.17	44.71	42.61	45.96	48.51	46.01
ENSMUSG00000002458	Rgs19	regulator of G-protein signaling 19	56470	120.52	121.9	135.42	128.83	129.2	133.09	104.92	106.85	111.36	117.27	121.87	118.25
ENSMUSG00000002459	Rgs20	regulator of G-protein signaling 20	58175	0.56	0.62	0.73	0.57	0.49	0.47	0.13	0.24	0.17	0.49	0.39	0.44
ENSMUSG00000002475	Abhd3	abhydrolase domain containing 3	106861	3.52	3.82	2.85	3.78	4.03	3.41	2.69	2.35	1.91	2.07	2.11	2.15
ENSMUSG00000002477	Snrpd1	small nuclear ribonucleoprotein D1	20641	170.21	190.1	185.2	149.95	147.19	153.27	150.02	159.27	154.03	137.11	134.1	149.31
ENSMUSG00000002486	Tchp	trichoplein, keratin filament binding	77832	8.76	9.52	7.99	8.91	8.72	8.93	6.61	6.95	8.35	8.68	8.37	7.99
ENSMUSG00000002489	Tiam1	T cell lymphoma invasion and metastasis 1	21844	31.54	27.69	24.07	33.08	32.41	31.93	38	37.81	36.85	31.52	46	46.18
ENSMUSG00000002496	Tsc2	TSC complex subunit 2	22084	22.93	19.94	17.65	21.68	22.14	20.82	22.84	22.26	22.2	18.91	22.81	21.02
ENSMUSG00000002500	Rpl3l	ribosomal protein L3-like	66211	0.28	0.28	0.3	0.24	0.26	0.18	0	0	0	0.39	0.21	0.3
ENSMUSG00000002504	Nherf2	NHERF family PDZ scaffold protein 2	65962	0.32	0.12	0.35	0.34	0.45	0.18	0.44	0.44	0.5	0.47	0.35	0.33
ENSMUSG00000002524	Puf60	poly-U binding splicing factor 60	67959	93.31	99.14	99.16	98.67	98.85	99.41	100.24	99.1	107.42	100	101.67	99.06
ENSMUSG00000002546	Golga2	golgi autoantigen, golgin subfamily a, 2	99412	44.87	44.26	40.69	44.72	47.37	43.92	50.96	48.87	49.82	42.77	48.83	49.2
ENSMUSG00000002550	Uck1	uridine-cytidine kinase 1	22245	41.44	42.71	41.06	35.28	35.32	33.51	32.5	29.8	32.74	30.86	30.52	29.88
ENSMUSG00000002565	Scin	scinderin	20259	2.5	2.69	1.51	3.53	2.12	2.55	1.41	1.22	1.11	1.1	1.24	1.36
ENSMUSG00000002578	Ikzf4	IKAROS family zinc finger 4	22781	0.87	0.87	0.95	0.94	0.68	0.7	0	0.02	0	0.87	0.64	0.67
ENSMUSG00000002580	Mien1	migration and invasion enhancer 1	103742	92.75	96.76	90.32	88.46	92.56	95.42	99.48	97.33	89.66	97.91	97.76	90.57
ENSMUSG00000002588	Pon1	paraoxonase 1	18979	0.38	0.28	0.31	0.3	0.22	0.29	0	0	0	0.28	0.24	0.21
ENSMUSG00000002602	Axl	AXL receptor tyrosine kinase	26362	18.5	17.37	14.95	26.41	22.74	20.75	17.4	14.96	16.35	22	26.78	20.84
ENSMUSG00000002603	Tgfb1	transforming growth factor, beta 1	21803	282.22	281.04	278.34	296.03	287.03	277.6	348.21	355.36	348.93	352.15	345.93	329.31
ENSMUSG00000002608	Ccdc97	coiled-coil domain containing 97	52132	34.04	27.33	27.34	33.21	35.45	33.01	29.39	27.11	26.13	30.69	32.46	31.68
ENSMUSG00000002617	Zfp40	zinc finger protein 40	22700	6.89	6.49	5.6	6.45	6.36	6.67	4.05	5.02	4.54	4.3	4.97	4.75
ENSMUSG00000002625	Akap8l	A kinase (PRKA) anchor protein 8-like	54194	26.41	23.71	20.78	23.5	23.41	24.59	30.09	27.47	25.55	24.08	26.22	25.37
ENSMUSG00000002633	Shh	sonic hedgehog	20423	0.02	0.02	0.02	0.02	0.02	0.02	0	0	0	0.02	0.02	0.02
ENSMUSG00000002635	Pdcd2l	programmed cell death 2-like	68079	27.43	26.58	28.71	26.79	27.02	25.95	27.72	30.35	33.94	33.1	32.56	31.89
ENSMUSG00000002658	Gtf2f1	general transcription factor IIF, polypeptide 1	98053	108.31	111.47	108.57	105.98	115.93	114.5	113.32	126.47	103.99	113.91	122.95	117.7
ENSMUSG00000002660	Clpp	caseinolytic mitochondrial matrix peptidase proteolytic subunit	53895	34.95	34.38	33.59	38.81	33.59	35.04	35.07	37.97	36.66	39.76	40.83	37.41
ENSMUSG00000002661	Alkbh7	alkB homolog 7	66400	18.79	18.59	21.22	23.92	22.18	23.3	20.99	22.19	23.61	26.06	19.46	24.01
ENSMUSG00000002664	Pspn	persephin	19197	0.15	0.15	0.16	0.16	0.23	0.12	0	0	0	0.15	0.11	0.11
ENSMUSG00000002668	Dennd1c	DENN domain containing 1C	70785	21.27	21.61	20.96	21.95	23.85	24.1	17.14	17.87	18.64	17.22	18.9	16.93
ENSMUSG00000002679	Med6	mediator complex subunit 6	69792	45.01	55.68	46.33	42.87	44.21	44.45	44.93	54.91	37.11	44.06	42.42	45.09
ENSMUSG00000002688	Prkd1	protein kinase D1	18760	0.05	0.02	0.02	0.03	0.04	0.01	0	0.07	0.02	0.02	0.05	0.01
ENSMUSG00000002699	Lcp2	lymphocyte cytosolic protein 2	16822	46.33	48.39	54.14	49.26	54.68	52.92	35.36	34.95	30.07	34.68	43.37	40.7
ENSMUSG00000002718	Cse1l	chromosome segregation 1-like (S. cerevisiae)	110750	84.22	79.63	69.33	78.34	71.01	74.22	55.82	65.18	68	53.14	58.73	59.48
ENSMUSG00000002728	Naa20	N(alpha)-acetyltransferase 20, NatB catalytic subunit	67877	113.36	117.68	119.37	115.92	120.8	125.96	145.43	144.23	152.06	134.42	141.95	143.23
ENSMUSG00000002731	Prkra	protein kinase, interferon inducible double stranded RNA dependent activator	23992	24.19	24.95	23.83	25.65	23.18	23.29	23.07	23.21	21.53	22.16	22.04	22.89
ENSMUSG00000002732	Fkbp7	FK506 binding protein 7	14231	2.74	3.57	2.98	2.75	3.25	2.81	1.78	2.47	2.04	3.19	3.13	2.95
ENSMUSG00000002733	Plekha3	pleckstrin homology domain-containing, family A (phosphoinositide binding specific) member 3	83435	48.54	46.62	39.14	42.13	38.87	40.03	118.63	114.69	100.72	98.89	102.8	104.04
ENSMUSG00000002741	Ykt6	YKT6 v-SNARE homolog (S. cerevisiae)	56418	197.91	190.22	162.35	164.74	169.04	161.85	173.06	173.39	161.23	165.51	160.56	161.46
ENSMUSG00000002748	Baz1b	bromodomain adjacent to zinc finger domain, 1B	22385	64.81	60.85	52.71	64.5	65.31	64.45	52.82	51.1	50.66	36.73	45.79	42.48
ENSMUSG00000002763	Pex6	peroxisomal biogenesis factor 6	224824	20.59	19.22	16.78	19.14	19.3	18.74	20.21	18.76	20.56	20.72	21.27	19.77
ENSMUSG00000002767	Mrpl2	mitochondrial ribosomal protein L2	27398	85.09	82.08	78.07	73.52	95.96	83.58	102.89	105.2	86.9	98.57	101.18	103.95
ENSMUSG00000002768	Mea1	male enhanced antigen 1	17256	92.56	91.74	87.33	90.29	90.32	90.7	100.45	94.38	89.98	95.49	84.72	80.38
ENSMUSG00000002769	Gnmt	glycine N-methyltransferase	14711	0.21	0.35	0.53	0.38	0.62	0.78	0.25	0.11	0.11	0.28	0.77	0.59
ENSMUSG00000002771	Grin2d	glutamate receptor, ionotropic, NMDA2D (epsilon 4)	14814	0.3	0.36	0.31	0.3	0.32	0.27	0.15	0.08	0.18	0.28	0.31	0.24
ENSMUSG00000002778	Kdelr1	KDEL (Lys-Asp-Glu-Leu) endoplasmic reticulum protein retention receptor 1	68137	96.2	89.32	97.11	108.75	102.7	108.07	86.94	90.59	90.47	94.01	99.01	94.99
ENSMUSG00000002781	Tmem143	transmembrane protein 143	70209	11.23	9.86	12.25	13.14	11.1	12.1	10.96	11.67	9.19	11.66	12.15	12.38
ENSMUSG00000002791	Pdxk-ps	pyridoxal (pyridoxine, vitamin B6) kinase, pseudogene		0.22	0.34	0.22	0.24	0.16	0.21	0.13	0.04	0.29	0.23	0.15	0.29
ENSMUSG00000002797	Ggct	gamma-glutamyl cyclotransferase	110175	8.37	9.42	9.49	10.2	11.29	11.14	11.95	13.53	15.29	15.95	17.83	14.8
ENSMUSG00000002799	Jag2	jagged 2	16450	2.65	2.33	2.46	1.86	2.26	2.32	1.39	1.03	1.58	1.32	1.81	1.42
ENSMUSG00000002803	Btbd6	BTB (POZ) domain containing 6	399566	9.18	9.73	8.99	10.4	10.22	9.21	6.64	7.08	7.27	6.1	6.4	6.21
ENSMUSG00000002804	Nudt14	nudix hydrolase 14	66174	16.53	20.47	19.62	19.88	18.42	17.15	13.75	15.5	15.88	14.77	14.28	13.41
ENSMUSG00000002808	Epdr1	ependymin related protein 1 (zebrafish)	105298	1.32	1.55	2.38	1.45	2.05	1.44	1.09	0.42	1.8	0.9	1.41	1.51
ENSMUSG00000002812	Flii	flightless I actin binding protein	14248	217.84	202.23	190.29	215.87	224.45	214.89	174.82	178.54	169.84	167.88	182.49	159.46
ENSMUSG00000002814	Top3a	topoisomerase (DNA) III alpha	21975	14.21	14.76	12.05	13.47	14.06	12.42	12.11	13.18	13.13	10.3	10.46	10.68
ENSMUSG00000002820	Atg4d	autophagy related 4D, cysteine peptidase	235040	15.32	16.52	16.39	16.97	16.52	15.98	13.05	13.96	14.96	14.71	14.12	13.67
ENSMUSG00000002825	Qtrt1	queuine tRNA-ribosyltransferase catalytic subunit 1	60507	8.87	10.28	11.7	8.85	8.37	9.41	13.3	9.98	12.64	13.35	14.1	13.14
ENSMUSG00000002831	Plin4	perilipin 4	57435	0.01	0.03	0.01	0.01	0.01	0.01	0	0.03	0.02	0.01	0.01	0.01
ENSMUSG00000002833	Hdgfl2	HDGF like 2	15193	35.7	35.08	34.1	34.86	36.68	35.8	30.91	33.58	34.52	28.21	30.45	30.02
ENSMUSG00000002835	Chaf1a	chromatin assembly factor 1, subunit A (p150)	27221	48.45	52.93	44.48	57.64	58.41	57.28	37.26	42.81	44.08	32.96	30.81	28.24
ENSMUSG00000002844	Adprh	ADP-ribosylarginine hydrolase	11544	90.38	91.08	90.42	94.31	91.98	88.97	100.95	95.68	98.55	98.48	94.73	86.87
ENSMUSG00000002845	Tmem39a	transmembrane protein 39a	67846	31.98	30.34	32.74	31.76	29.38	30.92	26.24	27	29.88	30.69	31.41	32.33
ENSMUSG00000002846	Timmdc1	translocase of inner mitochondrial membrane domain containing 1	76916	20.43	16.11	16.82	18.36	18.43	17.94	22.06	20.36	18.93	21.53	19.32	19.28
ENSMUSG00000002847	Pla1a	phospholipase A1 member A	85031	0.12	0.06	0.21	0.34	0.15	0.18	0.5	0.33	0.33	0.5	0.42	0.33
ENSMUSG00000002870	Mcm2	minichromosome maintenance complex component 2	17216	81.47	74.63	59.48	80.73	74.71	76.41	50.53	52.98	53.12	38.63	40.99	38.88
ENSMUSG00000002871	Tpra1	transmembrane protein, adipocyte asscociated 1	24100	57.33	53.36	49.42	52.79	48.65	52.98	61.25	53.36	56.06	59.46	59	60.72
ENSMUSG00000002881	Nab1	Ngfi-A binding protein 1	17936	68.89	72.31	65.49	65.57	68.8	60.68	41.09	40.34	41.89	34.5	41.21	40.16
ENSMUSG00000002885	Adgre5	adhesion G protein-coupled receptor E5	26364	60.26	59.17	58.27	88.73	100.6	87.48	25.59	27.28	31.36	35.62	39.4	36
ENSMUSG00000002897	Il17ra	interleukin 17 receptor A	16172	23.93	22.19	17.25	13.24	14.33	15.21	3.7	3.63	2.98	3.4	3.39	3.68
ENSMUSG00000002900	Lamb1	laminin B1	16777	1.19	0.88	1.02	1.01	0.96	0.55	0.39	0.7	0.35	1.41	0.93	0.5
ENSMUSG00000002908	Kcnn1	potassium intermediate/small conductance calcium-activated channel, subfamily N, member 1	84036	0.31	0.25	0.29	0.4	0.21	0.25	0.48	0.54	0.58	0.68	0.42	0.41
ENSMUSG00000002910	Arrdc2	arrestin domain containing 2	70807	6.36	7.37	6.04	5.62	5.43	5.36	7.07	5.69	5.43	5.85	6.43	5.7
ENSMUSG00000002930	Ppp1r17	protein phosphatase 1, regulatory subunit 17	19051	0.04	0.04	0.04	0.04	0.03	0.03	0	0	0	0.04	0.03	0.03
ENSMUSG00000002944	Cd36	CD36 molecule	12491	2048.46	1926.59	1548.2	1850.73	1921.47	2007.91	3112.96	3320.03	2827.24	2604.55	2683.83	2730.16
ENSMUSG00000002948	Map2k7	mitogen-activated protein kinase kinase 7	26400	32.6	32.17	26.3	30.5	31.86	32.27	35.59	34.86	33.29	31.64	34.38	33.22
ENSMUSG00000002949	Timm44	translocase of inner mitochondrial membrane 44	21856	58.14	61.57	51.47	54.63	58.15	59.49	63.56	63.07	57.91	59.54	66.82	61.3
ENSMUSG00000002957	Ap2a2	adaptor-related protein complex 2, alpha 2 subunit	11772	58.12	59.97	56.23	70.39	71.11	65.49	102.65	100.9	100.72	97.54	109.93	105.74
ENSMUSG00000002963	Pnkp	polynucleotide kinase 3'- phosphatase	59047	43.36	43.21	45.53	46.67	46.24	46.17	47.51	46.73	47.6	53.27	52.2	50.24
ENSMUSG00000002968	Med25	mediator complex subunit 25	75613	30.56	28.36	25.93	31.13	30.79	29.53	34.74	32.6	34.4	32.08	37.6	35.2
ENSMUSG00000002980	Bcam	basal cell adhesion molecule	57278	1.63	1.63	2.11	1.47	1.06	1.2	0.47	0.95	1.64	1.24	0.89	1.12
ENSMUSG00000002981	Clptm1	cleft lip and palate associated transmembrane protein 1	56457	78.21	74.18	70.64	77.16	72.61	73.17	73.66	73.09	72.84	69.76	71.97	68.31
ENSMUSG00000002983	Relb	avian reticuloendotheliosis viral (v-rel) oncogene related B	19698	43.68	42.67	44.05	32.29	31.56	29.8	19.43	17.96	16.45	19.87	21.34	18.89
ENSMUSG00000002984	Tomm40	translocase of outer mitochondrial membrane 40	53333	106.4	113.63	105.43	107.65	110.84	105.1	124.25	120.6	126.63	139.69	138.81	136.11
ENSMUSG00000002985	Apoe	apolipoprotein E	11816	1421.04	1118.39	321.94	423.71	187.66	184.77	1559.47	1055.05	291.88	480.06	182.81	177.52
ENSMUSG00000002992	Apoc2	apolipoprotein C2	11813	23.45	22.43	12.68	17.09	7.9	10.81	24.14	21.74	7.96	14.43	7.65	8.3
ENSMUSG00000002996	Hbp1	high mobility group box transcription factor 1	73389	29.89	26.09	25.52	35.89	34.53	34.57	30.85	30.39	32.06	32.82	33.51	34.14
ENSMUSG00000002997	Prkar2b	protein kinase, cAMP dependent regulatory, type II beta	19088	38.49	38.55	32.62	28.53	32.42	28.48	20.11	17.12	16.95	14.59	17.87	20.29
ENSMUSG00000003031	Cdkn1b	cyclin-dependent kinase inhibitor 1B	12576	14.92	16.97	17.71	15.13	15.87	16.89	7.53	8.12	10	7.52	8.25	8.15
ENSMUSG00000003032	Klf4	Kruppel-like factor 4 (gut)	16600	15.27	14.21	15.33	20.03	21.36	17.46	24.13	29.26	38.04	30.51	29.95	28.92
ENSMUSG00000003033	Ap1m1	adaptor-related protein complex AP-1, mu subunit 1	11767	64.78	70.09	66.66	69.61	70.95	69.46	63.76	70.93	71.74	66.84	74.54	72.12
ENSMUSG00000003037	Rab8a	RAB8A, member RAS oncogene family	17274	103.5	113.25	98.63	98.01	106.14	111	97.85	103.87	96.44	89.95	93	101.69
ENSMUSG00000003038	Hmgn2	high mobility group nucleosomal binding domain 2	15331	282.54	346.13	361.99	271.61	275.96	285.28	226.96	270.93	310.82	260.07	258.63	271.58
ENSMUSG00000003039	Fam32a	family with sequence similarity 32, member A	67922	89.64	79.47	73.79	73.5	79.93	74.02	92.95	82.72	76.2	80.92	87.67	81.55
ENSMUSG00000003051	Elf3	E74-like factor 3	13710	0.06	0.03	0.03	0.03	0.02	0.03	0.04	0.05	0	0.03	0.05	0.02
ENSMUSG00000003053	Cyp2c29	cytochrome P450, family 2, subfamily c, polypeptide 29	13095	0.09	0.09	0.1	0.1	0.07	0.07	0	0	0	0.09	0.07	0.07
ENSMUSG00000003062	Stard3nl	STARD3 N-terminal like	76205	87.99	93.39	93.26	87.06	86.36	85.41	94.22	102.91	100.39	103.63	95.74	101.18
ENSMUSG00000003068	Stk11	serine/threonine kinase 11	20869	96.82	99.56	100.86	102.41	99.48	99.04	92.52	98.56	93.91	86.71	89.22	86.2
ENSMUSG00000003070	Efna2	ephrin A2	13637	0.77	1.14	0.6	0.72	0.32	0.35	0.19	0.22	0.39	0.38	0.3	0.24
ENSMUSG00000003072	Atp5d	ATP synthase, H+ transporting, mitochondrial F1 complex, delta subunit	66043	209.65	218.41	239.03	243.7	227.5	236.38	202.73	203.74	232.58	259.45	242.32	241.25
ENSMUSG00000003099	Ppp5c	protein phosphatase 5, catalytic subunit	19060	94.64	93.82	90.59	95.92	100.15	96.83	96.4	95.16	99.25	99.92	101.67	105.18
ENSMUSG00000003119	Cdk12	cyclin-dependent kinase 12	69131	14.45	12.7	11.3	12.6	12.77	12.02	11.82	10.53	11.37	9.36	12.17	12.21
ENSMUSG00000003123	Lipe	lipase, hormone sensitive	16890	12.04	10.09	11.27	11.49	10.63	11.1	9.68	11.32	10.85	10.77	10.28	10.51
ENSMUSG00000003131	Pafah1b2	platelet-activating factor acetylhydrolase, isoform 1b, subunit 2	18475	44.49	44.28	39.95	44.56	43.08	41.74	43.5	44.84	42.15	38.57	42.81	42.52
ENSMUSG00000003134	Tbc1d8	TBC1 domain family, member 8	54610	10.6	10.47	8.86	12.43	12.46	12.08	10.75	9.94	10.28	11.43	14.13	13.45
ENSMUSG00000003135	Cnot11	CCR4-NOT transcription complex, subunit 11	52846	19.58	18.58	18.78	19.07	18.7	18.97	16.7	15.6	18.27	15.62	16.99	16.1
ENSMUSG00000003153	Slc2a3	solute carrier family 2 (facilitated glucose transporter), member 3	20527	12.59	11.37	13.87	10.78	10.98	11.31	7.82	5.75	10.04	7.45	11.12	9.7
ENSMUSG00000003154	Foxj2	forkhead box J2	60611	13.28	12.4	11.98	13.17	14.15	13.48	13.67	10.76	11.52	10.51	11.97	12.13
ENSMUSG00000003161	Sri	sorcin	109552	154.68	155.69	154.11	158.09	151.83	148.14	134.13	141.07	156.94	139.72	143.27	132.3
ENSMUSG00000003166	Dgcr2	DiGeorge syndrome critical region gene 2	13356	36.55	35.29	30.95	34.08	32.78	31.94	34.5	32.57	33.54	29.71	32.79	31.07
ENSMUSG00000003178				3.04	4.02	2.39	3.08	3.51	2.83	1.88	2.3	1.6	1.4	2.08	1.88
ENSMUSG00000003184	Irf3	interferon regulatory factor 3	54131	63.9	64.4	64.14	56.56	57.21	53.23	51.2	47.87	51.11	49.96	49.12	42.53
ENSMUSG00000003190	Bcl2l12	BCL2-like 12 (proline rich)	75736	13.12	13.99	12.93	14.13	14.34	13.76	11.58	11.91	13.45	14.13	10.53	12.3
ENSMUSG00000003198	Zfp959	zinc finger protein 959	224893	5.34	5.68	5.39	5.27	5.61	5.29	5.05	4.08	3.85	4.43	4.88	5.23
ENSMUSG00000003199	Mpnd	MPN domain containing	68047	44.67	49.33	47.09	48.91	53.04	50.01	39.5	40.44	41.32	46.61	47.56	48.41
ENSMUSG00000003200	Sh3gl1	SH3-domain GRB2-like 1	20405	53.53	52.72	54.44	66.17	63.7	68.2	68.29	60.42	70.32	67.44	68.86	69.31
ENSMUSG00000003206	Ebi3	Epstein-Barr virus induced gene 3	50498	51.2	51.88	56.76	50.96	51.2	45.96	38.37	38.36	40.02	43.56	38.27	38.06
ENSMUSG00000003208	Yju2	YJU2 splicing factor	72886	18	19.26	17.08	15.84	17.33	15.87	15.12	14.23	16.75	14.41	16.02	16.01
ENSMUSG00000003226	Ranbp2	RAN binding protein 2	19386	52.19	46.58	35.19	47.5	49.2	47.74	56.11	53.72	49.17	33.61	51.62	47.33
ENSMUSG00000003227	Edar	ectodysplasin-A receptor	13608	0.02	0.02	0.02	0.02	0.01	0.01	0	0	0	0.02	0.01	0.01
ENSMUSG00000003228	Grk5	G protein-coupled receptor kinase 5	14773	11.31	10.24	9.27	11.37	13.14	11.2	3.57	3.65	4.39	2.96	3.08	3.13
ENSMUSG00000003233	Dvl3	dishevelled segment polarity protein 3	13544	13.83	12.91	9.09	11.9	12.38	11.87	16.54	17.82	17.5	11.85	16.15	14.54
ENSMUSG00000003234	Abcf3	ATP-binding cassette, sub-family F (GCN20), member 3	27406	43.24	42.34	44.11	45.06	44.48	45.3	71.78	66.14	73.74	77.66	70.82	72.44
ENSMUSG00000003235	Eif2b5	eukaryotic translation initiation factor 2B, subunit 5 epsilon	224045	45.26	48.43	47.03	49.67	51.07	52.5	56.82	55.51	55.2	55.17	55.29	58.73
ENSMUSG00000003269	Cyth2	cytohesin 2	19158	53.53	58.98	58.58	56.52	57.67	55.05	48.41	44.49	50.28	48.77	45.41	47.75
ENSMUSG00000003271	Sult2b1	sulfotransferase family, cytosolic, 2B, member 1	54200	1.12	0.95	0.92	1.09	0.87	1.5	0.21	0.4	0.64	1.09	0.7	0.76
ENSMUSG00000003273	Car11	carbonic anhydrase 11	12348	0.29	0.29	0.32	0.35	0.22	0.37	0	0.06	0	0.33	0.26	0.4
ENSMUSG00000003279	Dlgap1	DLG associated protein 1	224997	0.32	0.34	0.38	0.35	0.27	0.29	0	0	0	0.35	0.25	0.26
ENSMUSG00000003282	Plag1	pleiomorphic adenoma gene 1	56711	0.89	0.93	0.81	0.6	0.59	0.71	0.37	0.4	0.27	0.62	0.62	0.52
ENSMUSG00000003283	Hck	hemopoietic cell kinase	15162	115.78	108.87	100.69	133.38	133.65	127.59	45.26	46.22	46.79	48.1	44.03	38.11
ENSMUSG00000003299	Mrpl4	mitochondrial ribosomal protein L4	66163	54.68	52.95	56.22	58.07	56.22	53.36	59.3	59.34	59.84	62.77	60.09	59.69
ENSMUSG00000003308	Keap1	kelch-like ECH-associated protein 1	50868	33.43	35.77	34.24	32.82	33.82	34.46	27.02	27.68	29.87	27.09	30.7	29.26
ENSMUSG00000003309	Ap1m2	adaptor protein complex AP-1, mu 2 subunit	11768	0.11	0.07	0.08	0.08	0.06	0.12	0	0	0	0.07	0.05	0.14
ENSMUSG00000003316	Glg1	golgi apparatus protein 1	20340	124.77	105.39	75.8	112.76	109.21	108.8	141.51	135.14	115.63	88.22	121.67	108.32
ENSMUSG00000003341	Atp8b3	ATPase, class I, type 8B, member 3	67331	0.04	0.05	0.07	0.04	0.02	0.06	0	0.02	0	0.01	0.01	0.01
ENSMUSG00000003344	Btbd2	BTB (POZ) domain containing 2	208198	15.48	15.37	14.86	18.28	14.95	16.7	20.71	20.75	19.56	17.54	19.22	17.61
ENSMUSG00000003345	Csnk1g2	casein kinase 1, gamma 2	103236	56.87	56.26	57.85	60.73	60.19	59.04	53.38	52.32	52.95	52.99	51.88	48.92
ENSMUSG00000003346	Abhd17a	abhydrolase domain containing 17A	216169	54.65	49.36	56.75	62.57	57.51	56.12	61.86	60.62	65.04	73.87	70.77	65.56
ENSMUSG00000003348	Mob3a	MOB kinase activator 3A	208228	39.5	37.24	36.81	47.68	47.52	46.57	53.25	50	49.32	48.73	52.53	51.74
ENSMUSG00000003352	Cacnb3	calcium channel, voltage-dependent, beta 3 subunit	12297	0.46	0.53	0.54	0.46	0.48	0.27	0.24	0.17	0.14	0.25	0.07	0.12
ENSMUSG00000003354	Ccdc65	coiled-coil domain containing 65	105833	0.03	0.03	0.07	0.04	0.05	0.03	0	0	0.05	0.03	0.07	0.1
ENSMUSG00000003355	Fkbp11	FK506 binding protein 11	66120	3.17	3.08	4.68	4.33	5.61	5.97	4.37	4.52	8.29	7.4	7.14	6.86
ENSMUSG00000003360	Ddx23	DEAD box helicase 23	74351	94.09	89.19	83.92	85.37	97.09	90.35	90.59	94.05	91.67	80.33	89.53	92.3
ENSMUSG00000003363	Pld3	phospholipase D family, member 3	18807	305.62	279.01	231.26	312.9	285.96	289.92	255.29	233.2	215.17	238.61	229.14	228.75
ENSMUSG00000003378	Grik5	glutamate receptor, ionotropic, kainate 5 (gamma 2)	14809	0.41	0.3	0.33	0.38	0.39	0.43	0.31	0.28	0.47	0.29	0.35	0.42
ENSMUSG00000003379	Cd79a	CD79A antigen (immunoglobulin-associated alpha)	12518	0.13	0.13	0.05	0.05	0.1	0.07	0.06	0	0	0.09	0.06	0.07
ENSMUSG00000003380	Rabac1	Rab acceptor 1 (prenylated)	14470	150.7	156.41	159.31	166.58	158.27	151.57	146.99	133.35	143.67	156.46	136.09	143.71
ENSMUSG00000003382	Etv3	ets variant 3	27049	45.72	45.03	37.93	43.55	42.81	42.64	128.06	121.61	119.4	113.17	146.82	131.05
ENSMUSG00000003402	Prkcsh	protein kinase C substrate 80K-H	19089	109.99	108.21	104.04	115.95	111.91	107.77	129.47	122.45	126.39	125.04	122.33	118.03
ENSMUSG00000003410	Elavl3	ELAV like RNA binding protein 3	15571	0.01	0.01	0.01	0.01	0.01	0.01	0	0	0	0.01	0.01	0.01
ENSMUSG00000003411	Rab3b	RAB3B, member RAS oncogene family	69908	0.69	0.53	0.8	0.68	0.46	0.54	0.16	0.37	0	0.39	0.35	0.49
ENSMUSG00000003418	St8sia6	ST8 alpha-N-acetyl-neuraminide alpha-2,8-sialyltransferase 6	241230	0.11	0.09	0.12	0.11	0.25	0.07	0	0.02	0.01	0.17	0.15	0.13
ENSMUSG00000003420	Fcgrt	Fc fragment of IgG receptor and transporter	14132	40.69	40.84	40.37	30.29	28.25	26.95	85.31	78.19	80.85	69.78	64.47	62.05
ENSMUSG00000003421	Nosip	nitric oxide synthase interacting protein	66394	46.93	52.46	54.3	57.11	56.81	57.17	49.35	55.06	58.35	64.77	59.65	63.63
ENSMUSG00000003423	Pih1d1	PIH1 domain containing 1	68845	52.01	56.78	61.95	53.47	45.12	48.07	46.22	47.47	48.35	54.64	44.33	45.26
ENSMUSG00000003429	Rps11	ribosomal protein S11	27207	1441.31	1462.19	1383.11	1340.25	1388.16	1409.8	1601.15	1598.15	1487.05	1534.59	1482.6	1524.18
ENSMUSG00000003435	Supt5	suppressor of Ty 5, DSIF elongation factor subunit	20924	92.62	85.66	76.31	84.15	85.5	82.51	95.8	94	88.54	77.07	88.81	86.46
ENSMUSG00000003436	Dll3	delta like canonical Notch ligand 3	13389	0.2	0.2	0.22	0.29	0.16	0.16	0	0	0	0.2	0.15	0.15
ENSMUSG00000003437	Paf1	Paf1, RNA polymerase II complex component	54624	127.96	137.47	121.67	94.77	98.38	104.66	179.66	188.53	159.52	152.6	141.43	152.82
ENSMUSG00000003438	Timm50	translocase of inner mitochondrial membrane 50	66525	82.26	82.4	85.96	88.49	80.71	80.48	65.96	65.2	75.82	82.07	73.6	77.36
ENSMUSG00000003444	Med29	mediator complex subunit 29	67224	30.93	29.72	28.12	28.36	26.36	25.37	49.32	52.87	46.34	46.08	42.67	41.08
ENSMUSG00000003452	Bicd1	BICD cargo adaptor 1	12121	0.87	1.11	1.27	1.34	1.41	1.22	0.44	0.8	1.1	0.61	0.92	0.85
ENSMUSG00000003458	Ncstn	nicastrin	59287	114.04	112.58	103.51	113.73	114.92	110.88	124	119.7	117.69	117.15	127.18	123.34
ENSMUSG00000003464	Pex19	peroxisomal biogenesis factor 19	19298	57.05	56.4	52.14	58.63	58.65	59.07	60.08	57.33	55.42	54.38	63.24	58.99
ENSMUSG00000003469	Phyhip	phytanoyl-CoA hydroxylase interacting protein	105653	0.24	0.26	0.26	0.25	0.2	0.19	0	0	0	0.24	0.19	0.18
ENSMUSG00000003476	Crhr2	corticotropin releasing hormone receptor 2	12922	0.35	0.35	0.39	0.38	0.28	0.29	0	0	0	0.35	0.26	0.27
ENSMUSG00000003477	Inmt	indolethylamine N-methyltransferase	21743	0.13	0.13	0.14	0.14	0.1	0.11	0	0	0	0.13	0.1	0.1
ENSMUSG00000003484	Cyp4f18	cytochrome P450, family 4, subfamily f, polypeptide 18	72054	1.64	1.98	2.46	2.83	2.87	2.39	0.92	1.15	1.96	2.52	2.14	2.43
ENSMUSG00000003500	Impdh1	inosine monophosphate dehydrogenase 1	23917	89.97	90.64	85.5	103.55	107.27	104.19	90.66	95.28	98.03	93.81	102.84	99.27
ENSMUSG00000003505	Psg18	pregnancy specific beta-1-glycoprotein 18	26438	0.24	0.24	0.26	0.26	0.19	0.19	0	0	0	0.24	0.18	0.18
ENSMUSG00000003518	Dusp3	dual specificity phosphatase 3 (vaccinia virus phosphatase VH1-related)	72349	112.13	109.73	106.9	121.74	124.28	124.42	144.8	144	143.91	145.77	166.51	159.23
ENSMUSG00000003526	Prodh	proline dehydrogenase	19125	10.73	9.93	7.92	7.34	6.88	7	9.28	9.76	7.8	9.23	10.49	10.25
ENSMUSG00000003527	Ess2	ess-2 splicing factor	27886	13.38	14.62	14.59	13.18	12.9	12.83	12.64	12.77	14.09	11.93	12.14	11.87
ENSMUSG00000003528	Slc25a1	solute carrier family 25 (mitochondrial carrier, citrate transporter), member 1	13358	77.43	79.11	74.57	86.44	78.54	78.38	74.13	72.11	73.68	79.61	75.33	75.4
ENSMUSG00000003531	Dgcr6	DiGeorge syndrome critical region gene 6	13353	26.61	23.32	24.93	27.28	24.08	23.1	21.49	25.04	23	25.97	24.33	24
ENSMUSG00000003534	Ddr1	discoidin domain receptor family, member 1	12305	0.79	0.64	0.89	0.63	0.5	0.48	0.07	0.03	0	0.71	0.49	0.44
ENSMUSG00000003541	Ier3	immediate early response 3	15937	47.23	60.97	91.38	77.93	87.92	78.07	158.2	135.03	126.86	159.42	155.77	143.78
ENSMUSG00000003545	Fosb	FBJ osteosarcoma oncogene B	14282	0.57	0.51	0.56	0.14	0.29	0.42	0.06	0.17	0.05	0.16	0.08	0.23
ENSMUSG00000003546	Klc4	kinesin light chain 4	74764	24.2	21.17	20.36	27.21	27.55	30.43	34.85	30.89	31.65	33.21	34.03	32.73
ENSMUSG00000003549	Ercc1	excision repair cross-complementing rodent repair deficiency, complementation group 1	13870	27.66	27.96	34.75	29.84	28.62	28.47	32.94	34	38.03	36.22	33.62	34.51
ENSMUSG00000003555	Cyp17a1	cytochrome P450, family 17, subfamily a, polypeptide 1	13074	0.36	0.35	0.39	0.38	0.28	0.29	0	0	0	0.36	0.26	0.27
ENSMUSG00000003559	As3mt	arsenite methyltransferase	57344	2.11	2.11	2.09	1.92	2.27	2.76	1.08	1.06	1.91	1.32	1.76	2.16
ENSMUSG00000003573	Homer3	homer scaffolding protein 3	26558	77.67	77.42	70.68	74.27	80.45	73.09	65.31	65.36	73.84	68.14	71.72	71.21
ENSMUSG00000003575	Crtc1	CREB regulated transcription coactivator 1	382056	7.88	6.28	8.16	8.49	9.26	8.29	8.49	9.6	5.95	7.5	8.05	8.18
ENSMUSG00000003581	Rnf215	ring finger protein 215	71673	14.81	13.71	13.33	10.99	10.5	11.14	11.21	9.66	10.98	13.06	13.08	12.95
ENSMUSG00000003585	Sec14l2	SEC14-like lipid binding 2	67815	0.86	0.64	1.11	0.73	0.5	0.55	0.1	0.03	0.15	0.74	0.49	0.53
ENSMUSG00000003604	Aven	apoptosis, caspase activation inhibitor	74268	22.73	22.09	24.01	23.55	25.89	24.39	27.12	27.89	28.33	31.33	30.34	31.1
ENSMUSG00000003617	Cp	ceruloplasmin	12870	2.39	1.68	2.16	2.16	1.24	1.56	1.99	1.41	1.03	2.15	1.95	1.28
ENSMUSG00000003623	Crot	carnitine O-octanoyltransferase	74114	18.81	17.75	15.68	17.64	19.63	20.61	22.47	20.35	22	17.81	24.61	24.44
ENSMUSG00000003644	Rps6ka1	ribosomal protein S6 kinase polypeptide 1	20111	86.17	84.65	78.01	82.44	82.93	78.82	87.04	83.73	84.64	81.69	88.6	81.86
ENSMUSG00000003657	Calb2	calbindin 2	12308	0.04	0.04	0.05	0.05	0.03	0.04	0	0	0	0.04	0.03	0.03
ENSMUSG00000003660	Snrnp200	small nuclear ribonucleoprotein 200 (U5)	320632	61.98	56.18	56.05	58.16	58.69	56.29	62.65	66.5	59.4	46.64	65.91	59.57
ENSMUSG00000003662	Ciao1	cytosolic iron-sulfur protein assembly 1	26371	86.95	82.26	83.45	91.45	88.9	88.49	89.31	83.11	84.22	97.82	88.6	94.71
ENSMUSG00000003665	Has1	hyaluronan synthase 1	15116	0.03	0.03	0.13	0.03	0.02	0.05	0	0	0	0.03	0.02	0.02
ENSMUSG00000003680	Taf6l	TATA-box binding protein associated factor 6 like	225895	24.93	26.32	24.97	25.97	25.8	25.62	24.31	24.69	22.73	27.41	25.4	24.13
ENSMUSG00000003721	Insig2	insulin induced gene 2	72999	30.33	28.77	27.08	29.33	30.22	28.5	49.23	49.54	57.18	59.16	64.93	59.83
ENSMUSG00000003731	Kpna6	karyopherin (importin) alpha 6	16650	49.65	45.52	35.28	44.31	42.72	45.25	48.99	51.9	46.57	38.43	49.18	49.39
ENSMUSG00000003746	Man1a	mannosidase 1, alpha	17155	83.53	94.97	84.19	70.21	73.82	73.06	185.73	187.45	198.06	185.6	206.26	207.19
ENSMUSG00000003752	Itpkc	inositol 1,4,5-trisphosphate 3-kinase C	233011	6.46	5.85	6.51	5.41	6.32	5.78	5.34	5.1	6.16	5.38	5.83	5.93
ENSMUSG00000003762	Coq8b	coenzyme Q8B	76889	16.14	14.72	14.79	17.14	16.51	16.66	17.18	17.15	19.29	19.62	21.2	17.98
ENSMUSG00000003778	Brd8	bromodomain containing 8	78656	37.94	41.36	34.25	37.56	36.72	39.25	29.77	31.14	31.75	27.35	27.14	28.71
ENSMUSG00000003779	Kif20a	kinesin family member 20A	19348	39.85	57.57	60.14	44.38	46.24	43.86	13.44	21.71	27.17	18.47	18.95	19.41
ENSMUSG00000003808	Farsa	phenylalanyl-tRNA synthetase, alpha subunit	66590	73.25	79.23	67.25	77.77	80.98	75.85	89.61	88.43	88.34	90.22	92.27	88.72
ENSMUSG00000003809	Gcdh	glutaryl-Coenzyme A dehydrogenase	270076	22.77	22.51	19.62	21.73	21.64	20.5	18.88	19.26	20.24	20.58	22.91	20.24
ENSMUSG00000003810	Mast2	microtubule associated serine/threonine kinase 2	17776	33.2	32.87	28.12	34.6	30.85	31.12	23.74	24.82	22.97	22.7	27.34	25.15
ENSMUSG00000003812	Dnase2a	deoxyribonuclease II alpha	13423	156.82	148.54	149.54	177.47	169.6	152.26	206.41	194.93	217.85	226.29	216.24	221.54
ENSMUSG00000003813	Rad23a	RAD23 homolog A, nucleotide excision repair protein	19358	88.67	94.35	84.74	88.73	77.1	84.8	95.59	93.32	92.68	98.71	89.1	87.01
ENSMUSG00000003814	Calr	calreticulin	12317	1333.36	1273.96	1100.24	1310.51	1348.78	1337.67	1431.54	1506.27	1460.34	1441.93	1381.52	1377.49
ENSMUSG00000003824	Syce2	synaptonemal complex central element protein 2	71846	74.74	74.75	72.78	73.7	68.01	67.5	45.73	58.05	53.16	52.95	46.52	47.29
ENSMUSG00000003847	Nfat5	nuclear factor of activated T cells 5	54446	23.26	18.34	11.82	18.18	20.24	18.48	16.45	13.37	11.02	10.06	18.15	14.68
ENSMUSG00000003848	Nob1	NIN1/RPN12 binding protein 1 homolog	67619	47.28	48.54	45.23	38.88	43.18	42.73	48.12	47.27	46.41	45.52	49.04	50.63
ENSMUSG00000003849	Nqo1	NAD(P)H dehydrogenase, quinone 1	18104	19.38	29.63	35.22	35.18	45.28	33.37	8.72	13.52	18.86	20.81	21.32	19.81
ENSMUSG00000003863	Ppfia3	protein tyrosine phosphatase, receptor type, f polypeptide (PTPRF), interacting protein (liprin), alpha 3	76787	2.1	1.56	3.31	2.32	1.81	1.93	0.79	0.57	1.26	1.7	1.24	1.2
ENSMUSG00000003865	Gys1	glycogen synthase 1, muscle	14936	14.24	13.67	12.45	18.02	17.09	16.61	12.49	12.96	12.58	12.14	13.67	14.34
ENSMUSG00000003868	Ruvbl2	RuvB-like protein 2	20174	61.38	63.41	63.77	55.42	55.01	53.69	60.25	58.1	58.72	56.49	64.26	60.62
ENSMUSG00000003872	Lin7b	lin-7 homolog B, crumbs cell polarity complex component	22342	1.09	1.28	1.68	1.86	1.29	0.93	0.49	0	0.29	1.2	0.95	1.06
ENSMUSG00000003873	Bax	BCL2-associated X protein	12028	294.74	309.92	328.59	334.97	338.46	320.71	364.02	396.11	390.54	440.9	406.03	390.25
ENSMUSG00000003882	Il7r	interleukin 7 receptor	16197	76.79	61.13	50.32	83.15	85.69	88.04	93.76	84.1	80.2	75.23	85.05	87.59
ENSMUSG00000003923	Tfam	transcription factor A, mitochondrial	21780	34.76	40.74	35.75	33.67	36.42	35.6	42.83	35.96	32.25	31.86	29.2	33.37
ENSMUSG00000003929	Zfp81	zinc finger protein 81	224694	3.6	3.66	3.39	3.13	2.96	2.99	4.05	4.03	3.52	3.3	3.3	3.09
ENSMUSG00000003934	Efnb3	ephrin B3	13643	0.25	0.09	0.15	0.21	0.18	0.15	0.05	0.06	0.11	0.04	0.06	0.12
ENSMUSG00000003948	Mmd	monocyte to macrophage differentiation-associated	67468	51.4	61.65	66.63	51.15	55.51	55.43	33.64	37.39	44.47	39.46	45.67	45.59
ENSMUSG00000003949	Hlf	hepatic leukemia factor	217082	0.65	0.75	0.68	1.02	0.47	0.48	0	0.07	0.04	0.6	0.46	0.49
ENSMUSG00000003955	Fam162a	family with sequence similarity 162, member A	70186	71.3	83.2	80.92	79.38	77.64	75.51	77.61	85.9	81.13	83.24	74.3	76.92
ENSMUSG00000003970	Rpl8	ribosomal protein L8	26961	1380.93	1466.95	1488.03	1459.71	1515.89	1468.7	1556.9	1578.17	1623.1	1767.2	1631.3	1627.24
ENSMUSG00000003974	Grm3	glutamate receptor, metabotropic 3	108069	0.02	0.02	0.02	0.02	0.01	0.01	0	0	0	0.02	0.01	0.01
ENSMUSG00000003992	Ssbp2	single-stranded DNA binding protein 2	66970	4.22	3.48	5.57	3.82	4.64	3.67	3.69	3.39	2.99	3.35	3.79	3.53
ENSMUSG00000004018	Fancl	Fanconi anemia, complementation group L	67030	20.03	22.56	20.16	19.07	18.95	19.18	15.23	17.51	19.43	14.78	16.21	14.13
ENSMUSG00000004031	Brinp2	bone morphogenic protein/retinoic acid inducible neural-specific 2	240843	0.01	0.01	0.02	0.02	0.01	0.01	0	0	0	0.01	0.01	0.01
ENSMUSG00000004032	Gstm5	glutathione S-transferase, mu 5	14866	12.17	9.75	12.69	10.53	10.02	10.83	8.08	9.09	9.56	8.8	9.49	9.51
ENSMUSG00000004035	Gstm7	glutathione S-transferase, mu 7	68312	0.76	0.94	0.99	0.67	0.77	0.73	0.12	0.27	0.13	0.51	0.77	0.65
ENSMUSG00000004038	Gstm3	glutathione S-transferase, mu 3	14864	0.15	0.1	0.11	0.11	0.08	0.08	0.07	0	0	0.1	0.08	0.12
ENSMUSG00000004040	Stat3	signal transducer and activator of transcription 3	20848	38.04	39.8	34.4	40.72	39.24	39.89	41.78	36.53	38.39	35.69	43.91	38.31
ENSMUSG00000004043	Stat5a	signal transducer and activator of transcription 5A	20850	13.25	13.39	13.76	13.26	12.94	12.8	14.45	16.29	15.8	14.42	17.66	16.31
ENSMUSG00000004044	Cavin1	caveolae associated 1	19285	2.97	2.74	3.75	2.29	2.34	2.13	5.19	5.13	5.71	5.34	5.42	4.88
ENSMUSG00000004054	Map3k11	mitogen-activated protein kinase kinase kinase 11	26403	41.14	38.26	39.1	43.54	43.42	39.55	51.52	52.87	54.34	53.47	57.7	53.13
ENSMUSG00000004056	Akt2	thymoma viral proto-oncogene 2	11652	61.09	60.22	54.82	69.26	66.94	59.89	68.92	71.43	60.27	67.48	68.06	69.81
ENSMUSG00000004069	Dnaja3	DnaJ heat shock protein family (Hsp40) member A3	83945	45.42	46.05	41.99	41.8	40.65	40.46	52.26	53.26	49.65	47.58	51.58	53.44
ENSMUSG00000004070	Hmox2	heme oxygenase 2	15369	151.23	153.69	156.73	173.89	174.98	174.3	128.34	133.33	138.08	133.98	122.8	125.71
ENSMUSG00000004071	Cdip1	cell death inducing Trp53 target 1	66626	16.47	14.69	15.24	15.18	14.73	14.34	23.63	19.75	21.54	19.95	21.39	23.27
ENSMUSG00000004085	Map3k20	mitogen-activated protein kinase kinase kinase 20	65964	17.87	17.46	16.56	17.18	18.17	17.38	12.5	13.87	15.33	12.4	14.06	14.24
ENSMUSG00000004096	Cwc15	CWC15 spliceosome-associated protein	66070	163.16	177.12	180.28	161.49	159.5	164.38	166.87	175.98	181.84	174.57	168.63	167.47
ENSMUSG00000004098	Col5a3	collagen, type V, alpha 3	53867	0.78	0.51	0.87	0.61	0.59	0.26	0.94	0.43	0.67	0.41	0.44	0.24
ENSMUSG00000004099	Dnmt1	DNA methyltransferase (cytosine-5) 1	13433	94.61	89.56	71.98	98.44	96.98	99.78	64.62	66.62	64.36	41.29	47.52	45.59
ENSMUSG00000004100	Ppan	peter pan homolog	235036	68.36	79.5	70.07	56.91	53.15	60.32	82.18	86.38	82.03	81.12	78.04	85.21
ENSMUSG00000004105	Angptl2	angiopoietin-like 2	26360	158.94	139.64	120.14	166.24	156.5	169.27	524.72	498.49	495.49	476.02	572	563.25
ENSMUSG00000004110	Cacna1e	calcium channel, voltage-dependent, R type, alpha 1E subunit	12290	0.01	0	0.01	0.01	0	0	0	0	0	0	0	0
ENSMUSG00000004113	Cacna1b	calcium channel, voltage-dependent, N type, alpha 1B subunit	12287	1.8	1.83	1.51	2.65	1.7	2.01	2.54	1.58	2.62	2.83	3.92	2.97
ENSMUSG00000004127	Trmt10a	tRNA methyltransferase 10A	108943	11.08	12.47	13.79	11.33	11.3	11.44	7.98	12.66	11.78	11.17	10.96	10.67
ENSMUSG00000004151	Etv1	ets variant 1	14009	6.27	5.43	6.24	6.94	5.98	7.3	8.51	9.46	9.15	8	6.95	8.06
ENSMUSG00000004187	Kifc2	kinesin family member C2	16581	1.47	0.84	0.89	1.3	1.06	1.02	0.59	0.52	0.46	0.6	0.65	0.75
ENSMUSG00000004207	Psap	prosaposin	19156	2892.55	2964.45	2737.53	3102.39	3105.32	3151.41	3036.77	3083.12	3157.55	3366.11	3331	3332.15
ENSMUSG00000004221	Ikbkg	inhibitor of kappaB kinase gamma	16151	131.36	114.95	72.42	104.65	102.76	100.47	121.87	109.55	83.94	86.36	94.23	82.13
ENSMUSG00000004231	Pax2	paired box 2	18504	0.13	0.13	0.14	0.14	0.1	0.1	0	0	0	0.13	0.1	0.1
ENSMUSG00000004233	Wars2	tryptophanyl tRNA synthetase 2 (mitochondrial)	70560	4.53	3.17	2.66	3.49	3.15	3.36	4.89	4.52	4.24	5.02	5.41	5.02
ENSMUSG00000004263	Atn1	atrophin 1	13498	34.69	32.33	26.24	32.64	33.19	30.87	23.56	24.22	22.53	19.98	22.07	20.03
ENSMUSG00000004264	Phb2	prohibitin 2	12034	250.82	262.87	245.16	263.09	260.29	257.61	294.31	289.09	285.81	299.64	293.58	294.51
ENSMUSG00000004266	Ptpn6	protein tyrosine phosphatase, non-receptor type 6	15170	256.18	266.59	261.13	271.82	276.91	281.87	187.49	193.41	197.56	192.85	192.73	183.48
ENSMUSG00000004267	Eno2	enolase 2, gamma neuronal	13807	15.51	13.88	9.03	12.28	10.42	9.59	14.06	9.42	14.34	15.04	12.22	13.03
ENSMUSG00000004268	Emg1	EMG1 N1-specific pseudouridine methyltransferase	14791	127.05	133.16	127.88	116.19	125.04	117.34	152.8	158.94	157.92	157.03	160.12	155.86
ENSMUSG00000004270	Lpcat3	lysophosphatidylcholine acyltransferase 3	14792	52.33	53.45	51.8	56.38	55.17	55.34	47.27	45.56	46.8	50.86	52.06	50.67
ENSMUSG00000004285	Atp6v1f	ATPase, H+ transporting, lysosomal V1 subunit F	66144	294.8	290.62	282.21	296.71	302.31	296.24	293.2	299	280.63	320.58	294.95	285.68
ENSMUSG00000004296	Il12b	interleukin 12b	16160	0.16	0.13	0.07	0.07	0.05	0.08	0.04	0.05	0	0.07	0.05	0.05
ENSMUSG00000004317	Clcn5	chloride channel, voltage-sensitive 5	12728	15.49	15.75	12.8	19.03	18.3	14.91	83.78	90.6	67.09	45.7	68.8	61.86
ENSMUSG00000004319	Clcn3	chloride channel, voltage-sensitive 3	12725	21.2	20.47	16.82	20.74	23.19	21.31	29.03	28.13	27.63	22.84	32.43	31.59
ENSMUSG00000004328	Hif3a	hypoxia inducible factor 3, alpha subunit	53417	0.4	0.39	0.43	0.43	0.31	0.33	0	0.01	0	0.4	0.29	0.38
ENSMUSG00000004341	Gpx6	glutathione peroxidase 6	75512	0.2	0.2	0.22	0.22	0.16	0.16	0	0	0	0.2	0.15	0.15
ENSMUSG00000004344	Gpx5	glutathione peroxidase 5	14780	0.07	0.07	0.08	0.08	0.06	0.06	0	0	0	0.08	0.06	0.06
ENSMUSG00000004347	Pde1c	phosphodiesterase 1C	18575	3.51	4.36	3.72	3.61	4.22	4.41	3.42	4.84	4.42	2.3	2.92	2.97
ENSMUSG00000004356	Utp20	UTP20 small subunit processome component	70683	28.5	25.71	20.9	21.87	23.01	22.18	29.84	28.54	26.55	20.55	30.36	28.7
ENSMUSG00000004359	Spic	Spi-C transcription factor (Spi-1/PU.1 related)	20728	0.85	0.98	0.6	0.93	0.94	1.04	0.18	0.07	0.2	0.41	0.61	0.31
ENSMUSG00000004360	9330159F19Rik	RIKEN cDNA 9330159F19 gene	212448	0.01	0.01	0.01	0.01	0.01	0.01	0	0	0	0.01	0.01	0.01
ENSMUSG00000004364	Cul3	cullin 3	26554	122.84	125.55	112.96	112.48	133.94	126.82	114.55	111.46	111.02	95.94	104.97	107.31
ENSMUSG00000004366	Sst	somatostatin	20604	0.11	0.11	0.12	0.12	0.09	0.09	0	0	0	0.11	0.08	0.09
ENSMUSG00000004371	Il11	interleukin 11	16156	0.11	0.11	0.19	0.18	0.13	0.09	0	0	0	0.17	0.09	0.09
ENSMUSG00000004383	Large1	LARGE xylosyl- and glucuronyltransferase 1	16795	13.89	12.38	10.93	11.16	11.54	11.4	25.36	23.85	18.79	15.97	20.06	18.07
ENSMUSG00000004393	Ddx56	DEAD box helicase 56	52513	68.64	68.56	61.16	62.42	58.86	58.15	78.81	76.34	69.97	78.09	79.4	75.04
ENSMUSG00000004394	Tmed4	transmembrane p24 trafficking protein 4	103694	63.02	62.28	58.93	60.74	62.25	59.83	60.06	58.21	51.41	61.24	62.47	63.46
ENSMUSG00000004415	Col26a1	collagen, type XXVI, alpha 1	140709	1.09	1.09	1.26	1.18	0.85	0.88	0	0	0	1.09	0.8	0.83
ENSMUSG00000004446	Bid	BH3 interacting domain death agonist	12122	60.73	58.81	57.39	60.36	60.69	60.5	47	51.83	56.38	57.22	61.29	63.41
ENSMUSG00000004451	Ralb	v-ral simian leukemia viral oncogene B	64143	84.08	82.68	81.97	85.11	86.53	85.26	75.61	79.3	82.43	74.32	75.59	76.19
ENSMUSG00000004455	Ppp1cc	protein phosphatase 1 catalytic subunit gamma	19047	255.29	271.43	249.39	230.02	230.12	235.53	223.08	239.37	253.59	219.52	220.93	217.53
ENSMUSG00000004460	Dnajb11	DnaJ heat shock protein family (Hsp40) member B11	67838	182.88	185.03	165.57	185.5	191.74	195.78	186.92	197.54	187.91	178.51	179.8	184.73
ENSMUSG00000004462	Tbccd1	TBCC domain containing 1	70573	11.56	10.52	10.73	10.89	11.92	12.32	10.72	12.56	11.98	10.76	12.1	12.18
ENSMUSG00000004473	Clec11a	C-type lectin domain family 11, member a	20256	0.22	0.31	0.17	0.17	0.1	0.15	0.17	0.09	0.24	0.13	0.16	0.22
ENSMUSG00000004500	Zfp324	zinc finger protein 324	243834	3.57	3.23	3.32	3.82	4.25	3.62	4.14	4.41	3.91	3.58	3.99	3.5
ENSMUSG00000004508	Gab2	growth factor receptor bound protein 2-associated protein 2	14389	17.23	14.56	11.42	16.18	17.62	17.1	37	34.22	28	23.97	29.87	28.77
ENSMUSG00000004530	Coro1c	coronin, actin binding protein 1C	23790	182.82	176.27	155.96	193.76	205.37	195.99	188.01	184.31	176.72	171.21	180.25	174.58
ENSMUSG00000004535	Tax1bp1	Tax1 (human T cell leukemia virus type I) binding protein 1	52440	130.5	134.26	118.86	130.11	132.78	137.83	141.61	142.15	141.76	123.45	145	145.89
ENSMUSG00000004540	Psg17	pregnancy specific beta-1-glycoprotein 17	26437	0.06	0.03	0.03	0.06	0.05	0.02	0	0	0	0.03	0.02	0.02
ENSMUSG00000004542	Psg19	pregnancy specific beta-1-glycoprotein 19	26439	0.24	0.24	0.27	0.26	0.19	0.2	0	0	0	0.24	0.18	0.19
ENSMUSG00000004552	Ctse	cathepsin E	13034	0.43	0.53	0.37	0.24	0.39	0.33	0.31	0.1	0.17	0.38	0.34	0.28
ENSMUSG00000004558	Ndrg2	N-myc downstream regulated gene 2	29811	0.11	0.14	0.16	0.09	0.11	0.07	0	0	0	0.06	0.04	0.04
ENSMUSG00000004561	Mettl17	methyltransferase like 17	52535	15.18	15.45	15.22	15.91	13.69	14.57	12.98	14.48	14.16	15.68	16.4	15.29
ENSMUSG00000004562	Arhgef40	Rho guanine nucleotide exchange factor (GEF) 40	268739	6.43	7.01	6.59	6.04	6.13	4.91	1.53	1.67	2.26	4.41	3.28	3.36
ENSMUSG00000004565	Pnpla6	patatin-like phospholipase domain containing 6	50767	8.51	8.43	8.16	9.9	9.5	8.5	9.94	8.56	10.08	8.84	9.16	8.66
ENSMUSG00000004567	Mcoln1	mucolipin 1	94178	66.49	64.19	60.13	70.36	64.39	66.95	59.39	54.5	51.4	62.68	59.95	56.85
ENSMUSG00000004568	Arhgef18	rho/rac guanine nucleotide exchange factor (GEF) 18	102098	3.47	3.21	2.48	3.4	3.15	3.06	3.24	4.61	3.22	3.18	4.02	3.17
ENSMUSG00000004591	Pkn2	protein kinase N2	109333	23.75	21.76	19.05	23.9	23.42	22.45	21.7	21.27	22.21	17.76	22.86	19.2
ENSMUSG00000004609	Cd33	CD33 molecule	12489	3.63	4.92	5.72	3.66	4.35	3.82	1.08	1.03	1.95	1.87	2.27	1.63
ENSMUSG00000004610	Etfb	electron transferring flavoprotein, beta polypeptide	110826	151.11	167.04	166.38	161.63	172.04	165.89	169.73	170.85	169.86	183.21	169.19	172.36
ENSMUSG00000004612	Nkg7	natural killer cell group 7 sequence	72310	0.07	0.07	0.08	0.08	0.06	0.06	0	0	0	0.07	0.06	0.11
ENSMUSG00000004613				0.07	0.07	0.08	0.08	0.06	0.06	0	0	0	0.07	0.05	0.06
ENSMUSG00000004626	Stxbp2	syntaxin binding protein 2	20911	207.4	227.23	202.81	204.72	209.52	204.05	209.68	198.7	190.45	201.27	205.42	198.42
ENSMUSG00000004630	Pcp2	Purkinje cell protein 2 (L7)	18545	0.78	0.82	1.18	0.89	0.61	0.66	0	0	0	0.78	0.58	0.59
ENSMUSG00000004631	Sgce	sarcoglycan, epsilon	20392	0.88	0.83	1.23	0.86	0.63	0.61	0.11	0.1	0	0.84	0.62	0.57
ENSMUSG00000004633	Chn2	chimerin 2	69993	8.82	9.49	9.65	6.78	6.93	8.51	7.69	7.98	8.15	8.67	9.9	12.1
ENSMUSG00000004637	Wwox	WW domain-containing oxidoreductase	80707	10.89	9.34	7.16	9.07	7.03	7.28	7.85	6.66	8.62	8.42	7.35	6.86
ENSMUSG00000004642	Slbp	stem-loop binding protein	20492	107.64	109.6	100.65	108.24	103.22	111.1	66.21	63.54	71.99	59.28	50.43	50.78
ENSMUSG00000004651	Tyr	tyrosinase	22173	0.02	0.02	0.02	0.02	0.01	0.01	0	0	0	0.02	0.01	0.01
ENSMUSG00000004654	Ghrhr	growth hormone releasing hormone receptor	14602	0.04	0.04	0.04	0.04	0.03	0.03	0	0	0	0.04	0.03	0.03
ENSMUSG00000004655	Aqp1	aquaporin 1	11826	0.07	0.11	0.33	0.08	0.07	0.02	0.09	0.17	0.28	0.16	0.1	0.12
ENSMUSG00000004661	Arid3b	AT rich interactive domain 3B (BRIGHT-like)	56380	9.79	7.2	6.83	8.22	6.93	6.98	4.67	2.73	4.88	4.45	4.14	4.24
ENSMUSG00000004665	Cnn2	calponin 2	12798	16.4	17.86	19.02	11.41	15.87	12.96	17.42	15.15	15.67	14.13	13.73	12.33
ENSMUSG00000004667	Polr2e	polymerase (RNA) II (DNA directed) polypeptide E	66420	101.24	101.87	112.25	106.11	108.9	107.19	117.57	121.96	133.61	132.55	122.94	119.53
ENSMUSG00000004668	Abca13	ATP-binding cassette, sub-family A (ABC1), member 13	268379	0.26	0.23	0.24	0.23	0.21	0.23	0.03	0.04	0.04	0.19	0.2	0.17
ENSMUSG00000004677	Myo9b	myosin IXb	17925	59.26	52.39	43.9	57.6	58.07	57.2	86.21	78.11	74.77	62.41	78.97	74.65
ENSMUSG00000004698	Hdac9	histone deacetylase 9	79221	9.57	8.83	7.77	9.22	9.82	11.06	6.27	7.01	9.35	5.83	7.98	9.07
ENSMUSG00000004707	Ly9	lymphocyte antigen 9	17085	123.82	116.28	105.58	117.2	112.41	114.06	229.04	211	183.51	190.22	182.78	184.4
ENSMUSG00000004709	Cd244a	CD244 molecule A	18106	3.27	2.74	2.3	3.38	3.9	3.94	7.76	7.16	4.59	5.99	7.7	8.76
ENSMUSG00000004730	Adgre1	adhesion G protein-coupled receptor E1	13733	595.6	516.14	416.4	474.38	447.87	417.55	838.04	789.31	720.8	602.42	613.34	590.62
ENSMUSG00000004748	Mtfp1	mitochondrial fission process 1	67900	1.42	1.72	2.04	1.3	1.18	1.2	0.95	1.27	1.06	1.52	1.26	0.88
ENSMUSG00000004768	Rab23	RAB23, member RAS oncogene family	19335	8.32	8.78	6.84	7.56	7.45	6.95	4.36	4.3	4.23	4.86	4.02	4.17
ENSMUSG00000004771	Rab11a	RAB11A, member RAS oncogene family	53869	461	464.82	467.61	472.99	468.33	467.06	496.36	495.37	494.51	456.5	446.66	453.7
ENSMUSG00000004788	Eif2b2	eukaryotic translation initiation factor 2B, subunit 2 beta	217715	68.07	69.45	74.66	69.37	63.08	55.77	125.36	145.31	138.78	148.93	136.13	124.42
ENSMUSG00000004789	Dlst	dihydrolipoamide S-succinyltransferase (E2 component of 2-oxo-glutarate complex)	78920	108.6	110.46	107	113.1	112.98	112.38	106.33	104.6	110.91	102.02	116.07	110.34
ENSMUSG00000004791	Pgf	placental growth factor	18654	1.88	1.6	1.16	2.01	1.23	1.31	7.77	5.21	5.42	4.24	5.47	4.77
ENSMUSG00000004798	Ulk2	unc-51 like kinase 2	29869	17.84	16.72	13.99	13.86	14.93	14.46	11.93	12.66	11.54	9.64	12.31	11.17
ENSMUSG00000004814	Ccl24	chemokine (C-C motif) ligand 24	56221	0.05	0.1	0.32	0.16	0.08	0.32	12.66	26.41	27.59	31.3	28.62	24.62
ENSMUSG00000004815	Dgkq	diacylglycerol kinase, theta	110524	21.9	19.02	13.39	18.6	17.54	17.52	16.89	16.31	17.7	14.25	16.3	15.33
ENSMUSG00000004821	Tmed11	transmembrane p24 trafficking protein 11	67366	0.09	0.09	0.09	0.09	0.07	0.07	0	0	0	0.09	0.06	0.07
ENSMUSG00000004837	Grap	GRB2-related adaptor protein	71520	20.76	23.77	24.63	15.51	14.26	13.15	21.03	22.81	26.01	23.22	19.25	17.4
ENSMUSG00000004842	Pou1f1	POU domain, class 1, transcription factor 1	18736	0.4	0.4	0.44	0.43	0.31	0.32	0.06	0	0.14	0.44	0.3	0.3
ENSMUSG00000004843	Chmp2b	charged multivesicular body protein 2B	68942	61.54	63.76	63.94	66.22	67.59	68.34	62.57	63.07	70.31	71.54	70.92	71.58
ENSMUSG00000004846	Plod3	procollagen-lysine, 2-oxoglutarate 5-dioxygenase 3	26433	87.06	87.74	67.53	90.38	97.62	84.33	88	86.19	72.78	67.15	73.07	66.65
ENSMUSG00000004849	Ap1s1	adaptor protein complex AP-1, sigma 1	11769	314.68	336.06	333.85	306.75	339.25	319.55	261.6	270.94	269.43	264.54	254.46	274.23
ENSMUSG00000004864	Mapk13	mitogen-activated protein kinase 13	26415	0.56	0.62	0.51	0.75	0.49	0.58	0.3	0.46	0.4	1.25	0.42	0.31
ENSMUSG00000004865	Srpk1	serine/arginine-rich protein specific kinase 1	20815	57.97	59.08	47.34	56.29	54.92	54.14	54.08	56.02	56.44	47.16	50.85	51.44
ENSMUSG00000004872	Pax3	paired box 3	18505	0.05	0.05	0.06	0.06	0.04	0.04	0.03	0	0	0.05	0.04	0.05
ENSMUSG00000004880	Lbr	lamin B receptor	98386	34.79	41.9	48.31	43.15	43.91	41.83	19.86	20.94	24.42	19.35	21.91	20.27
ENSMUSG00000004885	Crabp2	cellular retinoic acid binding protein II	12904	0.17	0.24	0.19	0.19	0.13	0.2	0	0	0	0.33	0.13	0.13
ENSMUSG00000004891	Nes	nestin	18008	56.88	55.54	50.89	30.08	34.14	33.94	81.18	93.32	81.64	54.85	61.66	52.34
ENSMUSG00000004892	Bcan	brevican	12032	0.02	0.04	0.02	0.02	0.01	0.02	0	0	0.03	0.02	0.01	0.03
ENSMUSG00000004894	Hapln2	hyaluronan and proteoglycan link protein 2	73940	0.3	0.3	0.36	0.36	0.23	0.24	0	0	0	0.3	0.22	0.25
ENSMUSG00000004895	Prcc	papillary renal cell carcinoma (translocation-associated)	94315	31.52	29.33	30.86	29.5	33.04	30.77	31.16	30.7	32.82	30.41	31.95	29.4
ENSMUSG00000004896	Rrnad1	ribosomal RNA adenine dimethylase domain containing 1	229503	14.91	15.98	14.46	13.92	12.21	12.39	13.79	11.6	10.81	12.65	14.09	13.22
ENSMUSG00000004897	Hdgf	heparin binding growth factor	15191	285.27	318.23	301	308.52	306.97	298.63	240.29	241.9	251.55	240.03	249.58	239.38
ENSMUSG00000004902	Slc25a18	solute carrier family 25 (mitochondrial carrier), member 18	71803	0.41	0.46	0.4	0.25	0.32	0.22	0	0.14	0.34	0.28	0.1	0.25
ENSMUSG00000004929	Thop1	thimet oligopeptidase 1	50492	31.35	31.04	27.74	32.63	30.66	30.29	31.18	31.45	35.83	34.38	37.12	36.27
ENSMUSG00000004931	Apba3	amyloid beta (A4) precursor protein-binding, family A, member 3	57267	17.26	17.79	19.66	19.03	20.04	18.81	25.93	24.59	26.99	28.82	27.68	26.16
ENSMUSG00000004933	Matk	megakaryocyte-associated tyrosine kinase	17179	6.07	5.98	5.03	7.82	4.99	4.17	45.6	48.92	48.32	47.05	37.61	36.33
ENSMUSG00000004934	Pias4	protein inhibitor of activated STAT 4	59004	31.95	34.04	29.73	31.23	32.74	32.09	27.77	28.85	28.61	29.96	27.9	30
ENSMUSG00000004936	Map2k1	mitogen-activated protein kinase kinase 1	26395	129.03	117.52	104.66	127.87	122.81	122.58	94.67	98.11	93.47	85.71	87.59	85.79
ENSMUSG00000004937	Sgta	small glutamine-rich tetratricopeptide repeat (TPR)-containing, alpha	52551	66.61	62.61	66	73.1	73.27	75.19	75.82	78.34	83.47	84.82	89.17	84.55
ENSMUSG00000004939	Nmrk2	nicotinamide riboside kinase 2	69564	0.03	0.03	0.04	0.04	0.03	0.03	0	0	0	0.03	0.02	0.03
ENSMUSG00000004945	Tmem242	transmembrane protein 242	70544	90.7	91.11	94.09	88.1	90.09	91.7	95.19	99.33	99.79	96.75	92.08	92.41
ENSMUSG00000004947	Dtx2	deltex 2, E3 ubiquitin ligase	74198	10.46	11.5	11.09	12.98	12.61	10.26	8.86	9.19	10.14	11.96	12.11	10.75
ENSMUSG00000004948	Zp3	zona pellucida glycoprotein 3	22788	0.14	0.14	0.15	0.15	0.11	0.11	0	0	0	0.14	0.1	0.11
ENSMUSG00000004951	Hspb1	heat shock protein 1	15507	0.21	0.26	0.45	0.37	0.26	0.23	0.38	0.11	0.21	0.34	0.47	0.22
ENSMUSG00000004952	Rasa4	RAS p21 protein activator 4	54153	83.49	78.43	68.3	74.05	74.48	71.9	43.01	40.64	39	43.56	45.29	41.42
ENSMUSG00000004961	Syt5	synaptotagmin V	53420	0.11	0.04	0.04	0.04	0.08	0.09	0.05	0.05	0.11	0.04	0.16	0.05
ENSMUSG00000004980	Hnrnpa2b1	heterogeneous nuclear ribonucleoprotein A2/B1	53379	844.69	903.44	831.33	805.64	831.76	845.95	841.52	854.9	868.69	773.83	796.67	829.74
ENSMUSG00000004988	Fxyd4	FXYD domain-containing ion transport regulator 4	108017	0.05	0.05	0.06	0.06	0.04	0.04	0	0	0	0.05	0.04	0.04
ENSMUSG00000004994	Yju2b	YJU2 splicing factor homolog B	67736	15.92	17.69	16.18	13.1	13.68	15.15	15.99	15.51	15.33	13.79	15.96	17.78
ENSMUSG00000004996	Mri1	methylthioribose-1-phosphate isomerase 1	67873	30.3	31.78	31.34	33.16	31.29	31.37	40.6	34.81	36.69	40.53	44.06	41.13
ENSMUSG00000005034	Prkacb	protein kinase, cAMP dependent, catalytic, beta	18749	98.63	86.05	72.08	85.09	80.34	83.9	72.93	71.29	70.96	61.94	72.7	75.31
ENSMUSG00000005043	Sgsh	N-sulfoglucosamine sulfohydrolase (sulfamidase)	27029	17.88	15.56	14.48	13.8	14.64	15.55	11.96	9.6	10.34	9.74	13.7	13.14
ENSMUSG00000005045	Chd5	chromodomain helicase DNA binding protein 5	269610	0.42	0.44	0.45	0.43	0.36	0.4	0.25	0.35	0.11	0.44	0.52	0.49
ENSMUSG00000005054	Cstb	cystatin B	13014	1371.66	1346.01	1399	1476.3	1427.27	1438.43	1329.69	1346.94	1299.93	1430.56	1287.2	1339.39
ENSMUSG00000005057	Sh2b2	SH2B adaptor protein 2	23921	12.8	11.7	7.82	7.97	9.18	8.06	23.64	23.41	27.11	26.09	28.68	28.3
ENSMUSG00000005069	Pex5	peroxisomal biogenesis factor 5	19305	31.09	32.4	26.84	27.05	27.56	28.25	24.46	26.89	23.31	23.94	25.52	24.23
ENSMUSG00000005078	Jkamp	JNK1/MAPK8-associated membrane protein	104771	36.69	33.4	31.85	35.54	33.63	34.15	28.39	29.39	28.2	31.11	31.32	30.33
ENSMUSG00000005087	Cd44	CD44 antigen	12505	233.33	229.59	211.48	235.58	243.47	228.35	316.46	334.15	308.68	270.29	311.58	292.51
ENSMUSG00000005089	Slc1a2	solute carrier family 1 (glial high affinity glutamate transporter), member 2	20511	2.72	2.55	2.74	2.68	2.05	2.08	0.04	0.54	0	2.69	2.11	2
ENSMUSG00000005102	Eif2ak4	eukaryotic translation initiation factor 2 alpha kinase 4	27103	14.56	13.04	9.44	12.32	11.02	11.81	13.65	13.02	11.5	9.67	11.9	10.94
ENSMUSG00000005103	Wdr1	WD repeat domain 1	22388	399.2	390.26	353.67	364.37	376.68	371.97	408.47	421.78	398.03	358.67	390.92	387.79
ENSMUSG00000005107	Slc2a9	solute carrier family 2 (facilitated glucose transporter), member 9	117591	13.67	11.94	12.03	12.46	12.35	12.74	17.1	16.83	15.3	15.36	17.44	17.26
ENSMUSG00000005124	Ccn4	cellular communication network factor 4	22402	0.56	0.35	0.45	0.44	0.46	0.33	0.17	0.44	0.11	0.29	0.26	0.17
ENSMUSG00000005125	Ndrg1	N-myc downstream regulated gene 1	17988	15.56	19.61	21.15	21.11	23.09	22.31	13.7	11.92	14.49	13.25	15.1	16.94
ENSMUSG00000005131	4930550C14Rik	RIKEN cDNA 4930550C14 gene	75311	0.1	0.36	0.39	0.44	0.4	0.21	0.41	0.23	0.08	0.31	0.3	0.23
ENSMUSG00000005142	Man2b1	mannosidase 2, alpha B1	17159	188.92	180.85	164.2	164.32	162.05	157.98	174.45	170.78	170.56	144.92	160.12	155.17
ENSMUSG00000005148	Klf5	Kruppel-like factor 5	12224	0.14	0.07	0.2	0.16	0.17	0.15	0	0	0	0.04	0.08	0.03
ENSMUSG00000005150	Wdr83	WD repeat domain containing 83	67836	29.24	27.59	28.32	25.11	24.59	23.08	27.47	22.82	22.65	27.29	28.66	25.17
ENSMUSG00000005161	Prdx2	peroxiredoxin 2	21672	269.22	288.47	324.1	350.87	336.35	338.13	302.8	271.48	312.51	390.02	310.31	322.98
ENSMUSG00000005198	Polr2a	polymerase (RNA) II (DNA directed) polypeptide A	20020	89.22	81.39	58.33	88.78	84	83.95	118.37	108.85	102.27	78.91	108.27	104.7
ENSMUSG00000005202	Shbg	sex hormone binding globulin	20415	0.25	0.33	0.18	0.22	0.2	0.31	0	0	0	0.16	0.15	0.12
ENSMUSG00000005204	Senp3	SUMO/sentrin specific peptidase 3	80886	127.37	123.66	109.15	122.62	124.92	122.21	130.52	142.34	119.65	123.56	122.7	124.45
ENSMUSG00000005220	Corin	corin, serine peptidase	53419	0.34	0.34	0.37	0.37	0.27	0.27	0.03	0	0	0.34	0.25	0.26
ENSMUSG00000005225	Plekha8	pleckstrin homology domain containing, family A (phosphoinositide binding specific) member 8	231999	9.69	10.53	7.8	9.32	10.97	10.27	6.69	7.23	7.81	6.64	7.74	7.49
ENSMUSG00000005232	G6pc2	glucose-6-phosphatase, catalytic, 2	14378	0.34	0.34	0.37	0.37	0.27	0.28	0	0	0	0.34	0.35	0.26
ENSMUSG00000005233	Spc25	SPC25, NDC80 kinetochore complex component, homolog (S. cerevisiae)	66442	90.11	112.81	119.48	86.85	81.61	84.68	46.94	57.38	79.29	53.57	56.5	63.05
ENSMUSG00000005237	Dnah2	dynein, axonemal, heavy chain 2	327954	0.3	0.31	0.33	0.33	0.23	0.26	0.09	0.03	0.04	0.33	0.28	0.28
ENSMUSG00000005251	Ripk4	receptor-interacting serine-threonine kinase 4	72388	0.03	0.03	0.04	0.04	0.03	0.03	0	0	0	0.03	0.02	0.03
ENSMUSG00000005262	Ufd1	ubiquitin recognition factor in ER-associated degradation 1	22230	60.29	66.98	60.44	61.24	65.69	66.22	56.95	61.27	54.1	59.61	57.11	61.52
ENSMUSG00000005267	Zfp287	zinc finger protein 287	170740	3.93	3.15	3.06	3.28	3.46	4.27	2.63	2.53	1.85	2.02	2.25	1.9
ENSMUSG00000005268	Prlr	prolactin receptor	19116	0.66	0.65	0.72	0.71	0.51	0.53	0	0	0	0.66	0.5	0.5
ENSMUSG00000005299	Letm1	leucine zipper-EF-hand containing transmembrane protein 1	56384	31.88	30.17	28.07	32.58	32.91	31.86	23.12	22.06	20.38	23.93	23.29	22.78
ENSMUSG00000005312	Ubqln1	ubiquilin 1	56085	97.78	91.97	82.32	94.23	90.96	90.48	95.12	98.63	92.33	82.8	91.54	90.6
ENSMUSG00000005320	Fgfr4	fibroblast growth factor receptor 4	14186	0.3	0.3	0.33	0.32	0.23	0.24	0	0	0	0.3	0.22	0.23
ENSMUSG00000005338	Cadm3	cell adhesion molecule 3	94332	0.22	0.22	0.24	0.24	0.22	0.18	0	0	0	0.22	0.17	0.17
ENSMUSG00000005339	Fcer1a	Fc receptor, IgE, high affinity I, alpha polypeptide	14125	0.06	0.06	0.07	0.07	0.05	0.05	0	0	0	0.06	0.05	0.05
ENSMUSG00000005354	Txn2	thioredoxin 2	56551	135.29	132.56	135.31	158.39	147.68	146.23	167.07	165.89	169.91	188.11	169.67	168.71
ENSMUSG00000005355	Casp14	caspase 14	12365	0.03	0.03	0.03	0.03	0.02	0.02	0	0	0	0.03	0.02	0.02
ENSMUSG00000005357	Slc1a6	solute carrier family 1 (high affinity aspartate/glutamate transporter), member 6	20513	0.09	0.09	0.1	0.06	0.02	0.02	0	0	0.04	0.03	0.02	0.02
ENSMUSG00000005360	Slc1a3	solute carrier family 1 (glial high affinity glutamate transporter), member 3	20512	0.62	0.62	0.68	0.67	0.48	0.5	0	0	0	0.62	0.46	0.47
ENSMUSG00000005362	Crbn	cereblon	58799	38.81	36.3	33.32	36.64	38.04	39.73	34.79	35.22	37.97	31.67	41.81	37.61
ENSMUSG00000005364	Il5ra	interleukin 5 receptor, alpha	16192	0.04	0.04	0.04	0.04	0.03	0.03	0	0	0	0.04	0.03	0.03
ENSMUSG00000005370	Msh6	mutS homolog 6	17688	32.76	29.4	24.03	36.11	33.43	33.2	20.25	18.77	17.34	13.36	11.96	11.42
ENSMUSG00000005371	Fbxo11	F-box protein 11	225055	29.16	30.6	25.42	29.72	29.86	29.56	28.98	29.4	27.05	24.08	25.8	25.26
ENSMUSG00000005373	Mlxipl	MLX interacting protein-like	58805	0.37	0.48	0.52	0.42	0.44	0.5	0.11	0.1	0.19	0.39	0.41	0.35
ENSMUSG00000005374	Tbl2	transducin (beta)-like 2	27368	23.21	22.42	19.26	21.97	20.9	20.3	19.8	18.87	20.12	16.97	19.38	17.05
ENSMUSG00000005378	Bud23	BUD23, rRNA methyltransferase and ribosome maturation factor	66138	67.51	67.71	67.49	65.83	61.2	61.74	69.4	69.47	83.27	74.76	64.48	69.66
ENSMUSG00000005397	Nid1	nidogen 1	18073	0.45	0.34	0.43	0.43	0.29	0.21	0.67	0.36	0.4	0.14	0.32	0.1
ENSMUSG00000005410	Mcm5	minichromosome maintenance complex component 5	17218	157.52	158.89	126.5	152.06	141.65	140.81	85.02	91.77	95.45	78.77	82.35	78.63
ENSMUSG00000005413	Hmox1	heme oxygenase 1	15368	1893.9	1720.02	1440.34	1625.24	1703.26	1627.1	1138.43	1111.75	842.43	742.53	612.81	618.57
ENSMUSG00000005417	Mprip	myosin phosphatase Rho interacting protein	26936	69.06	62.79	57.07	59.98	62.28	59.3	47.06	53.93	53.27	44.31	49.96	47.87
ENSMUSG00000005442	Cic	capicua transcriptional repressor	71722	183.75	171.57	163.82	199.61	187.92	195.64	164.7	150.4	142.62	147.07	142.67	133.19
ENSMUSG00000005447	Pafah1b3	platelet-activating factor acetylhydrolase, isoform 1b, subunit 3	18476	37.28	38.26	40.63	36.21	35.84	33.22	27.01	23.21	30.59	25.26	25.27	26.56
ENSMUSG00000005465	Il27ra	interleukin 27 receptor, alpha	50931	1.02	1.05	0.85	1.32	1.08	1.27	3.33	4.44	3.61	3.6	2.86	2.71
ENSMUSG00000005469	Prkaca	protein kinase, cAMP dependent, catalytic, alpha	18747	49.39	46.62	43.48	53.73	51.59	48.68	52.63	53.25	50.34	50.51	48.63	47.86
ENSMUSG00000005470	Asf1b	anti-silencing function 1B histone chaperone	66929	86.11	92.69	92.29	89.16	84.05	88.19	34.49	40.37	52.66	39.15	42.06	40.43
ENSMUSG00000005474	Myl10	myosin, light chain 10, regulatory	59310	0.08	0.08	0.09	0.09	0.06	0.06	0	0	0	0.08	0.06	0.06
ENSMUSG00000005481	Ddx39a	DEAD box helicase 39a	68278	104.39	113.96	118.21	109.91	106.17	105.91	107.17	106.26	109.96	107.54	105.64	104.66
ENSMUSG00000005483	Dnajb1	DnaJ heat shock protein family (Hsp40) member B1	81489	34.05	33.84	32.34	36.05	35.35	34.41	30.99	34.33	36.76	27.59	27.89	26.84
ENSMUSG00000005493	Msh4	mutS homolog 4	55993	0.02	0.02	0.02	0.02	0.04	0.01	0.02	0	0	0.02	0.03	0.03
ENSMUSG00000005501	Usp40	ubiquitin specific peptidase 40	227334	8.08	8.17	7.19	7.1	7.29	7.56	9.82	9.84	9.19	7.58	9.56	9.13
ENSMUSG00000005503	Evx1	even-skipped homeobox 1	14028	0.08	0.08	0.09	0.09	0.07	0.07	0	0	0	0.08	0.06	0.06
ENSMUSG00000005505	Kbtbd4	kelch repeat and BTB (POZ) domain containing 4	67136	24.28	23.34	20.38	22.98	26.63	24.65	22.98	24.3	18.08	19.61	21.74	19.86
ENSMUSG00000005506	Celf1	CUGBP, Elav-like family member 1	13046	46.53	40.62	35.52	42.32	41.24	39.87	44.49	38.19	38.23	35.69	43.44	41.01
ENSMUSG00000005510	Ndufs3	NADH:ubiquinone oxidoreductase core subunit S3	68349	107.39	107.75	101.56	108.49	109.57	102.66	117.27	114.77	122.11	126.63	117.02	115.92
ENSMUSG00000005514	Por	cytochrome p450 oxidoreductase	18984	428.21	377.96	309.82	380.57	368.91	366.76	234.54	226.34	192.54	205.55	189.03	186.61
ENSMUSG00000005533	Igf1r	insulin-like growth factor I receptor	16001	2.78	2.42	1.66	1.76	1.39	1.31	1.3	1.67	1.1	0.86	1.06	1.06
ENSMUSG00000005534	Insr	insulin receptor	16337	5.87	4.75	3.81	5.73	4.99	4.79	8.69	7.47	7.97	5.62	8.64	7.37
ENSMUSG00000005540	Fcer2a	Fc receptor, IgE, low affinity II, alpha polypeptide	14128	0.03	0.03	0.03	0.03	0.02	0.02	0	0	0	0.03	0.02	0.02
ENSMUSG00000005547	Cyp2a5	cytochrome P450, family 2, subfamily a, polypeptide 5	13087	0.47	0.47	0.51	0.51	0.37	0.38	0	0	0	0.6	0.35	0.36
ENSMUSG00000005553	Atp4a	ATPase, H+/K+ exchanging, gastric, alpha polypeptide	11944	0.31	0.38	0.42	0.38	0.26	0.3	0	0	0.03	0.38	0.27	0.21
ENSMUSG00000005566	Trim28	tripartite motif-containing 28	21849	240	224.11	209.13	224.79	206.14	206.69	182.34	163.17	185.36	167.03	168.43	160.86
ENSMUSG00000005575	Ube2m	ubiquitin-conjugating enzyme E2M	22192	247.56	253.28	250.83	273.67	248	262.34	248.52	248.73	243.73	270.5	250.05	249.53
ENSMUSG00000005580	Adcy9	adenylate cyclase 9	11515	6.91	4.94	3.98	5.13	5.72	5.11	5.83	5.66	5.7	4.01	5.48	5.49
ENSMUSG00000005583	Mef2c	myocyte enhancer factor 2C	17260	16.21	17.56	18.26	19.55	18.62	20.48	13.72	16.29	16.86	12.59	13.01	12.37
ENSMUSG00000005609	Ctr9	CTR9 homolog, Paf1/RNA polymerase II complex component	22083	29.36	27.16	24.49	24.51	28.14	25.05	24.27	25.31	25.59	20.22	26.23	24.02
ENSMUSG00000005610	Eif4g2	eukaryotic translation initiation factor 4, gamma 2	13690	788.53	793.41	758.35	822.66	850.29	844.27	764.59	821.97	794.35	791.79	856	864.55
ENSMUSG00000005611	Irag1	inositol 1,4,5-triphosphate receptor associated 1	17540	0.67	0.62	0.86	0.7	0.58	0.62	0.03	0.05	0.19	0.61	0.46	0.48
ENSMUSG00000005615	Pcyt1a	phosphate cytidylyltransferase 1, choline, alpha isoform	13026	36.95	35.38	30.29	43.33	45.11	49.14	71.21	83.02	66.32	70.53	86.51	77.47
ENSMUSG00000005621	Zfp592	zinc finger protein 592	233410	19.2	20.18	17.5	19.73	18.95	19.57	17.52	14.53	16.28	15.09	17.48	15.36
ENSMUSG00000005625	Psmd4	proteasome (prosome, macropain) 26S subunit, non-ATPase, 4	19185	153.76	163.01	163.78	163.37	162.25	159.94	170.38	170.24	162.02	171.56	164.46	166.95
ENSMUSG00000005628	Tmod4	tropomodulin 4	50874	1.19	1.38	1.01	0.87	0.46	0.53	0.27	0	0.15	0.93	0.9	0.56
ENSMUSG00000005640	Insrr	insulin receptor-related receptor	23920	0.25	0.25	0.27	0.27	0.19	0.2	0	0	0	0.25	0.2	0.22
ENSMUSG00000005649	Cabp5	calcium binding protein 5	29865	0.24	0.24	0.26	0.26	0.19	0.19	0.05	0	0.05	0.24	0.18	0.18
ENSMUSG00000005656	Snx6	sorting nexin 6	72183	81.65	79.8	77.13	79.72	87.7	84.6	236.91	256.06	241.08	244.87	251.78	255.87
ENSMUSG00000005667	Mthfd2	methylenetetrahydrofolate dehydrogenase (NAD+ dependent), methenyltetrahydrofolate cyclohydrolase	17768	83.77	89.78	84.09	78.54	81.12	81.3	59.72	59.32	62.54	60.33	61.34	60.57
ENSMUSG00000005672	Kit	KIT proto-oncogene receptor tyrosine kinase	16590	1.12	0.95	0.85	0.79	0.53	0.68	0.55	0.21	0.32	0.72	0.73	0.8
ENSMUSG00000005674	Tomm40l	translocase of outer mitochondrial membrane 40-like	641376	51.74	55.1	51.83	58.95	55.99	49.39	58.5	54.31	59.99	64.92	49.86	47.68
ENSMUSG00000005677	Nr1i3	nuclear receptor subfamily 1, group I, member 3	12355	0.39	0.35	0.77	0.36	0.26	0.32	0.03	0.09	0.53	0.37	0.26	0.25
ENSMUSG00000005681	Apoa2	apolipoprotein A-II	11807	2.36	2.21	2.55	1.91	1.94	1.9	0.42	0.95	0.94	1.33	2.09	1.46
ENSMUSG00000005682	Pan2	PAN2 poly(A) specific ribonuclease subunit	103135	5.28	4.96	5.22	5.97	5.65	5.59	5.15	4.91	5.04	4.5	5	5.21
ENSMUSG00000005683	Cs	citrate synthase	12974	178.2	180.81	165.34	198.81	203.49	197.92	195.07	199.18	203.25	185.95	203.31	198.74
ENSMUSG00000005686	Ampd3	adenosine monophosphate deaminase 3	11717	43.29	41.69	34.12	32.47	32.8	29.69	20.04	17.89	15.46	14.55	16.83	16.3
ENSMUSG00000005687	Bcas2	BCAS2 pre-mRNA processing factor	68183	60.67	67.87	64.74	66.84	64.77	66.17	59.82	60.82	71.49	63.34	57.39	59.82
ENSMUSG00000005696	Sh2d1a	SH2 domain containing 1A	20400	0.48	0.48	0.52	0.52	0.37	0.39	0	0	0	0.48	0.35	0.36
ENSMUSG00000005698	Ctcf	CCCTC-binding factor	13018	63.73	65.02	57.06	56.87	55.8	55.73	52.24	50.42	46.53	39.65	45.63	39.97
ENSMUSG00000005699	Pard6a	par-6 family cell polarity regulator alpha	56513	5.13	4.29	4.74	5.18	4.74	5.08	4.38	3.88	4.26	4.7	4.65	5
ENSMUSG00000005705	Agrp	agouti related neuropeptide	11604	0.1	0.1	0.22	0.11	0.08	0.08	0	0	0	0.1	0.08	0.08
ENSMUSG00000005716	Pvalb	parvalbumin	19293	0.13	0.13	0.15	0.14	0.1	0.11	0	0	0	0.13	0.15	0.1
ENSMUSG00000005718	Tfap4	transcription factor AP4	83383	8.02	7.55	5.63	6.34	6.58	6.63	8.45	9.44	7.7	7.82	5.92	5.92
ENSMUSG00000005732	Ranbp1	RAN binding protein 1	19385	351.4	390.87	369.83	346.47	344.38	333.39	319.82	338.09	339.49	333.42	322.55	312.08
ENSMUSG00000005763	Cd247	CD247 antigen	12503	0.51	0.46	0.55	0.49	0.34	0.45	0.05	0.07	0.16	0.43	0.3	0.34
ENSMUSG00000005774	Rfx5	regulatory factor X, 5 (influences HLA class II expression)	53970	8.8	9.24	6.64	8.64	9.37	9.29	5.7	6.71	9.56	8.01	9.66	9.29
ENSMUSG00000005779	Psmb4	proteasome (prosome, macropain) subunit, beta type 4	19172	375.91	400.48	419.25	444.59	440.62	425.73	408.64	362.67	444.95	508.92	454.26	429.64
ENSMUSG00000005800	Mmp8	matrix metallopeptidase 8	17394	13.08	18.54	17.41	33.68	25.64	32.51	14.53	18.86	16.07	25.99	24.47	28.64
ENSMUSG00000005802	Slc30a4	solute carrier family 30 (zinc transporter), member 4	22785	17.43	16.53	14	15.87	14.68	15.11	42.44	45.71	44.86	36.39	48.58	43.97
ENSMUSG00000005803	Sqor	sulfide quinone oxidoreductase	59010	51.72	56.38	53.08	50.28	50.94	52.13	36.9	44.68	42.72	43.71	48.37	47.46
ENSMUSG00000005804	Bloc1s6	biogenesis of lysosomal organelles complex-1, subunit 6, pallidin	18457	59.48	53.48	46.91	59.98	53.61	53.21	77.24	78.62	69.31	71.23	74.36	67.44
ENSMUSG00000005813	Metap1	methionyl aminopeptidase 1	75624	55.16	52.5	49.02	54.19	53.2	51.97	49.59	47.25	46.02	42.34	45.03	43.83
ENSMUSG00000005823	Gpr108	G protein-coupled receptor 108	78308	40.33	44.76	40.88	44.75	44.59	43.26	48.94	47.07	44.04	47.41	47.54	46.89
ENSMUSG00000005824	Tnfsf14	tumor necrosis factor (ligand) superfamily, member 14	50930	13.79	14.53	14.18	13.34	15.72	15.46	10.01	11.44	13.43	12.41	14.69	17.14
ENSMUSG00000005836	Gata6	GATA binding protein 6	14465	0.04	0.04	0.02	0.02	0.01	0.03	0	0.03	0	0.04	0.03	0.01
ENSMUSG00000005846	Rsl1d1	ribosomal L1 domain containing 1	66409	129.33	122.8	121.53	109.88	113.12	114.85	144.81	150.51	142.33	127.61	136.53	138.61
ENSMUSG00000005864	Cnga2	cyclic nucleotide gated channel alpha 2	12789	0.23	0.23	0.25	0.24	0.18	0.18	0.03	0	0	0.23	0.17	0.17
ENSMUSG00000005871	Apc	APC, WNT signaling pathway regulator	11789	15.91	12.68	7.66	12.44	11.19	11.03	13.46	12.26	9.68	6.71	12.55	11.37
ENSMUSG00000005873	Reep5	receptor accessory protein 5	13476	130.51	136.64	139.52	138.42	133.91	134.11	109.75	111.19	119.08	118.04	114.67	114.24
ENSMUSG00000005881	Ergic3	ERGIC and golgi 3	66366	139.54	126.21	117.6	131.73	123.94	131.55	124.7	129.11	123.45	131.54	131.48	130.9
ENSMUSG00000005882	Uqcc1	ubiquinol-cytochrome c reductase complex assembly factor 1	56046	53.68	53.45	55.17	49.39	50.12	52.92	55.82	55.08	48.54	50.72	56.67	57.1
ENSMUSG00000005883	Spo11	SPO11 initiator of meiotic double stranded breaks	26972	0.28	0.28	0.3	0.3	0.22	0.22	0	0	0	0.28	0.21	0.21
ENSMUSG00000005886	Ncoa2	nuclear receptor coactivator 2	17978	21.18	14.6	11.15	16.72	14.76	17.97	14.22	13.21	12.9	9.19	12.9	11.3
ENSMUSG00000005891	Prl4a1	prolactin family 4, subfamily a, member 1	19110	0.08	0.07	0.08	0.08	0.06	0.06	0	0	0	0.08	0.06	0.06
ENSMUSG00000005892	Trh	thyrotropin releasing hormone	22044	0.05	0.04	0.05	0.05	0.04	0.04	0	0	0	0.05	0.03	0.03
ENSMUSG00000005893	Nr2c2	nuclear receptor subfamily 2, group C, member 2	22026	10.58	9.49	7.82	11.73	10.95	10.38	7.22	6.61	7.22	5.72	8.05	6.92
ENSMUSG00000005897	Nr2c1	nuclear receptor subfamily 2, group C, member 1	22025	10.02	10.01	7.86	8.71	8.69	8.55	9.55	10.09	8.72	8.4	9.8	9.39
ENSMUSG00000005899	Smpd4	sphingomyelin phosphodiesterase 4	77626	38.57	39.63	33.24	36.43	34.58	38.63	21.1	25.9	25.58	25.73	30.4	29.43
ENSMUSG00000005907	Pex1	peroxisomal biogenesis factor 1	71382	7.92	6.56	6.22	7.69	7.81	7.75	5.52	5.41	6.14	6.18	7.22	7.31
ENSMUSG00000005917	Otx1	orthodenticle homeobox 1	18423	0.12	0.12	0.13	0.13	0.09	0.1	0	0	0	0.12	0.09	0.09
ENSMUSG00000005936	Kctd20	potassium channel tetramerisation domain containing 20	66989	47.58	46.57	44.86	43.38	45.42	45.04	37.18	39.31	35.27	35.65	40.63	37.94
ENSMUSG00000005947	Itgae	integrin alpha E, epithelial-associated	16407	0.03	0.11	0.03	0.03	0.05	0.06	0.06	0.12	0.07	0.1	0.02	0.05
ENSMUSG00000005949	Ctns	cystinosis, nephropathic	83429	18.53	15.76	15.44	19.1	17.33	18.22	26.59	24.45	22.68	26.17	31.19	31.27
ENSMUSG00000005950	P2rx5	purinergic receptor P2X, ligand-gated ion channel, 5	94045	0.4	0.41	0.4	0.5	0.16	0.24	0.31	0.31	0.57	0.66	0.88	0.73
ENSMUSG00000005951	Shpk	sedoheptulokinase	74637	2.04	1.99	2.06	2.06	1.74	2.26	2.66	2.83	2.89	3.42	3.41	3.24
ENSMUSG00000005952	Trpv1	transient receptor potential cation channel, subfamily V, member 1	193034	0.23	0.23	0.26	0.25	0.18	0.19	0	0	0	0.24	0.17	0.18
ENSMUSG00000005958	Ephb3	Eph receptor B3	13845	0.27	0.29	0.34	0.28	0.33	0.34	0.42	0.09	0.26	0.31	0.26	0.24
ENSMUSG00000005968	Tuft1	tuftelin 1	22156	9.08	9.29	9.13	8.44	7.71	7.72	6.94	6.74	6.5	7.26	6.92	6.47
ENSMUSG00000005973	Rcn1	reticulocalbin 1	19672	9.97	11.44	10.89	8.29	9.38	8.56	15.18	15.29	15.49	15.89	17.57	16.92
ENSMUSG00000005980	Dnase1	deoxyribonuclease I	13419	0.97	0.97	1.44	1.05	0.76	0.78	0.12	0.27	0	0.97	0.72	0.81
ENSMUSG00000005981	Trap1	TNF receptor-associated protein 1	68015	80.64	78.63	66.27	74.62	69.58	74.83	91.39	87.81	84.61	81.62	82.54	82.27
ENSMUSG00000005982	Naa60	N(alpha)-acetyltransferase 60, NatF catalytic subunit	74763	66.25	64.66	61.2	71.67	68.28	68.21	52.72	52.1	55.62	53.63	55.51	53.56
ENSMUSG00000005983	1700037C18Rik	RIKEN cDNA 1700037C18 gene	73261	5	5.14	6.01	4.98	6.46	5.44	4.12	5.07	3.29	7.63	5	6.85
ENSMUSG00000005986	Ankrd13d	ankyrin repeat domain 13 family, member D	68423	7.89	7.21	7.03	10.79	8.74	9.55	5.21	5.9	6.72	8.25	6.51	6.53
ENSMUSG00000005994	Tyrp1	tyrosinase-related protein 1	22178	0.24	0.24	0.26	0.26	0.19	0.19	0	0	0	0.24	0.18	0.18
ENSMUSG00000006005	Tpr	translocated promoter region, nuclear basket protein	108989	161.92	151.41	150.62	148.49	160.6	155.46	137.21	144.2	120.8	122.05	129.39	143.52
ENSMUSG00000006007	Pdc	phosducin	20028	0.05	0.05	0.06	0.06	0.04	0.04	0	0	0	0.05	0.04	0.04
ENSMUSG00000006010	Odr4	odr4 GPCR localization factor homolog	226499	48.14	40.01	39.84	40.1	38.06	41.39	47.82	50.05	45.74	37.28	39.59	40.65
ENSMUSG00000006014	Prg4	proteoglycan 4 (megakaryocyte stimulating factor, articular superficial zone protein)	96875	0.54	0.57	0.58	0.6	0.43	0.4	0	0.17	0.25	0.52	0.38	0.42
ENSMUSG00000006019	Dhx34	DEAH (Asp-Glu-Ala-His) box polypeptide 34	71723	16.17	15.96	18.47	17.35	17.64	16.6	18.23	15.12	19.27	20.05	20.72	20.4
ENSMUSG00000006021	Kptn	kaptin	70394	12.26	13.32	13.15	11.91	12.09	11.39	11.04	8.2	11.51	9.85	9.83	11.06
ENSMUSG00000006024	Napa	N-ethylmaleimide sensitive fusion protein attachment protein alpha	108124	169.88	160	181.68	176.09	179.29	199.24	179.38	191.89	178.68	183.37	180.23	180.09
ENSMUSG00000006050	Sra1	steroid receptor RNA activator 1	24068	92.43	91.65	96.78	89.5	92.84	96.08	88.09	93.88	86.5	91.5	89.97	91.42
ENSMUSG00000006056	Calcoco2	calcium binding and coiled-coil domain 2	76815	0.1	0.1	0.11	0.11	0.08	0.09	0	0	0	0.11	0.08	0.08
ENSMUSG00000006057	Atp5g1	ATP synthase, H+ transporting, mitochondrial F0 complex, subunit C1 (subunit 9)	11951	248.4	244.12	250.12	271.72	260.47	273.82	264.25	261.3	271.48	315.93	277.26	282.83
ENSMUSG00000006058	Snf8	SNF8, ESCRT-II complex subunit, homolog (S. cerevisiae)	27681	106.5	119.05	104.4	113.36	107.04	105.93	109.3	107.36	104.8	112.33	108.84	103.39
ENSMUSG00000006095	Tbcb	tubulin folding cofactor B	66411	165.96	172.69	161.27	171.39	184.46	179.85	157.67	162.73	161.97	168	162.39	150.37
ENSMUSG00000006127	Inpp5k	inositol polyphosphate 5-phosphatase K	19062	25.21	24.41	21.9	28.45	27.57	27.3	22.65	21.28	24.18	23.79	26.33	27.99
ENSMUSG00000006134	Crkl	v-crk avian sarcoma virus CT10 oncogene homolog-like	12929	26.73	25.27	20.01	24.69	24.53	23.26	21.2	21.6	21.99	15.78	20.32	18.72
ENSMUSG00000006143	Upk3bl	uroplakin 3B-like	69665	0.48	0.48	0.52	0.52	0.37	0.39	0	0	0	0.48	0.36	0.36
ENSMUSG00000006154	Eps8l1	EPS8-like 1	67425	4.51	3.79	3.26	1.94	4.65	1.51	2.63	1.24	3.49	1.78	4.4	1.46
ENSMUSG00000006169	Clint1	clathrin interactor 1	216705	64.13	63.2	62.8	63.89	68.04	64.49	113.47	117.57	114.79	104.35	111.89	111.28
ENSMUSG00000006179	Prss16	protease, serine 16 (thymus)	54373	4.17	3.61	5.94	5.03	4.3	5.06	1.59	1.52	2.17	1.74	2.32	2.76
ENSMUSG00000006191	Cdkal1	CDK5 regulatory subunit associated protein 1-like 1	68916	14.31	13.64	12.37	13.32	12.51	13.39	11.65	10.67	13.03	12.4	13.41	13.13
ENSMUSG00000006200	Rhox6	reproductive homeobox 6	19202	0.06	0.06	0.07	0.07	0.05	0.05	0	0	0	0.06	0.05	0.05
ENSMUSG00000006204	Cdcp3	CUB domain containing protein 3	71395	0.08	0.08	0.09	0.09	0.06	0.07	0	0	0	0.08	0.06	0.06
ENSMUSG00000006205	Htra1	HtrA serine peptidase 1	56213	3.28	2.99	3.6	2.49	1.96	1.26	1.67	1.03	1.17	1.47	1.75	1.38
ENSMUSG00000006215	Zbtb17	zinc finger and BTB domain containing 17	22642	23.48	24.96	20.69	20.37	24.64	22.42	22.29	21.65	22.49	24.78	23.71	24.92
ENSMUSG00000006216	Clcnkb	chloride channel, voltage-sensitive Kb	56365	0.69	0.58	0.77	0.68	0.61	0.38	0.17	0.54	0.32	1.06	0.4	0.63
ENSMUSG00000006218	Fam131c	family with sequence similarity 131, member C	277743	0.04	0.09	0.1	0.19	0.07	0.07	0.17	0.13	0.26	0.31	0.19	0.13
ENSMUSG00000006219	Fblim1	filamin binding LIM protein 1	74202	69.79	68.98	54.03	85.45	86.24	84.04	98.7	99.17	89.61	94.33	104.12	95.84
ENSMUSG00000006221	Hspb7	heat shock protein family, member 7 (cardiovascular)	29818	0.17	0.22	0.05	0.19	0.1	0.04	0.35	0.23	0.33	0.24	0.15	0.25
ENSMUSG00000006235	Epor	erythropoietin receptor	13857	0.07	0.03	0.11	0.04	0.08	0.14	0.05	0.1	0.2	0.07	0.03	0.05
ENSMUSG00000006241	Ccdc159	coiled-coil domain containing 159	67119	1.33	1.25	0.98	1.32	0.95	1.15	0.81	1.04	0.49	0.82	0.75	1.15
ENSMUSG00000006262	Mob1b	MOB kinase activator 1B	68473	19.33	20.14	17.06	19.93	20.45	18.48	19.92	19.56	19.1	16.52	19.79	18.73
ENSMUSG00000006269	Atp6v1b1	ATPase, H+ transporting, lysosomal V1 subunit B1	110935	0.03	0.03	0.04	0.03	0.03	0.03	0	0	0	0.03	0.02	0.02
ENSMUSG00000006270	Vax1	ventral anterior homeobox 1	22326	0.39	0.42	0.42	0.41	0.3	0.31	0	0	0	0.38	0.28	0.29
ENSMUSG00000006273	Atp6v1b2	ATPase, H+ transporting, lysosomal V1 subunit B2	11966	449.07	422.85	381.7	510.93	515.6	513.55	952.31	973.67	842.34	898.03	956.68	941.51
ENSMUSG00000006276	Eps15l1	epidermal growth factor receptor pathway substrate 15-like 1	13859	23.77	20.72	17.97	23.95	24.44	24.19	27.9	27.26	24.86	21.3	25.37	24.65
ENSMUSG00000006281	Tep1	telomerase associated protein 1	21745	35.64	31.02	27.09	36.96	36.67	34.36	51.63	48.65	50.51	40.95	53.3	46.29
ENSMUSG00000006288	Ttc5	tetratricopeptide repeat domain 5	219022	33.46	34.45	33.42	35.51	36.64	35.7	31.94	34.15	34.72	31.39	32.67	32.09
ENSMUSG00000006289	Osgep	O-sialoglycoprotein endopeptidase	66246	49.83	51.85	55.26	52.73	47.33	51.93	72.11	68.23	71.81	63.57	69.28	67
ENSMUSG00000006299	Aamp	angio-associated migratory protein	227290	118.3	110.59	112.5	126	123.44	121.9	152.85	139.1	132.38	149.52	140.89	137.11
ENSMUSG00000006301	Tmbim1	transmembrane BAX inhibitor motif containing 1	69660	90.94	87.22	78.84	81.5	82.57	75.19	68.85	64.11	60.64	62.18	66.69	63.57
ENSMUSG00000006304	Arpc2	actin related protein 2/3 complex, subunit 2	76709	1232.74	1257.89	1195.07	1237.61	1302.11	1271.02	1109.71	1135.06	1096.85	1085.51	1126.88	1155.6
ENSMUSG00000006307	Kmt2b	lysine (K)-specific methyltransferase 2B	75410	25.45	24.73	22.33	22.11	22.64	20.88	23.36	19.62	18.85	17.6	20.6	20.13
ENSMUSG00000006310	Zbtb32	zinc finger and BTB domain containing 32	58206	1.22	1	1.52	2	1.9	1.71	0.14	0.21	0.37	0.69	0.33	0.52
ENSMUSG00000006311	Etv2	ets variant 2	14008	0.06	0.06	0.07	0.13	0.05	0.05	0	0	0	0.06	0.05	0.05
ENSMUSG00000006313	Upk1a	uroplakin 1A	109637	0.29	0.57	0.58	0.31	0.49	0.27	0.71	0.22	0.5	0.24	0.43	0.29
ENSMUSG00000006315	Tmem147	transmembrane protein 147	69804	108.84	111.52	109.61	115.89	109.48	106.59	118.32	117.69	123.61	125.99	117.91	117.98
ENSMUSG00000006333	Rps9	ribosomal protein S9	76846	1382.18	1468.95	1594.89	1435.78	1435.81	1438.47	1473.54	1489.38	1604.22	1564.28	1503.85	1482.45
ENSMUSG00000006335	Tfpt	TCF3 (E2A) fusion partner	69714	30.59	30.27	30.37	30.38	30.65	31.41	29.09	28.68	30.4	34.28	36.69	29.68
ENSMUSG00000006342	Susd2	sushi domain containing 2	71733	0.1	0.14	0.15	0.17	0.18	0.11	0.08	0	0.03	0.06	0.1	0.09
ENSMUSG00000006344	Ggt5	gamma-glutamyltransferase 5	23887	0.56	0.53	0.43	0.63	0.54	0.52	1.86	2.3	2.25	2.89	3.22	3.28
ENSMUSG00000006345	Ggt1	gamma-glutamyltransferase 1	14598	1.79	1.78	1.96	1.94	1.4	1.45	0	0	0	1.8	1.33	1.36
ENSMUSG00000006356	Crip2	cysteine rich protein 2	68337	1.04	1.08	1.72	1.23	0.85	0.71	0.7	0.98	1.76	1.1	1.07	0.83
ENSMUSG00000006360	Crip1	cysteine-rich protein 1 (intestinal)	12925	360.75	408.24	575.33	489.61	580.75	571.21	296.37	333.67	448.75	465.88	485.16	486.39
ENSMUSG00000006362	Cbfa2t3	CBFA2/RUNX1 translocation partner 3	12398	1.17	1.36	1.29	1.54	1.66	1.59	0.82	0.67	0.96	1.57	1.59	1.52
ENSMUSG00000006369	Fbln1	fibulin 1	14114	0.28	0.33	0.37	0.33	0.21	0.2	0.07	0.12	0.09	0.27	0.19	0.22
ENSMUSG00000006373	Pgrmc1	progesterone receptor membrane component 1	53328	87.73	93.59	83.92	86.23	89.5	86.55	75.24	80.89	84.8	77.54	81.76	81.32
ENSMUSG00000006378	Gcat	glycine C-acetyltransferase (2-amino-3-ketobutyrate-coenzyme A ligase)	26912	14.56	16.53	17.45	15.39	14.31	14.91	10.29	11.65	14.14	13.11	12.39	12.32
ENSMUSG00000006386	Tek	TEK receptor tyrosine kinase	21687	0.27	0.27	0.31	0.3	0.2	0.22	0.02	0	0	0.25	0.21	0.2
ENSMUSG00000006389	Mpl	myeloproliferative leukemia virus oncogene	17480	0.11	0.11	0.12	0.12	0.08	0.09	0	0	0	0.11	0.08	0.08
ENSMUSG00000006390	Elovl1	elongation of very long chain fatty acids (FEN1/Elo2, SUR4/Elo3, yeast)-like 1	54325	217.63	226.99	208.49	222.5	220.55	216.36	260.29	248.39	247.14	272.46	272.38	266.36
ENSMUSG00000006392	Med8	mediator complex subunit 8	80509	114.92	137.9	123.43	108.11	119.57	107.97	134.85	148.23	106.63	126.99	119.25	125.75
ENSMUSG00000006395	Hyi	hydroxypyruvate isomerase (putative)	68180	41.33	38.09	40.12	33.36	35.48	36.4	43.44	36.16	36.3	41.96	37.32	41.22
ENSMUSG00000006398	Cdc20	cell division cycle 20	107995	41.49	64.68	81.49	44.17	51.64	49.77	15.27	24.19	33.42	25.42	28.78	27.57
ENSMUSG00000006403	Adamts4	a disintegrin-like and metallopeptidase (reprolysin type) with thrombospondin type 1 motif, 4	240913	0.26	0.21	0.14	0.14	0.13	0.08	0.13	0.31	0.08	0.14	0.14	0.13
ENSMUSG00000006411	Nectin4	nectin cell adhesion molecule 4	71740	1.43	1.97	2.1	1.83	2.07	1.6	1.03	0.92	1.2	0.71	1.15	1.06
ENSMUSG00000006412	Pfdn2	prefoldin 2	18637	140.16	153.3	136.85	131.81	137.68	139.07	207.45	215.22	193.29	210.22	202.47	221.81
ENSMUSG00000006418	Rnf114	ring finger protein 114	81018	61.64	58.6	61.67	66.57	61.51	64.98	68.95	67.86	66.12	66.06	66.23	68.88
ENSMUSG00000006423	Steep1	STING1 ER exit protein 1	77644	32.57	32.5	28.8	30.17	29.77	29.98	28.3	31.73	26.64	25.51	27.08	29.16
ENSMUSG00000006435	Neurl1a	neuralized E3 ubiquitin protein ligase 1A	18011	0.34	0.19	0.38	0.34	0.29	0.35	0.46	0.57	0.49	0.44	0.59	0.64
ENSMUSG00000006442	Srm	spermidine synthase	20810	105.45	107.76	108.06	94.12	101.74	99.7	122.52	118.19	131.72	142.27	146.63	150.17
ENSMUSG00000006445	Epha2	Eph receptor A2	13836	1.75	2.59	4.28	3.04	4.14	3.02	3.52	5.01	6.39	8.96	9.45	7.86
ENSMUSG00000006456	Rbm14	RNA binding motif protein 14	56275	48.74	50.83	41.64	55.37	55.44	46	39.12	39.52	43.19	38.26	47.8	42.48
ENSMUSG00000006457	Actn3	actinin alpha 3	11474	0.11	0.13	0.17	0.14	0.07	0.14	0.08	0.1	0.06	0.18	0.1	0.07
ENSMUSG00000006462	A530013C23Rik	RIKEN cDNA A530013C23 gene	329562	0.4	0.25	0.33	0.2	0.28	0.23	0.32	0.39	0.29	0.38	0.31	0.32
ENSMUSG00000006463	Zdhhc24	zinc finger, DHHC domain containing 24	70605	14.29	13.47	9.76	11.02	10.09	10.5	13.15	11.59	9.82	11.47	12.27	12.1
ENSMUSG00000006464	Bbs1	Bardet-Biedl syndrome 1 (human)	52028	0.8	0.82	0.75	0.8	0.52	0.72	0.43	0.5	0.4	0.62	0.71	0.62
ENSMUSG00000006469	Slc34a3	solute carrier family 34 (sodium phosphate), member 3	142681	0.75	0.75	0.82	0.81	0.58	0.61	0	0	0	0.75	0.55	0.57
ENSMUSG00000006471	Ndor1	NADPH dependent diflavin oxidoreductase 1	78797	36.03	30.71	29.17	29.37	29.38	26.25	33.18	29.86	27.5	28.36	31.39	32
ENSMUSG00000006476	Nsmf	NMDA receptor synaptonuclear signaling and neuronal migration factor	56876	28.13	28.08	25.54	22.53	22.36	22.15	31.42	33.38	31.84	30.01	29.62	31.9
ENSMUSG00000006488	Prl7a1	prolactin family 7, subfamily a, member 1	19113	0.14	0.14	0.15	0.15	0.11	0.11	0	0	0	0.14	0.1	0.11
ENSMUSG00000006490	Prl8a9	prolactin family8, subfamily a, member 9	67310	0.07	0.07	0.08	0.08	0.05	0.06	0	0	0	0.07	0.05	0.05
ENSMUSG00000006494	Pdk1	pyruvate dehydrogenase kinase, isoenzyme 1	228026	55.7	60.88	52.22	69.86	64.5	63.41	64.36	78.86	70.69	59.82	65.13	65.76
ENSMUSG00000006498	Ptbp1	polypyrimidine tract binding protein 1	19205	336.78	317.48	284.09	358.33	327.21	326.68	354.97	374.73	373.63	341.16	379.09	393.19
ENSMUSG00000006517	Mvd	mevalonate (diphospho) decarboxylase	192156	11.59	12.45	13.81	19.61	18.64	17.13	18	18.18	18.58	17.56	16.77	15.56
ENSMUSG00000006519	Cyba	cytochrome b-245, alpha polypeptide	13057	1050.84	1071.51	1055.56	1127.78	1101.43	1058.75	1042.38	1003.42	992.69	1071.08	1002.31	934.19
ENSMUSG00000006522	Itih3	inter-alpha trypsin inhibitor, heavy chain 3	16426	0.31	0.31	0.35	0.34	0.25	0.26	0	0	0	0.32	0.23	0.24
ENSMUSG00000006526	Stimate	STIM activating enhancer	69179	14.89	14.15	13.4	12.49	13.14	13.51	6.76	8.24	8.92	9.66	9.16	9.78
ENSMUSG00000006527	Sfmbt1	Scm-like with four mbt domains 1	54650	36.04	30.84	25.4	36.09	35.02	36.32	34.1	31.89	31.18	23.12	26.51	27.04
ENSMUSG00000006529	Itih1	inter-alpha trypsin inhibitor, heavy chain 1	16424	0.26	0.26	0.28	0.28	0.2	0.21	0	0	0	0.26	0.19	0.2
ENSMUSG00000006538	Ihh	Indian hedgehog	16147	0.12	0.07	0.03	0.05	0.02	0.04	0.07	0	0	0.1	0.19	0.04
ENSMUSG00000006542	Prkag3	protein kinase, AMP-activated, gamma 3 non-catalytic subunit	241113	0.27	0.27	0.3	0.3	0.21	0.22	0	0	0	0.27	0.2	0.21
ENSMUSG00000006546	Cryba2	crystallin, beta A2	12958	0.18	0.18	0.2	0.19	0.14	0.15	0	0	0	0.18	0.13	0.14
ENSMUSG00000006567	Atp7b	ATPase, Cu++ transporting, beta polypeptide	11979	0.04	0.06	0.05	0.03	0.03	0.05	0.02	0.06	0.03	0.04	0.03	0.08
ENSMUSG00000006570	Defb2	defensin beta 2	13215	0.27	0.27	0.29	0.28	0.2	0.21	0	0	0	0.26	0.19	0.2
ENSMUSG00000006574	Slc4a1	solute carrier family 4 (anion exchanger), member 1	20533	1.03	1.03	1.12	1.1	0.79	0.82	0	0	0	1.02	0.75	0.77
ENSMUSG00000006575	Rundc3a	RUN domain containing 3A	51799	0.95	0.82	1.35	1.49	0.64	0.82	0.69	0.1	0.45	1.08	0.75	0.67
ENSMUSG00000006576	Slc4a3	solute carrier family 4 (anion exchanger), member 3	20536	1.79	1.93	1.33	1.25	1.5	1.3	0.43	0.93	0.52	1.25	1.11	1.09
ENSMUSG00000006585	Cdt1	chromatin licensing and DNA replication factor 1	67177	83.57	77.38	68.49	90.72	85.45	88.2	75.7	70.41	70.57	66.01	65.48	61.08
ENSMUSG00000006586	Runx1t1	RUNX1 translocation partner 1	12395	0.29	0.28	0.31	0.3	0.22	0.22	0	0	0	0.28	0.22	0.21
ENSMUSG00000006587	Snai3	snail family zinc finger 3	30927	0.04	0.04	0.04	0.04	0.03	0.03	0.05	0	0.12	0.04	0.03	0.03
ENSMUSG00000006589	Aprt	adenine phosphoribosyl transferase	11821	315.96	310.36	314.77	352.89	332.8	334.57	325.41	310.23	329.9	362.36	333.14	340.05
ENSMUSG00000006599	Gtf2h1	general transcription factor II H, polypeptide 1	14884	51.65	54.07	48.62	55.7	57.54	57.3	70.68	79.75	75.52	77.21	84.83	85.52
ENSMUSG00000006611	Hfe	homeostatic iron regulator	15216	25.01	23.84	25.4	20.73	19.73	21.45	49.12	53.2	63.84	54.36	52.26	49.18
ENSMUSG00000006638	Abhd1	abhydrolase domain containing 1	57742	3.64	3.32	2.95	2.65	3.12	3.11	2.74	1.52	1.32	1.91	1.96	2.17
ENSMUSG00000006641	Slc5a6	solute carrier family 5 (sodium-dependent vitamin transporter), member 6	330064	7.39	8.23	8.61	8.18	8.27	8.04	7.59	7.51	8.5	7.87	9.38	7.98
ENSMUSG00000006642	Tcf23	transcription factor 23	69852	0.01	0.01	0.02	0.02	0.01	0.01	0	0	0	0.01	0.01	0.01
ENSMUSG00000006649	Nphs1	nephrosis 1, nephrin	54631	0.41	0.41	0.45	0.45	0.32	0.33	0	0	0	0.41	0.3	0.31
ENSMUSG00000006651	Aplp1	amyloid beta (A4) precursor-like protein 1	11803	3.99	3.47	3.3	3.86	3.29	3.99	3.27	2.92	2.64	3.22	3.92	3.59
ENSMUSG00000006673	Qrich1	glutamine-rich 1	69232	39.85	37.77	33.73	41.57	41.22	42.5	43.96	44.74	44.29	42.63	47.78	43.62
ENSMUSG00000006675	P4htm	prolyl 4-hydroxylase, transmembrane (endoplasmic reticulum)	74443	0.64	0.47	0.52	0.37	0.4	0.44	0.5	0.51	0.36	0.1	0.33	0.23
ENSMUSG00000006676	Usp19	ubiquitin specific peptidase 19	71472	53.19	46.64	42.68	46.14	48.75	46.77	55.11	52.26	49.63	48.43	54.22	52.98
ENSMUSG00000006678	Pola1	polymerase (DNA directed), alpha 1	18968	28.82	26.5	19.02	25.91	21.59	22.3	14.04	16.39	18.11	11.92	14.14	14.2
ENSMUSG00000006699	Cdc42	cell division cycle 42	12540	963.27	949.01	859.92	952.7	932.19	943.59	954.81	985.39	917.9	880.55	893.1	902.63
ENSMUSG00000006705	Pknox1	Pbx/knotted 1 homeobox	18771	13.51	13.25	14.5	14.51	12.56	12.71	13.67	14.58	14.78	13.79	13.95	13.88
ENSMUSG00000006711	D130043K22Rik	RIKEN cDNA D130043K22 gene	210108	0.37	0.48	0.4	0.39	0.28	0.29	0	0	0	0.36	0.27	0.27
ENSMUSG00000006715	Gmnn	geminin	57441	165.45	185.23	176.02	185.52	184.52	187.17	84.35	88.16	110.07	81.71	71.37	71.55
ENSMUSG00000006717	Acot13	acyl-CoA thioesterase 13	66834	49.88	48.06	48.71	42.12	39.82	44.14	43.32	44.95	48.44	40.64	41.35	43.89
ENSMUSG00000006720	Zfp184	zinc finger protein 184 (Kruppel-like)	193452	0.35	0.46	0.41	0.49	0.26	0.3	0.04	0	0.04	0.29	0.23	0.22
ENSMUSG00000006724	Cyp27b1	cytochrome P450, family 27, subfamily b, polypeptide 1	13115	0.19	0.26	0.23	0.2	0.15	0.17	0.17	0.15	0.27	0.34	0.51	0.44
ENSMUSG00000006728	Cdk4	cyclin-dependent kinase 4	12567	366.07	394.44	370.89	399.31	361.87	366.96	409.55	371.58	443.12	396.35	397.75	377.97
ENSMUSG00000006731	B4galnt1	beta-1,4-N-acetyl-galactosaminyl transferase 1	14421	96.44	100.84	99.82	103.87	100	93.14	92.63	90.79	99.17	100.38	102.05	95.48
ENSMUSG00000006732	Mettl1	methyltransferase like 1	17299	28.03	29.95	26.43	28.43	28.41	26.27	33.33	34.55	34.77	35.25	34.68	33.25
ENSMUSG00000006736	Tspan31	tetraspanin 31	67125	91.54	83.05	85.27	94.55	90.89	87.5	100.08	106.47	101.05	102.41	103.3	97.33
ENSMUSG00000006740	Kif5b	kinesin family member 5B	16573	106.88	101.63	86.13	104.45	99.77	97.09	102.43	106	94.66	77.2	90.8	88.04
ENSMUSG00000006763	Saal1	serum amyloid A-like 1	78935	18.09	18.1	14.26	18.05	16.71	19.03	13.01	12.2	16.4	14.44	13.32	14.21
ENSMUSG00000006764	Tph2	tryptophan hydroxylase 2	216343	0.3	0.33	0.33	0.33	0.23	0.24	0.03	0	0.03	0.3	0.22	0.23
ENSMUSG00000006777	Krt23	keratin 23	94179	0.04	0.04	0.04	0.04	0.03	0.03	0	0	0	0.04	0.03	0.03
ENSMUSG00000006782	Cnp	2',3'-cyclic nucleotide 3' phosphodiesterase	12799	28.26	25.78	24.78	27.65	28.23	28.91	26.46	26.78	25.98	25.9	26.4	26.77
ENSMUSG00000006784	Odad4	outer dynein arm complex subunit 4	74407	0.53	0.41	0.45	0.36	0.28	0.3	0.19	0.39	0.2	0.31	0.25	0.27
ENSMUSG00000006800	Sulf2	sulfatase 2	72043	38.7	35.79	37.77	39.5	39.87	45.98	30.44	29.7	29.08	34.43	40.5	40.56
ENSMUSG00000006818	Sod2	superoxide dismutase 2, mitochondrial	20656	87.78	102.13	111.08	114.85	119.94	105.92	50.24	50.32	50.44	55.76	60.17	53.58
ENSMUSG00000006850	Tmco6	transmembrane and coiled-coil domains 6	71983	6.86	5.57	7.15	7.68	6.02	6.99	4.85	5.42	4.79	4.42	4.73	5.32
ENSMUSG00000006906	Stambp	STAM binding protein	70527	20.82	18.87	19.18	18.44	19.99	19.3	22.53	21.42	21.09	21.95	22.88	21.93
ENSMUSG00000006920	Ezh1	enhancer of zeste 1 polycomb repressive complex 2 subunit	14055	23.35	20.57	19.23	20.22	21.08	21.74	20.82	19.53	20.05	19.93	21.83	22.14
ENSMUSG00000006930	Hap1	huntingtin-associated protein 1	15114	0.68	0.75	0.67	1.06	0.58	0.83	0.29	0.13	0.35	0.55	0.5	0.57
ENSMUSG00000006931	P3h4	prolyl 3-hydroxylase family member 4 (non-enzymatic)	66180	0.63	0.37	0.47	0.86	0.27	0.28	0.69	0.08	0.13	0.58	0.49	0.43
ENSMUSG00000006932	Ctnnb1	catenin (cadherin associated protein), beta 1	12387	290.56	278.34	236.76	241.46	246.37	245.12	240.61	242.28	230.16	214.94	231.45	228.21
ENSMUSG00000006941	Eif1b	eukaryotic translation initiation factor 1B	68969	94.76	95.68	93.36	81.68	81.19	81.04	79.27	79.06	80.86	83.44	78.77	79.19
ENSMUSG00000006948	Klk4	kallikrein related-peptidase 4 (prostase, enamel matrix, prostate)	56640	0.05	0.05	0.06	0.06	0.04	0.04	0	0	0	0.05	0.04	0.04
ENSMUSG00000006958	Chrd	chordin	12667	0.07	0.07	0.08	0.1	0.06	0.06	0	0	0	0.08	0.06	0.06
ENSMUSG00000006998	Psmd2	proteasome (prosome, macropain) 26S subunit, non-ATPase, 2	21762	328.94	325.23	279.79	339.69	329.46	323.89	333.71	337.65	321.54	300.83	318.82	311.1
ENSMUSG00000007021	Syngr3	synaptogyrin 3	20974	0.36	0.3	0.32	0.32	0.26	0.29	0	0.19	0.14	0.3	0.2	0.4
ENSMUSG00000007029	Vars	valyl-tRNA synthetase	22321	93.96	99.58	95.29	91.52	86.33	82.84	89.69	83.74	88.53	78.99	88.65	88.92
ENSMUSG00000007030	Vwa7	von Willebrand factor A domain containing 7	27762	1.02	1.15	1.39	1.34	1.26	1.15	1.84	1.17	2.24	2.06	1.9	1.89
ENSMUSG00000007033	Hspa1l	heat shock protein 1-like	15482	0.48	0.4	0.44	0.6	0.63	0.77	1.28	0.86	0.92	0.65	0.59	0.67
ENSMUSG00000007034	Slc44a4	solute carrier family 44, member 4	70129	0.07	0.07	0.11	0.08	0.06	0.06	0	0.04	0	0.07	0.07	0.06
ENSMUSG00000007035	Msh5	mutS homolog 5	17687	6.83	6.74	6.06	5.7	4.19	5.64	8.84	9.76	9.64	9.47	10.8	11.2
ENSMUSG00000007036	Abhd16a	abhydrolase domain containing 16A	193742	50.31	56.19	51.83	49.4	50.49	46.39	56.28	56.81	54.27	58.47	63.37	60.48
ENSMUSG00000007038	Neu1	neuraminidase 1	18010	66.84	70.76	70.87	88.73	98.68	83.93	73	65.12	71.55	83.33	89.96	76.17
ENSMUSG00000007039	Ddah2	dimethylarginine dimethylaminohydrolase 2	51793	15.64	16.27	16.72	12.8	14.33	13.17	24.78	18.07	16.22	22.98	18.2	21.76
ENSMUSG00000007041	Clic1	chloride intracellular channel 1	114584	1025.4	1092.08	1117.94	1024.81	1068.86	1090.93	1301.54	1330.53	1356.21	1276.48	1278	1208.23
ENSMUSG00000007050	Lsm2	LSM2 homolog, U6 small nuclear RNA and mRNA degradation associated	27756	93.38	104.5	103.82	88.25	97.47	96.94	58.63	60.41	66.52	67.55	66.36	69.55
ENSMUSG00000007080	Pole	polymerase (DNA directed), epsilon	18973	40.35	40.09	28.33	38.77	32.85	34.9	18.95	19.71	18.07	14.38	16.29	16.29
ENSMUSG00000007097	Atp1a2	ATPase, Na+/K+ transporting, alpha 2 polypeptide	98660	0.09	0.07	0.09	0.09	0.06	0.07	0	0	0	0.07	0.06	0.06
ENSMUSG00000007107	Atp1a4	ATPase, Na+/K+ transporting, alpha 4 polypeptide	27222	0.02	0.02	0.02	0.02	0.01	0.01	0.02	0	0	0.02	0.01	0.01
ENSMUSG00000007122	Casq1	calsequestrin 1	12372	0.27	0.24	0.32	0.26	0.23	0.2	0	0	0	0.3	0.22	0.18
ENSMUSG00000007207	Stx1a	syntaxin 1A (brain)	20907	4.61	4.37	3.42	3.4	3.36	3.12	3.16	2.72	2.85	3.48	2.99	3.31
ENSMUSG00000007209	Ceacam9	CEA cell adhesion molecule 9	26368	0.05	0.05	0.05	0.05	0.04	0.04	0	0	0	0.05	0.03	0.03
ENSMUSG00000007216	Zfp775	zinc finger protein 775	243372	2.01	1.9	1.52	2.02	1.87	1.63	1.97	1.6	1.57	1.98	1.98	1.81
ENSMUSG00000007279	Scube2	signal peptide, CUB domain, EGF-like 2	56788	0.18	0.18	0.2	0.19	0.14	0.15	0.03	0	0	0.18	0.13	0.14
ENSMUSG00000007338	Mrpl49	mitochondrial ribosomal protein L49	18120	41.16	42.85	38.72	36.13	32.9	34.38	36.23	37.39	38.64	31.93	34.18	33.15
ENSMUSG00000007379	Dennd2c	DENN domain containing 2C	329727	7.26	6.83	6.03	7.26	8.06	7.73	2.55	2.41	3.45	2.61	2.78	2.62
ENSMUSG00000007411	Mark3	MAP/microtubule affinity regulating kinase 3	17169	22.41	21.88	20.3	20.46	20.53	20.62	23.1	24.31	22.65	19.67	24.13	22.91
ENSMUSG00000007415	Gatad1	GATA zinc finger domain containing 1	67210	48.08	51.74	54.01	50.62	54.59	50.6	40.05	42.53	46.22	40.97	41.11	43.01
ENSMUSG00000007440	Pcdha10	protocadherin alpha 10	12943	0.55	0.76	1.03	1.08	1.15	1.06	0.44	0.27	0.3	0.39	0.5	0.58
ENSMUSG00000007457	2310003L06Rik	RIKEN cDNA 2310003L06 gene		0.04	0.04	0.04	0.04	0.03	0.03	0	0	0	0.04	0.03	0.03
ENSMUSG00000007458	M6pr	mannose-6-phosphate receptor, cation dependent	17113	393.76	390.05	358.27	396.53	388.93	377.97	350.34	368.94	340.1	330.3	329.21	321.79
ENSMUSG00000007476	Lrrc8a	leucine rich repeat containing 8A VRAC subunit A	241296	7.07	7.39	6.9	6.85	7.3	7.53	7.44	7.39	7.34	7.05	7.7	7.64
ENSMUSG00000007480	Mc5r	melanocortin 5 receptor	17203	0.05	0.05	0.06	0.06	0.04	0.04	0	0	0	0.11	0.04	0.04
ENSMUSG00000007564	Ppp2r1a	protein phosphatase 2, regulatory subunit A, alpha	51792	213.47	204.47	197.02	215.39	207.84	207.53	198.96	197.02	201.89	198.85	209.63	206.69
ENSMUSG00000007570	Fance	Fanconi anemia, complementation group E	72775	29.38	25.03	28.58	27.75	23.91	25.26	31.19	31.87	40.29	32.06	34.27	37.06
ENSMUSG00000007589	Tinf2	Terf1 (TRF1)-interacting nuclear factor 2	28113	21.91	23.72	20.97	22.39	22.95	23.94	15.61	17.33	18.91	17.61	15.67	15.22
ENSMUSG00000007591	Tssk4	testis-specific serine kinase 4	71099	0.46	0.47	0.43	0.47	0.27	0.28	0.42	0.44	0.46	0.12	0.21	0.19
ENSMUSG00000007594	Hapln4	hyaluronan and proteoglycan link protein 4	330790	0.13	0.07	0.07	0.13	0.17	0.15	0.16	0.03	0.08	0.19	0.24	0.23
ENSMUSG00000007603	Dus3l	dihydrouridine synthase 3-like (S. cerevisiae)	224907	17.39	17.66	16.43	18.41	18.33	19.05	18.56	19.17	20.14	19.04	20.37	19.9
ENSMUSG00000007610	Gtpbp3	GTP binding protein 3	70359	25.06	26.45	25.55	22.47	23.38	23.17	27.84	24.11	27.31	28.18	24.26	25.98
ENSMUSG00000007613	Tgfbr1	transforming growth factor, beta receptor I	21812	40.34	32.58	21.91	32.72	31.43	33.21	18.81	17.26	14.85	11.59	14.09	14.17
ENSMUSG00000007617	Homer1	homer scaffolding protein 1	26556	9.6	8.74	7.73	9.51	8.37	9	10.25	12.72	10.52	9.98	10.34	9.9
ENSMUSG00000007646	Rad51c	RAD51 paralog C	114714	10.68	9.3	8.72	10.51	8.56	8.16	5.24	3.55	3.95	4.27	3.39	2.59
ENSMUSG00000007653	Gabrb2	gamma-aminobutyric acid (GABA) A receptor, subunit beta 2	14401	0.31	0.31	0.34	0.34	0.24	0.25	0	0	0	0.31	0.23	0.24
ENSMUSG00000007655	Cav1	caveolin 1, caveolae protein	12389	18.71	17.54	14.01	19.61	17.35	17.28	1.06	1.19	2.16	2.78	2.91	3.18
ENSMUSG00000007656	Arpp19	cAMP-regulated phosphoprotein 19	59046	249.11	274.1	261.31	212.32	250.04	256.43	225.19	251.33	223.36	230.58	207.29	233.98
ENSMUSG00000007659	Bcl2l1	BCL2-like 1	12048	108.93	109.49	113.82	107.67	112.98	113.24	171.79	160.92	160.04	172.49	186.53	186.16
ENSMUSG00000007670	Khsrp	KH-type splicing regulatory protein	16549	68.65	65.76	60.29	73.85	73.89	70.51	63.32	64.56	65.88	58.45	64	61.17
ENSMUSG00000007682	Dio2	deiodinase, iodothyronine, type II	13371	0.6	0.39	0.35	0.47	0.69	0.69	0.29	0.08	0.26	0.15	0.3	0.43
ENSMUSG00000007721	Ccdc124	coiled-coil domain containing 124	234388	106.29	123.13	117.41	109.74	123.19	120.83	103.61	114.68	111.68	119.26	117.31	117.47
ENSMUSG00000007739	Cct4	chaperonin containing Tcp1, subunit 4 (delta)	12464	251.12	252.64	235.95	239.55	248.92	243.38	292.02	298.68	290.69	267.3	284.38	286.52
ENSMUSG00000007777	0610009B22Rik	RIKEN cDNA 0610009B22 gene	66050	35.24	32.54	33.01	32.03	30.73	34.1	30.32	33.68	31.14	34.08	31.86	30.35
ENSMUSG00000007783	Cpt1c	carnitine palmitoyltransferase 1c	78070	0.37	0.65	0.62	0.5	0.41	0.21	0.49	0.56	0.95	0.72	1.07	0.5
ENSMUSG00000007805	Twist2	twist basic helix-loop-helix transcription factor 2	13345	0.09	0.05	0.16	0.05	0.04	0.04	0	0	0.07	0.05	0.04	0.04
ENSMUSG00000007812	Zfp655	zinc finger protein 655	72611	18.51	17.66	15.16	12.6	12.17	13.75	20.77	20.07	20.89	17.22	20.27	20.72
ENSMUSG00000007815	Rhoa	ras homolog family member A	11848	492.02	505.85	518.85	530.57	526.13	514.93	477.59	496.7	518.65	477.72	479.04	471.5
ENSMUSG00000007817	Zmiz1	zinc finger, MIZ-type containing 1	328365	70.91	54.4	44.71	76.03	77.29	72.39	101.48	88.64	85.41	71.76	110.93	101.38
ENSMUSG00000007827	Ankrd26	ankyrin repeat domain 26	232339	7.7	7.01	5.34	7.01	7.12	6.39	5.43	5.3	5.4	3.47	4.27	4
ENSMUSG00000007833	Aldh16a1	aldehyde dehydrogenase 16 family, member A1	69748	55.68	52.16	64.38	57.32	65.06	59.36	52.42	49.33	60.19	61.36	67.14	59.25
ENSMUSG00000007836	Hnrnpa0	heterogeneous nuclear ribonucleoprotein A0	77134	132.53	143.92	156.95	145.39	136.18	134.03	127.04	122.88	144.31	134.27	130.32	128.56
ENSMUSG00000007837	Prrg2	proline-rich Gla (G-carboxyglutamic acid) polypeptide 2	65116	15.36	16.5	16.4	15.96	17.16	16.38	15.03	13.91	15.1	18.54	17.74	18.26
ENSMUSG00000007850	Hnrnph1	heterogeneous nuclear ribonucleoprotein H1	59013	465.01	462.77	440.15	469.1	505.73	527.38	428.15	425.44	373.46	397.31	418.5	429.38
ENSMUSG00000007867	Ift43	intraflagellar transport 43	76411	15.27	16.94	14.82	11.17	10.38	11.87	13.2	14.75	13.24	11.47	10.17	10.38
ENSMUSG00000007872	Id3	inhibitor of DNA binding 3	15903	17.08	21.04	15.14	5.05	3.79	3.98	2.11	2.26	2.73	2.23	1.83	1.89
ENSMUSG00000007877	Tcap	titin-cap	21393	0.2	0.27	0.22	0.07	0.05	0.11	0.09	0.21	0.31	0.21	0.05	0.05
ENSMUSG00000007880	Arid1a	AT rich interactive domain 1A (SWI-like)	93760	30.72	28.96	25.4	30.1	31.3	28.56	29.51	26.59	26.57	19.95	27.33	24.61
ENSMUSG00000007888	Crlf1	cytokine receptor-like factor 1	12931	0.72	0.88	0.39	0.39	0.28	0.35	0.05	0.19	0.06	0.36	0.27	0.35
ENSMUSG00000007891	Ctsd	cathepsin D	13033	7521.49	6867.8	6449.58	7153.01	7245.57	7562.19	6461.48	6130.46	6076.09	6299.88	6447.75	6573.67
ENSMUSG00000007892	Rplp1	ribosomal protein, large, P1	56040	3048.01	2839.68	2890.8	3012.87	2877.85	2906.84	3182.35	2958.6	2925.45	3486.05	3080.35	3261.48
ENSMUSG00000007907	Cabs1	calcium binding protein, spermatid specific 1	70977	0.04	0.04	0.05	0.05	0.03	0.03	0	0	0	0.04	0.03	0.03
ENSMUSG00000007908	Hmgcll1	3-hydroxymethyl-3-methylglutaryl-Coenzyme A lyase-like 1	208982	0.49	0.49	0.55	0.53	0.38	0.4	0	0	0	0.49	0.36	0.37
ENSMUSG00000007944	Ttc9b	tetratricopeptide repeat domain 9B	73032	0.07	0.07	0.08	0.08	0.06	0.06	0	0	0	0.07	0.05	0.05
ENSMUSG00000007946	Phox2a	paired-like homeobox 2a	11859	0.08	0.08	0.13	0.08	0.03	0.03	0	0	0	0.04	0.03	0.03
ENSMUSG00000007950	Abhd8	abhydrolase domain containing 8	64296	14.02	12.46	16.29	14.92	14.53	13.38	8.89	9.89	10.36	9.84	9.78	9.04
ENSMUSG00000007987	Ift22	intraflagellar transport 22	67286	51.59	44.09	45.89	50.16	45.09	48.95	50.38	45.02	48.01	48.61	40.14	42.59
ENSMUSG00000007989	Fzd3	frizzled class receptor 3	14365	0.2	0.19	0.2	0.22	0.14	0.15	0	0	0	0.19	0.14	0.14
ENSMUSG00000008028	1700008O03Rik	RIKEN cDNA 1700008O03 gene	69349	0.58	0.5	0.62	0.62	0.39	0.46	0.7	0.45	0.27	0.5	0.61	0.49
ENSMUSG00000008035	Mid1ip1	Mid1 interacting protein 1 (gastrulation specific G12-like (zebrafish))	68041	78.05	74.12	78.91	85.03	83.51	82.92	36.68	36.81	37.03	47.1	39.11	36.29
ENSMUSG00000008036	Ap2s1	adaptor-related protein complex 2, sigma 1 subunit	232910	351.46	355.57	399.52	376.89	369.65	367.19	495.68	499.84	524.34	576.33	517.26	523.35
ENSMUSG00000008090	Fgfrl1	fibroblast growth factor receptor-like 1	116701	4.27	4.76	3.32	4.95	3.94	4	2.65	2.25	2.27	2.26	1.93	1.46
ENSMUSG00000008129	Brme1	break repair meiotic recombinase recruitment factor 1	74666	0.57	0.7	0.46	0.95	0.71	0.82	0.1	0.33	0.23	0.36	0.49	0.44
ENSMUSG00000008136	Fhl2	four and a half LIM domains 2	14200	0.08	0.28	0.31	0.26	0.16	0.1	0.43	0.3	0.18	0.24	0.15	0.12
ENSMUSG00000008140	Emc10	ER membrane protein complex subunit 10	69683	81.96	78.66	77.81	77.42	80.05	77.16	75.88	73.48	73.89	78.27	75.64	71.68
ENSMUSG00000008153	Clstn3	calsyntenin 3	232370	0.88	0.76	0.83	0.82	0.7	0.73	0.02	0.13	0	0.76	0.63	0.58
ENSMUSG00000008167	Fbxw9	F-box and WD-40 domain protein 9	68628	11.67	12.72	13.12	13.12	14.11	13.65	13.29	11.6	14.03	15.77	14.75	14.73
ENSMUSG00000008193	Spib	Spi-B transcription factor (Spi-1/PU.1 related)	272382	0.09	0.06	0.07	0.05	0.08	0.05	0	0.07	0	0.04	0.05	0.05
ENSMUSG00000008200	Fnbp4	formin binding protein 4	55935	59.24	50.64	37.14	51.98	48.54	53.64	49.13	43.47	40.93	38.12	45.09	40.38
ENSMUSG00000008206	Cers4	ceramide synthase 4	67260	5.69	4.13	3.84	3.85	3.9	4.19	4.12	2.99	3.65	4.51	5.37	4.38
ENSMUSG00000008226	Scrn3	secernin 3	74616	10.96	12.18	12.67	14.92	13.93	13.62	12.16	14.02	13.49	13.29	13.99	14.48
ENSMUSG00000008301	Phax	phosphorylated adaptor for RNA export	56698	43.68	46.46	46.44	38.04	43.86	40.72	47.51	38.42	39.11	41.46	39.66	37.92
ENSMUSG00000008305	Tle1	transducin-like enhancer of split 1	21885	12.01	11.3	12.45	12.87	13.38	11.23	11.8	12.87	14.63	14.29	13.89	11.97
ENSMUSG00000008307	1700109H08Rik	RIKEN cDNA 1700109H08 gene	77036	3.04	2.29	2.7	2.27	2.12	2.08	1.41	0.76	0.36	1.31	1.26	1.71
ENSMUSG00000008318	Relt	RELT tumor necrosis factor receptor	320100	5.91	6.93	7.46	6.54	5.86	5.51	5.13	4.69	5.9	7.3	5.73	4.97
ENSMUSG00000008333	Snrpb2	U2 small nuclear ribonucleoprotein B	20639	102.23	124.24	124.76	110.74	112.28	122.12	111.74	117.64	107.41	109.41	103.53	120.53
ENSMUSG00000008348	Ubc	ubiquitin C	22190	940.24	912.14	879.61	1038.04	1102.85	1027.28	939.77	948.71	881.51	913.58	1014.35	927.47
ENSMUSG00000008373	Prpf31	pre-mRNA processing factor 31	68988	148.72	156.08	134.53	148.15	147.1	144.9	190.34	196.31	182.52	180.58	188.39	181.83
ENSMUSG00000008384	Sertad1	SERTA domain containing 1	55942	40.6	41.93	45.96	41.31	36.19	39.37	57.88	61.24	64.04	68.68	65.57	61.69
ENSMUSG00000008393	Carhsp1	calcium regulated heat stable protein 1	52502	22.06	24.96	27.62	23.56	25.82	23.84	16.87	18.24	19.56	17.73	20.24	18.67
ENSMUSG00000008398	Elk3	ELK3, member of ETS oncogene family	13713	80.72	80.97	76.57	79.23	79.02	71.77	23.73	21.62	22.28	21.85	22.8	23.7
ENSMUSG00000008429	Herpud2	HERPUD family member 2	80517	27.27	24.38	22.59	27.59	28.73	28.89	28.43	28.29	26.97	26.19	26.65	27.09
ENSMUSG00000008435	Rdh13	retinol dehydrogenase 13 (all-trans and 9-cis)	108841	22.1	25.79	20.56	23.48	20.93	21.29	25.17	25.22	27.1	22.75	26.64	25.13
ENSMUSG00000008438	Adam21	a disintegrin and metallopeptidase domain 21	56622	0.08	0.04	0.05	0.09	0.05	0.08	0.06	0	0.03	0.04	0.05	0.06
ENSMUSG00000008450	Nutf2	nuclear transport factor 2	68051	31.99	39.81	34.62	31.35	31.27	28.37	33.96	39.24	35.87	31.45	32.12	32.94
ENSMUSG00000008461	Fut1	fucosyltransferase 1	14343	0.02	0.02	0.03	0.03	0.02	0.02	0	0	0	0.02	0.02	0.02
ENSMUSG00000008475	Arpc5	actin related protein 2/3 complex, subunit 5	67771	502.57	503.4	501.06	552.66	549.57	543.38	526.59	541.83	535.56	521.02	520.29	521.77
ENSMUSG00000008482	Rnf151	ring finger protein 151	67504	0.05	0.05	0.12	0.12	0.17	0.13	0	0	0.16	0.16	0.08	0.12
ENSMUSG00000008489	Elavl2	ELAV like RNA binding protein 1	15569	1.27	1.13	1.25	1.23	0.89	0.92	0	0	0	1.14	0.84	0.87
ENSMUSG00000008496	Pou2f2	POU domain, class 2, transcription factor 2	18987	22	20.52	17.03	15.91	15.81	14.07	3.83	3.82	3.8	4.09	5.27	4.3
ENSMUSG00000008540	Mgst1	microsomal glutathione S-transferase 1	56615	54.07	50.55	51.15	56.46	67.52	74.29	57.55	46.87	53.31	54.33	61.51	65.12
ENSMUSG00000008575	Nfib	nuclear factor I/B	18028	0.5	0.47	0.56	0.49	0.38	0.37	0.05	0.14	0.01	0.47	0.34	0.35
ENSMUSG00000008590	Htr3b	5-hydroxytryptamine (serotonin) receptor 3B	57014	0.03	0.03	0.03	0.03	0.02	0.02	0	0	0	0.03	0.02	0.02
ENSMUSG00000008601	Rab25	RAB25, member RAS oncogene family	53868	0.6	0.75	0.52	0.59	0.53	0.71	0	0	0.4	0.68	0.44	0.86
ENSMUSG00000008604	Ubqln4	ubiquilin 4	94232	41.24	37.56	33.89	34.04	34.57	31.88	34.88	33.83	33.33	30.42	35.75	32.75
ENSMUSG00000008658	Rbfox1	RNA binding protein, fox-1 homolog (C. elegans) 1	268859	0.07	0.07	0.07	0.07	0.05	0.06	0	0	0	0.08	0.05	0.06
ENSMUSG00000008668	Rps18	ribosomal protein S18	20084	1969.21	1973.05	1841.72	1856.31	2064.6	1987.89	2431.77	2331.99	2227.17	2523.07	2327.33	2325.45
ENSMUSG00000008682	Rpl10	ribosomal protein L10	110954	2103.73	2034.54	2147.03	2181.57	2117.64	2165.16	2232.65	2247.66	2286.21	2266.09	2183.95	2290.89
ENSMUSG00000008683	Rps15a	ribosomal protein S15A	267019	1093.64	1089.72	1266.41	965.66	918.22	980.83	1105.42	1183.69	1112.92	1025.23	926.08	1049.54
ENSMUSG00000008690	Ncaph2	non-SMC condensin II complex, subunit H2	52683	172.34	175.8	187.35	192.18	180.71	181.98	127.92	122.42	137.58	151.16	129.53	128.19
ENSMUSG00000008730	Hipk1	homeodomain interacting protein kinase 1	15257	38.51	33.65	27.78	36.32	40.48	35.06	27.75	27.31	27.9	19.86	31.08	27.55
ENSMUSG00000008734	Gprc5b	G protein-coupled receptor, family C, group 5, member B	64297	6.68	7.83	9.44	10.74	12.27	9.95	1.1	1.36	1.73	1.61	1.46	1.5
ENSMUSG00000008763	Man1a2	mannosidase, alpha, class 1A, member 2	17156	48.01	39.54	27.19	37.17	41.42	39.41	26.38	37.85	23.69	21.63	30.18	28.24
ENSMUSG00000008789	Ceacam5	CEA cell adhesion molecule 5	73250	0.02	0.02	0.02	0.02	0.01	0.02	0	0	0	0.02	0.01	0.01
ENSMUSG00000008813	Tppp2	tubulin polymerization-promoting protein family member 2	219038	0.2	0.2	0.22	0.21	0.15	0.16	0	0	0	0.2	0.15	0.15
ENSMUSG00000008822	Acyp1	acylphosphatase 1, erythrocyte (common) type	66204	16.98	19.16	19.87	16.12	18.81	17.8	23.75	22.22	25.5	23.44	18.54	23.08
ENSMUSG00000008843	Cldn13	claudin 13	57255	0.06	0.06	0.07	0.06	0.05	0.05	0	0.09	0	0.06	0.04	0.05
ENSMUSG00000008845	Cd163	CD163 antigen	93671	0.19	0.28	0.41	0.35	0.53	0.48	0.05	0.14	0.25	0.18	0.4	0.42
ENSMUSG00000008855	Hdac5	histone deacetylase 5	15184	122.02	113.57	108.98	115.11	111.62	103.45	71.18	66.97	69.15	70.47	68.25	66.57
ENSMUSG00000008859	Rala	v-ral simian leukemia viral oncogene A (ras related)	56044	65.2	59.99	50.92	59.04	50.53	53.87	30.24	30.96	28.07	28.14	25.64	26.59
ENSMUSG00000008874	Clec3a	C-type lectin domain family 3, member a	403395	0.12	0.12	0.13	0.13	0.09	0.09	0	0	0	0.12	0.09	0.09
ENSMUSG00000008892	Vdac3	voltage-dependent anion channel 3	22335	190.32	198.19	194.6	193.2	191.26	199.08	175.06	188.82	194.62	181.61	189.85	186.28
ENSMUSG00000008932	Slc1a7	solute carrier family 1 (glutamate transporter), member 7	242607	0.05	0.05	0.06	0.06	0.04	0.04	0	0	0	0.05	0.04	0.04
ENSMUSG00000008958	Vps72	vacuolar protein sorting 72	21427	59.7	63.47	59.37	59.92	60.02	61.51	48.61	51.69	50.3	46.88	49.16	46.63
ENSMUSG00000008976	Gabpa	GA repeat binding protein, alpha	14390	27.76	27.04	25.99	23.89	27.96	27.84	21.35	23.43	20.17	17.39	21.88	20.26
ENSMUSG00000008999	Bmp7	bone morphogenetic protein 7	12162	0.08	0.08	0.09	0.09	0.06	0.07	0	0	0	0.08	0.06	0.06
ENSMUSG00000009013	Dynll1	dynein light chain LC8-type 1	56455	304.98	313.94	354.41	349.86	314.7	317.41	356.48	415.28	410.94	378.27	312.14	315.08
ENSMUSG00000009030	Pdcl	phosducin-like	67466	51.19	63	50.25	50.33	55.73	55.42	47.61	54.88	50.4	48.15	50.22	53.24
ENSMUSG00000009035	Tmem184b	transmembrane protein 184b	223693	67.57	62.89	53.93	73.61	69.67	68.04	51.36	48.79	51.19	47.49	52.51	50.34
ENSMUSG00000009047	Gm5965	predicted gene 5965	546672	0.12	0.12	0.13	0.13	0.09	0.09	0	0	0	0.12	0.09	0.09
ENSMUSG00000009070	Rsph14	radial spoke head homolog 14 (Chlamydomonas)	71236	0.46	0.46	0.5	0.5	0.36	0.37	0	0	0	0.46	0.34	0.35
ENSMUSG00000009073	Nf2	neurofibromin 2	18016	47.29	44.45	36.14	46.68	45.33	44.08	48.52	44.96	40.75	42.8	51.88	52.46
ENSMUSG00000009075	Cabp7	calcium binding protein 7	192650	0.07	0.02	0.05	0.03	0.02	0.02	0	0.07	0	0.02	0.02	0.02
ENSMUSG00000009076	Zmat5	zinc finger, matrin type 5	67178	30.22	35.31	31.36	29.37	32.13	30.86	25.76	29.92	28.2	32.27	28.5	28.12
ENSMUSG00000009079	Ewsr1	Ewing sarcoma breakpoint region 1	14030	294.78	338.16	306.25	265.39	266.88	287.49	287.46	288.42	283.03	247.69	277.31	289.99
ENSMUSG00000009090	Ap1b1	adaptor protein complex AP-1, beta 1 subunit	11764	127.42	107.99	91.53	106.21	106.51	103.12	277.69	254.74	239.11	211.21	234.49	215.36
ENSMUSG00000009092	Derl3	Der1-like domain family, member 3	70377	0.51	0.42	0.36	0.51	0.59	0.53	0.25	0.14	0.49	0.85	0.28	0.43
ENSMUSG00000009093	Gstt4	glutathione S-transferase, theta 4	75886	0.14	0.2	0.15	0.22	0.16	0.11	0.18	0.1	0	0.34	0.25	0.46
ENSMUSG00000009097	Tbx1	T-box 1	21380	0.03	0.03	0.04	0.04	0.03	0.03	0	0	0	0.04	0.03	0.03
ENSMUSG00000009108	Gnat2	G protein subunit alpha transducin 2	14686	0.61	0.57	0.65	0.62	0.51	0.71	0.74	0.53	0.36	0.53	0.66	0.51
ENSMUSG00000009112	Bcl2l13	BCL2-like 13 (apoptosis facilitator)	94044	12.27	12.09	10.43	11.55	11.16	11.48	13.12	12.62	12.72	12.35	14.46	13.82
ENSMUSG00000009114	2610028H24Rik	RIKEN cDNA 2610028H24 gene	76964	0.08	0.08	0.18	0.09	0.06	0.07	0	0	0	0.08	0.06	0.06
ENSMUSG00000009115	Spatc1l	spermatogenesis and centriole associated 1 like	76573	0.11	0.11	0.18	0.12	0.08	0.13	0	0	0.09	0.11	0.08	0.08
ENSMUSG00000009145	Dqx1	DEAQ RNA-dependent ATPase	93838	1.01	1.03	1.07	0.92	0.92	1	0.59	0.49	0.75	0.43	0.66	0.6
ENSMUSG00000009185	Ccl8	chemokine (C-C motif) ligand 8	20307	0.27	0.41	0.6	0.45	0.21	0.22	11.41	9.34	12.52	13.79	10.99	9.31
ENSMUSG00000009207	Lnpk	lunapark, ER junction formation factor	69605	33.82	35.91	36.73	31.92	32.72	34.1	25.28	29.71	28.08	27.79	31.71	30.08
ENSMUSG00000009210	Prr29	proline rich 29	75573	0.14	0.14	0.16	0.16	0.11	0.12	0	0	0	0.14	0.11	0.11
ENSMUSG00000009214	Mymk	myomaker, myoblast fusion factor	66139	0.1	0.1	0.11	0.21	0.08	0.08	0	0	0	0.1	0.07	0.15
ENSMUSG00000009216	Fam163b	family with sequence similarity 163, member B	109349	0.02	0.02	0.02	0.02	0.02	0.02	0	0	0	0.02	0.02	0.02
ENSMUSG00000009246	Trpm5	transient receptor potential cation channel, subfamily M, member 5	56843	0.44	0.44	0.49	0.48	0.35	0.36	0	0	0	0.54	0.33	0.34
ENSMUSG00000009248	Ascl2	achaete-scute family bHLH transcription factor 2	17173	0.12	0.08	0.08	0.08	0.12	0.06	0.16	0.17	0.17	0.19	0.17	0.12
ENSMUSG00000009281	Rarres2	retinoic acid receptor responder (tazarotene induced) 2	71660	0.09	0.09	0.21	0.2	0.15	0.08	0	0.43	0	0.28	0.14	0.07
ENSMUSG00000009291	Pttg1ip	pituitary tumor-transforming 1 interacting protein	108705	101.56	97.78	94.44	103.38	105.72	99.97	114.57	107.16	112.73	122.19	111.18	107.94
ENSMUSG00000009292	Trpm2	transient receptor potential cation channel, subfamily M, member 2	28240	3.5	5.87	4.14	3.81	4.55	5.67	3.39	5.79	4.6	5.05	6	5.92
ENSMUSG00000009293	Ube2g2	ubiquitin-conjugating enzyme E2G 2	22213	98.28	99.78	85.99	82.72	96.35	84.77	100.27	91.7	92.54	105.15	110.42	98.14
ENSMUSG00000009350	Mpo	myeloperoxidase	17523	0.47	0.54	0.51	0.53	0.36	0.4	0.07	0	0	0.65	0.55	0.42
ENSMUSG00000009356	Lpo	lactoperoxidase	76113	0.48	0.48	0.52	0.51	0.37	0.38	0	0	0	0.48	0.35	0.36
ENSMUSG00000009376	Met	met proto-oncogene	17295	6.71	6.3	3.74	6.49	5.17	4.33	0.43	1.23	1.11	0.98	0.95	0.93
ENSMUSG00000009378	Slc16a12	solute carrier family 16 (monocarboxylic acid transporters), member 12	240638	0.01	0.04	0.03	0.02	0.01	0.01	0.04	0.02	0.02	0.01	0.07	0.01
ENSMUSG00000009394	Syn2	synapsin II	20965	0.05	0.03	0.06	0.1	0.07	0.04	0.02	0	0.03	0.07	0.08	0.04
ENSMUSG00000009406	Elk1	ELK1, member of ETS oncogene family	13712	14.15	14.02	11.79	15.31	14.91	14.57	13.93	15.44	15.51	14	15.19	14.91
ENSMUSG00000009418	Nav1	neuron navigator 1	215690	23.41	20.08	17.65	28.27	32.18	30.14	52.62	48.2	45.02	34.59	50.92	44.42
ENSMUSG00000009470	Tnpo1	transportin 1	238799	80.06	72.94	49.3	71.46	69.52	70.17	72.06	71.29	72.41	55.4	77.3	72.58
ENSMUSG00000009471	Myod1	myogenic differentiation 1	17927	0.03	0.03	0.04	0.04	0.03	0.03	0	0	0	0.03	0.02	0.03
ENSMUSG00000009487	Otog	otogelin	18419	0.01	0.01	0.01	0.01	0	0	0	0	0	0.01	0	0
ENSMUSG00000009535	Rnmt	RNA (guanine-7-) methyltransferase	67897	48.89	49.6	49.83	47.43	43.98	48.47	54.68	56.48	48.69	47.83	51.01	51.81
ENSMUSG00000009545	Kcnq1	potassium voltage-gated channel, subfamily Q, member 1	16535	0.06	0.16	0.11	0.11	0.08	0.13	0.13	0.09	0.12	0.16	0.19	0.21
ENSMUSG00000009549	Srp14	signal recognition particle 14	20813	207.5	212.22	212.49	192.99	189.31	197.82	183.63	200.72	209.41	213.57	185.83	190.91
ENSMUSG00000009551	6330409D20Rik	RIKEN cDNA 6330409D20 gene	70730	0.35	0.2	0.22	0.22	0.16	0.12	0.12	0.09	0	0.23	0.35	0.11
ENSMUSG00000009555	Cdk9	cyclin-dependent kinase 9 (CDC2-related kinase)	107951	147.88	147.99	130.14	143.82	138.32	144.16	137.18	128.65	122.2	131.45	130.69	131.93
ENSMUSG00000009563	Tor2a	torsin family 2, member A	30933	43.02	41.21	41.99	45.55	44.23	45.02	49.71	46.64	45.8	49.7	50.77	48.63
ENSMUSG00000009566	Fpgs	folylpolyglutamyl synthetase	14287	19.9	20.89	20.72	18.3	17.19	15.15	15.41	15.18	14.29	16.45	15.13	15.34
ENSMUSG00000009569	Mrtfb	myocardin related transcription factor B	239719	13.39	10.36	7.86	11.41	13.32	12.05	20.15	22.05	20.48	13.93	21.86	19.6
ENSMUSG00000009575	Cbx5	chromobox 5	12419	43.15	42.77	33.94	47.18	44.91	43.99	25.35	30.02	31.75	20.71	22.81	22.01
ENSMUSG00000009580	Odam	odontogenic, ameloblast asssociated	69592	0.12	0.12	0.13	0.13	0.09	0.1	0	0	0	0.12	0.09	0.09
ENSMUSG00000009585	Apobec3	apolipoprotein B mRNA editing enzyme, catalytic polypeptide 3	80287	66.29	74.48	78.84	67.1	65.51	66.61	38.05	41.12	52.35	43.14	44.5	43.63
ENSMUSG00000009588	St6galnac1	ST6 (alpha-N-acetyl-neuraminyl-2,3-beta-galactosyl-1,3)-N-acetylgalactosaminide alpha-2,6-sialyltransferase 1	20445	0.03	0.03	0.03	0.03	0.02	0.02	0	0	0	0.03	0.02	0.02
ENSMUSG00000009596	Taf7l	TATA-box binding protein associated factor 7 like	74469	0.19	0.19	0.21	0.2	0.15	0.15	0	0	0	0.19	0.14	0.17
ENSMUSG00000009614	Sardh	sarcosine dehydrogenase	192166	1.29	1.21	1.24	1.33	0.97	0.91	0.77	0.69	0.64	2.07	1.46	1.64
ENSMUSG00000009621	Vav2	vav 2 oncogene	22325	15.84	14.1	12.61	12.32	13.37	11.78	18.26	18.35	17.59	18.4	18.74	16.42
ENSMUSG00000009628	Tex15	testis expressed gene 15	104271	0.23	0.44	0.19	0.31	0.22	0.2	0.03	0.03	0.11	0.15	0.18	0.19
ENSMUSG00000009630	Ppp2cb	protein phosphatase 2 (formerly 2A), catalytic subunit, beta isoform	19053	74.6	74.87	77.67	81.4	79.61	80.96	59.03	58.47	65.63	63.34	58.33	57.09
ENSMUSG00000009633	G0s2	G0/G1 switch gene 2	14373	0.23	0.31	0.08	0.25	0.18	0.19	0.1	0	0	0.08	0.17	0.18
ENSMUSG00000009640	Dmap1	DNA methyltransferase 1-associated protein 1	66233	20.12	18.67	20.66	18.12	17.17	17.8	16.5	19.55	18.97	17.92	17.79	18.29
ENSMUSG00000009646	Pla2g12b	phospholipase A2, group XIIB	69836	0.14	0.14	0.15	0.15	0.11	0.11	0	0	0	0.14	0.1	0.11
ENSMUSG00000009647	Mcu	mitochondrial calcium uniporter	215999	21.05	20.63	20.68	22.54	21.88	21.94	16.65	18.49	16.03	15.6	18.19	17.75
ENSMUSG00000009654	Oit3	oncoprotein induced transcript 3	18302	13.73	12.74	10.36	12.84	10.94	11.81	11.32	12.36	11.33	12.05	10.3	12.03
ENSMUSG00000009670	Tex11	testis expressed gene 11	83558	0.23	0.06	0.07	0.07	0.18	0.19	0.02	0	0	0.06	0.13	0.09
ENSMUSG00000009681	Bcr	BCR activator of RhoGEF and GTPase	110279	3.34	2.53	1.96	2.43	2.03	2	2.05	2.06	1.64	1.67	1.72	1.77
ENSMUSG00000009687	Fxyd5	FXYD domain-containing ion transport regulator 5	18301	939.55	981.26	1060.36	979.1	969.53	1006.74	784.41	801.41	854.41	819.49	811.26	811.12
ENSMUSG00000009731	Kcnd1	potassium voltage-gated channel, Shal-related family, member 1	16506	0.13	0.14	0.18	0.27	0.19	0.13	0.12	0.03	0.08	0.18	0.24	0.1
ENSMUSG00000009733	Tfcp2	transcription factor CP2	21422	5.18	4.8	4.18	3.58	4.25	4.56	5.54	6.33	5.61	4.23	4.66	5.17
ENSMUSG00000009734	Pou6f2	POU domain, class 6, transcription factor 2	218030	0.43	0.43	0.47	0.47	0.37	0.35	0	0	0	0.43	0.32	0.33
ENSMUSG00000009739	Pou6f1	POU domain, class 6, transcription factor 1	19009	5.46	5.7	4.08	4.21	5.52	4.84	4.13	3.39	3.21	2.67	3.26	3.13
ENSMUSG00000009741	Ubp1	upstream binding protein 1	22221	36.26	35.36	30.59	32.85	33.57	33.59	34.52	32.56	30.18	27.35	30.81	28.95
ENSMUSG00000009772	Nuak2	NUAK family, SNF1-like kinase, 2	74137	19.54	18.16	15.97	15.69	16.02	17.23	22.36	22.58	20.71	20.12	22.87	22.37
ENSMUSG00000009828	Cilk1	ciliogenesis associated kinase 1	56542	3.86	3.64	4.06	3.79	4.75	4.08	4.37	4.09	4.07	4.83	5.91	5.61
ENSMUSG00000009863	Sdhb	succinate dehydrogenase complex, subunit B, iron sulfur (Ip)	67680	203.9	202.43	200.1	204.32	200.48	205.68	213.01	216.47	233.69	236.19	221.91	220.71
ENSMUSG00000009876	Cox4i2	cytochrome c oxidase subunit 4I2	84682	0.27	0.45	0.3	0.2	0.5	0.44	0.37	0.14	0	0.27	0.2	0.28
ENSMUSG00000009894	Snap47	synaptosomal-associated protein, 47	67826	23.16	22.89	22.72	25.63	23.77	24.83	30.62	29.23	32.96	31.81	30.68	30.33
ENSMUSG00000009900	Wnt3a	wingless-type MMTV integration site family, member 3A	22416	0.02	0.02	0.02	0.02	0.02	0.02	0	0	0	0.02	0.02	0.02
ENSMUSG00000009905	Kdsr	3-ketodihydrosphingosine reductase	70750	3.24	3.25	3.21	3.39	3.37	3.05	4.19	3.84	4.71	4.29	4.26	4.13
ENSMUSG00000009907	Vps4b	vacuolar protein sorting 4B	20479	159.25	153.79	126.39	142.36	146.39	161.22	160.74	146.54	164.9	135.48	148.53	147.54
ENSMUSG00000009927	Rps25	ribosomal protein S25	75617	999	1026.28	1125.35	1096.04	1085.68	1123.23	1121.04	1120.96	1216.02	1215.97	1117.22	1205.98
ENSMUSG00000009941	Nxf2	nuclear RNA export factor 2	83454	0.14	0.25	0.3	0.37	0.29	0.33	0.14	0.08	0.21	0.17	0.27	0.17
ENSMUSG00000009995	Tafazzin	tafazzin, phospholipid-lysophospholipid transacylase	66826	72.42	65.53	57.61	64.67	59.6	70.15	71.38	71.24	68.92	69.71	65.11	61.75
ENSMUSG00000010021	Kif19a	kinesin family member 19A	286942	2.81	2.87	3.74	2.76	3.05	2.91	2.14	2.4	3.24	3.52	3.26	3.41
ENSMUSG00000010025	Aldh3a2	aldehyde dehydrogenase family 3, subfamily A2	11671	44.79	44.31	40.24	40.4	42.87	41.7	39.64	40.3	40	35.82	38.46	36.94
ENSMUSG00000010044	Zmynd10	zinc finger, MYND domain containing 10	114602	0.07	0.04	0.12	0.04	0.06	0.03	0	0	0	0.07	0.11	0.05
ENSMUSG00000010045	Tmem115	transmembrane protein 115	56395	27.9	27.05	26.83	26.4	25.98	24.77	31.63	30.11	31.6	28.81	30.62	31.64
ENSMUSG00000010047	Hyal2	hyaluronoglucosaminidase 2	15587	28.2	23.41	23.08	28.62	27.78	27.03	28.51	28.62	29.19	28.82	27.08	28.19
ENSMUSG00000010048	Ifrd2	interferon-related developmental regulator 2	15983	36.11	41.86	38.66	35.24	34.79	35.37	41.92	42.92	43.31	42.67	42.58	42.59
ENSMUSG00000010051	Hyal1	hyaluronoglucosaminidase 1	15586	10.63	9.59	6.16	11.29	9.24	11.78	8.9	7.27	7.79	6.47	8.66	9.46
ENSMUSG00000010054	Tusc2	tumor suppressor 2, mitochondrial calcium regulator	80385	24.55	22.48	23.52	22.15	22.13	21.16	24.63	24.45	22.27	24.05	21.36	22.11
ENSMUSG00000010057	Nprl2	NPR2 like, GATOR1 complex subunit	56032	11.19	11	11.89	12.77	12.75	11.41	11.8	12.02	13.44	14.62	11.97	12.62
ENSMUSG00000010064	Slc38a3	solute carrier family 38, member 3	76257	0.07	0.07	0.07	0.07	0.05	0.05	0	0	0	0.07	0.05	0.05
ENSMUSG00000010066	Cacna2d2	calcium channel, voltage-dependent, alpha 2/delta subunit 2	56808	0.37	0.37	0.41	0.41	0.29	0.31	0	0	0	0.38	0.28	0.29
ENSMUSG00000010067	Rassf1	Ras association (RalGDS/AF-6) domain family member 1	56289	49.85	49.17	51.57	51.57	47.34	48.67	55.07	53.31	47.98	48.63	47.88	44.52
ENSMUSG00000010080	Epn3	epsin 3	71889	0.32	0.32	0.35	0.35	0.25	0.26	0.08	0	0	0.32	0.24	0.24
ENSMUSG00000010086	Rnf112	ring finger protein 112	22671	0.45	0.45	0.5	0.49	0.36	0.37	0	0	0	0.46	0.34	0.35
ENSMUSG00000010095	Slc3a2	solute carrier family 3 (activators of dibasic and neutral amino acid transport), member 2	17254	196.24	205.52	192.73	215.11	215.91	201.97	244.04	225.82	206.72	222.61	227.65	220.72
ENSMUSG00000010097	Nxf1	nuclear RNA export factor 1	53319	112.97	109.39	110.44	112.59	114.02	121.06	126.55	126.67	132.14	147.13	126.81	127.67
ENSMUSG00000010110	Stx5a	syntaxin 5A	56389	54.15	51.57	45.6	54.33	58.86	54.59	57.82	60.57	54.65	61.23	57.84	53.61
ENSMUSG00000010122	Slc47a1	solute carrier family 47, member 1	67473	0.24	0.24	0.27	0.26	0.19	0.22	0	0	0	0.25	0.23	0.19
ENSMUSG00000010136	Pifo	primary cilia formation	100503311	0.14	0.14	0.15	0.15	0.11	0.11	0	0	0	0.14	0.1	0.11
ENSMUSG00000010142	Tnfrsf13b	tumor necrosis factor receptor superfamily, member 13b	57916	43.61	43.98	40.57	41.33	42.85	45	28.49	31.1	31.02	31.76	36.16	36.15
ENSMUSG00000010154	Spire2	spire type actin nucleation factor 2	234857	0.05	0.13	0.09	0.11	0.1	0.06	0.04	0	0.04	0.05	0.04	0.06
ENSMUSG00000010175	Prox1	prospero homeobox 1	19130	0.05	0.07	0.05	0.09	0.05	0.05	0.06	0	0	0.07	0.04	0.05
ENSMUSG00000010205	Raver1	ribonucleoprotein, PTB-binding 1	71766	47.93	46.92	44.17	55.07	50.94	50.83	42.16	41.31	41.19	38.85	43.56	42.05
ENSMUSG00000010277	Bltp2	bridge-like lipid transfer protein family member 2	72503	191.42	170.56	144.19	159.3	168.88	157.46	180.31	162.03	156.2	136.57	154.82	154.19
ENSMUSG00000010290	AI597479	expressed sequence AI597479	98404	11.52	11.92	9.2	9.51	9.05	8.68	10.25	10.19	10.5	8.27	10	8.93
ENSMUSG00000010307	Tmem86a	transmembrane protein 86A	67893	25.29	19.53	17.8	23.39	21.75	24.66	17.22	14.54	15.51	16.24	16.02	15.66
ENSMUSG00000010311	Optc	opticin	269120	0.23	0.23	0.25	0.25	0.18	0.19	0	0	0	0.23	0.22	0.17
ENSMUSG00000010342	Tex14	testis expressed gene 14	83560	0.7	0.55	0.62	0.88	0.98	0.63	0.36	0.82	0.11	0.89	0.52	0.61
ENSMUSG00000010358	Ifi35	interferon-induced protein 35	70110	46.59	43.98	45.42	50.11	49.58	47.93	44.43	43.51	41.01	39.92	41.42	42.35
ENSMUSG00000010362	Rdm1	RAD52 motif 1	66599	8.83	13.12	13.24	10.61	9.53	7.96	4.71	6.5	6.2	6.6	5.29	4.91
ENSMUSG00000010376	Nedd8	neural precursor cell expressed, developmentally down-regulated gene 8	18002	378.64	402.93	367.44	360.19	375.31	367.44	402.51	389.96	371.7	381.44	348.99	358
ENSMUSG00000010392	Gosr1	golgi SNAP receptor complex member 1	53334	39.41	42.94	31.66	38.25	37.4	39.25	32.23	42.27	36.88	37.3	41.12	43.73
ENSMUSG00000010406	Mrpl52	mitochondrial ribosomal protein L52	68836	100.76	106.14	99.57	104.87	100.84	92.04	72.86	86.74	77.25	82.3	75.76	81.02
ENSMUSG00000010435	Spaca7	sperm acrosome associated 7	78634	0.09	0.09	0.1	0.09	0.07	0.07	0	0	0	0.09	0.06	0.07
ENSMUSG00000010453	Kansl3	KAT8 regulatory NSL complex subunit 3	226976	18.65	17.66	15.08	15.9	15.45	15.37	17.46	16.78	16.8	13.11	15.59	14.65
ENSMUSG00000010461	Eya4	EYA transcriptional coactivator and phosphatase 4	14051	3.61	2.33	1.48	2.99	2.67	3.56	1.61	1.05	0.9	1.09	1.4	1.56
ENSMUSG00000010476	Ebf3	early B cell factor 3	13593	0.05	0.05	0.06	0.1	0.04	0.04	0.05	0	0	0.05	0.04	0.06
ENSMUSG00000010492	Uckl1os	uridine-cytidine kinase 1-like 1, opposite strand	100271841	0.86	0.89	1.29	0.93	0.7	0.7	0	0	0	0.87	0.66	0.66
ENSMUSG00000010505	Myt1	myelin transcription factor 1	17932	0.68	0.68	0.74	0.74	0.53	0.55	0.02	0	0	0.68	0.5	0.52
ENSMUSG00000010517	Faf1	Fas-associated factor 1	14084	28.3	27.29	25.39	28.25	27.75	27.63	17.59	17.63	17.94	16.98	18.79	18.62
ENSMUSG00000010529	Gm266	predicted gene 266	212539	0.05	0.05	0.06	0.06	0.08	0.04	0	0	0	0.05	0.04	0.04
ENSMUSG00000010538	Tsacc	TSSK6 activating co-chaperone	76927	4.54	2.92	4.97	3.01	3.4	2.48	3.09	3.8	2.55	3.79	2.56	3.68
ENSMUSG00000010554	Mettl16	methyltransferase like 16	67493	29.81	27.16	25.05	26.27	25.33	27.02	28.85	35.33	31.14	29.51	34.17	32.39
ENSMUSG00000010592	Dazl	deleted in azoospermia-like	13164	0.02	0.08	0.05	0.02	0.03	0.07	0	0	0.03	0.02	0.06	0.02
ENSMUSG00000010601	Apol7a	apolipoprotein L 7a	75761	0.4	0.4	0.44	0.43	0.32	0.32	0	0	0	0.4	0.3	0.31
ENSMUSG00000010607	Pigyl	phosphatidylinositol glycan anchor biosynthesis, class Y-like	66268	19.84	19.76	20.16	18.35	19.18	17.67	18.4	19	16.97	22.28	21.46	22.35
ENSMUSG00000010608	Rbm25	RNA binding motif protein 25	67039	111.7	112.62	101.25	107.82	103.97	108.65	110	106.05	109.75	97.2	107.3	105.14
ENSMUSG00000010609	Psen2	presenilin 2	19165	85.14	84.39	80.76	77.12	79.35	81.1	57.62	51.36	55.81	57.18	56.22	59.03
ENSMUSG00000010651	Acaa1b	acetyl-Coenzyme A acyltransferase 1B	235674	0.31	0.45	0.22	0.28	0.16	0.16	0.07	0.08	0	0.26	0.27	0.19
ENSMUSG00000010660	Plcd1	phospholipase C, delta 1	18799	0.36	0.36	0.35	0.37	0.47	0.62	0.52	0.38	0.83	0.44	0.39	0.53
ENSMUSG00000010663	Fads1	fatty acid desaturase 1	76267	77.06	77.69	71.59	77.72	74.76	78.33	54.2	55.52	54.91	51.97	51.32	50.61
ENSMUSG00000010721	Lmbr1	limb region 1	56873	2.12	2.13	2.03	2.03	1.5	1.84	1.9	1.69	1.54	1.21	1.84	1.7
ENSMUSG00000010751	Tnfrsf22	tumor necrosis factor receptor superfamily, member 22	79202	10.36	11.46	7.77	10.86	8.84	10.04	8.34	9.1	6.1	8.73	7.16	6.87
ENSMUSG00000010755	Cars	cysteinyl-tRNA synthetase	27267	54.1	53.79	50.19	52.24	52.72	50.4	47.19	51.65	51.63	52.3	52.07	47.74
ENSMUSG00000010760	Phlda2	pleckstrin homology like domain, family A, member 2	22113	0.09	0.09	0.1	0.09	0.07	0.07	0	0	0	0.09	0.06	0.07
ENSMUSG00000010796	Asz1	ankyrin repeat, SAM and basic leucine zipper domain containing 1	74068	0.53	0.53	0.58	0.58	0.41	0.43	0	0	0	0.53	0.39	0.4
ENSMUSG00000010797	Wnt2	wingless-type MMTV integration site family, member 2	22413	0.06	0.06	0.07	0.07	0.05	0.05	0	0	0	0.06	0.05	0.05
ENSMUSG00000010803	Gabra1	gamma-aminobutyric acid (GABA) A receptor, subunit alpha 1	14394	0.5	0.5	0.54	0.54	0.39	0.4	0	0	0	0.5	0.37	0.38
ENSMUSG00000010825	Grid2ip	glutamate receptor, ionotropic, delta 2 (Grid2) interacting protein 1	170935	0.14	0.14	0.15	0.15	0.11	0.11	0	0	0	0.14	0.1	0.11
ENSMUSG00000010830	Kdelr3	KDEL (Lys-Asp-Glu-Leu) endoplasmic reticulum protein retention receptor 3	105785	0.35	0.09	0.44	0.14	0.17	0.11	0.53	0.33	0.33	0.4	0.33	0.34
ENSMUSG00000010841	Cfap97d1	CFAP97 domain containing 1	75437	0.52	0.52	0.57	0.56	0.4	0.6	0	0	0	0.52	0.38	0.39
ENSMUSG00000010911	Apip	APAF1 interacting protein	56369	45.74	46.28	46.55	37.27	39.15	42.23	39.66	39.39	43.62	38.54	39.77	39.71
ENSMUSG00000010914	Pdhx	pyruvate dehydrogenase complex, component X	27402	28.65	29.65	24.07	25.93	26.06	24.83	29	24.9	27.53	26.02	28.2	27.25
ENSMUSG00000010936	Vac14	Vac14 homolog (S. cerevisiae)	234729	57.7	55.99	49.49	61.27	59.85	55.52	58.51	56.27	56.22	53.37	57.93	54.52
ENSMUSG00000011008	Mcoln2	mucolipin 2	68279	44.7	56.62	60.52	57.47	70.15	58.83	141.99	142.21	137.43	128.4	153.66	142.82
ENSMUSG00000011034	Slc5a1	solute carrier family 5 (sodium/glucose cotransporter), member 1	20537	0.01	0.01	0.02	0.02	0.01	0.01	0	0	0	0.01	0.01	0.01
ENSMUSG00000011052				0.18	0.18	0.19	0.19	0.14	0.14	0.24	0	0	0.18	0.13	0.13
ENSMUSG00000011096	Akt1s1	AKT1 substrate 1 (proline-rich)	67605	39.54	41.63	37.96	42.97	40.31	42.51	50.03	50.46	56.69	62.93	52.7	54.8
ENSMUSG00000011114	Tbrg1	transforming growth factor beta regulated gene 1	21376	80.09	78.21	83.87	77.59	78.91	77.22	89.42	86.32	97.64	86.86	90.08	85.16
ENSMUSG00000011118	Panx3	pannexin 3	208098	0.14	0.14	0.15	0.15	0.11	0.11	0	0	0	0.14	0.1	0.1
ENSMUSG00000011148	Adssl1	adenylosuccinate synthetase like 1	11565	203	173.02	154.11	188.02	172.77	183.09	86.3	80.9	83.45	75.76	78.54	79.68
ENSMUSG00000011154	Cfap161	cilia and flagella associated protein 161	75556	0.28	0.19	0.25	0.21	0.18	0.15	0	0.07	0	0.19	0.18	0.17
ENSMUSG00000011158	Brf1	BRF1, RNA polymerase III transcription initiation factor 90 kDa subunit	72308	27.91	29.49	25.45	25.1	28.37	27.96	29.02	27.15	27.06	26.06	29.33	28.63
ENSMUSG00000011171	Vipr2	vasoactive intestinal peptide receptor 2	22355	1.7	1.54	1.34	1.45	1.29	1.82	0.02	0.21	0.05	0.77	1.07	0.74
ENSMUSG00000011179	Odc1	ornithine decarboxylase, structural 1	18263	268.84	288.77	305.26	194.08	196.58	195.54	177.86	183.77	184.38	185.08	197.77	184.16
ENSMUSG00000011254	Thg1l	tRNA-histidine guanylyltransferase 1-like (S. cerevisiae)	66628	15.2	16.09	14.61	13.44	14.14	12.39	18.63	14.09	18.74	19.46	16.6	17.87
ENSMUSG00000011256	Adam19	a disintegrin and metallopeptidase domain 19 (meltrin beta)	11492	0.8	0.48	0.51	0.5	0.34	0.31	0.31	0.57	0.38	0.45	0.57	0.36
ENSMUSG00000011257	Pabpc4	poly(A) binding protein, cytoplasmic 4	230721	61.26	59.64	53.11	57.69	56.79	54.38	72.76	67.7	68.39	62.16	68.34	65.58
ENSMUSG00000011263	Exoc3l2	exocyst complex component 3-like 2	74463	0.11	0.11	0.12	0.06	0.04	0.05	0	0	0	0.06	0.06	0.09
ENSMUSG00000011267	Zfp296	zinc finger protein 296	63872	1.74	1.21	1.43	1.46	1.28	1.26	0.98	1.1	1.22	1.68	1.42	1.4
ENSMUSG00000011305	Plin5	perilipin 5	66968	0.06	0.09	0.14	0.07	0.05	0.05	0	0	0	0.09	0.05	0.05
ENSMUSG00000011306	Sugp1	SURP and G patch domain containing 1	70616	24	22.7	21.5	23.13	23.26	22.32	22.91	23.54	23.17	20.28	23.27	21.6
ENSMUSG00000011349	Dmrtc2	doublesex and mab-3 related transcription factor like family C2	71241	0.04	0.04	0.04	0.04	0.03	0.03	0	0	0	0.04	0.03	0.03
ENSMUSG00000011350	Gm5893	predicted gene 5893	545936	0.36	0.36	0.36	0.35	0.28	0.32	0	0	0	0.33	0.24	0.3
ENSMUSG00000011382	Dhdh	dihydrodiol dehydrogenase (dimeric)	71755	21.09	19.26	15.54	18.24	17.21	17.85	20.85	22.5	19.96	15.33	20	18.93
ENSMUSG00000011427	Zfp790	zinc finger protein 790	233056	6.06	5.64	5.16	5.38	4.91	4.75	5.4	6.27	4.97	4.81	5.32	5.6
ENSMUSG00000011463	Cpb1	carboxypeptidase B1 (tissue)	76703	0.28	0.28	0.31	0.3	0.22	0.23	0	0	0	0.28	0.22	0.21
ENSMUSG00000011486	Slc25a41	solute carrier family 25, member 41	103775	0.11	0.11	0.17	0.11	0.08	0.09	0	0	0	0.11	0.08	0.12
ENSMUSG00000011589	Fsd1	fibronectin type 3 and SPRY domain-containing protein	240121	0.04	0.04	0.04	0.04	0.03	0.03	0	0	0	0.04	0.03	0.03
ENSMUSG00000011632	Pinlyp	phospholipase A2 inhibitor and LY6/PLAUR domain containing	641361	0.09	0.09	0.1	0.1	0.07	0.07	0	0	0	0.09	0.07	0.07
ENSMUSG00000011658	Fuz	fuzzy planar cell polarity protein	70300	15.33	15.12	12.19	14.55	10.59	10.84	10.11	11.45	10.89	12.35	11.16	13.58
ENSMUSG00000011751	Sptbn4	spectrin beta, non-erythrocytic 4	80297	0.65	0.66	0.76	0.77	0.6	0.53	0.07	0.3	0.03	0.85	0.73	0.76
ENSMUSG00000011752	Pgam1	phosphoglycerate mutase 1	18648	566.99	574.44	615.33	736.66	705.56	715.37	524.7	540.99	602.59	596.31	597.97	609.68
ENSMUSG00000011831	Evi5	ecotropic viral integration site 5	14020	17.58	16.57	14.35	17.99	18.1	17.44	14.68	14.83	12.02	14.2	18.43	17.27
ENSMUSG00000011832	Evi5l	ecotropic viral integration site 5 like	213027	13.09	13.06	13.56	15.66	15.52	16.96	12.29	13.01	14.23	14.91	16.91	15.76
ENSMUSG00000011837	Snapc2	small nuclear RNA activating complex, polypeptide 2	102209	21.56	20.3	19.18	21.08	19.44	20.83	19.09	17.37	19.02	20.89	19.15	17.75
ENSMUSG00000011877	Git1	GIT ArfGAP 1	216963	50.48	46.88	40.94	55.18	51.17	51.27	55.13	52.34	55.23	47.99	50.17	45.92
ENSMUSG00000011884	Gltp	glycolipid transfer protein	56356	207.18	204.45	197.88	192.07	182.3	192.87	172.09	176.82	184.41	171.17	179.73	180.38
ENSMUSG00000011958	Bnip2	BCL2/adenovirus E1B interacting protein 2	12175	159.48	164.62	147.02	164.39	164.97	169.63	141.6	158.17	150.53	134.66	148.64	145.04
ENSMUSG00000011960	Ccnt1	cyclin T1	12455	34.18	31.03	31.75	24.52	25.8	27.11	24.19	25.32	22.96	21.87	23.95	24.34
ENSMUSG00000012017	Scarf2	scavenger receptor class F, member 2	224024	0.73	0.82	0.62	0.52	0.53	0.54	0.71	0.39	0.38	0.52	0.63	0.52
ENSMUSG00000012042	4930579F01Rik	RIKEN cDNA 4930579F01 gene	67741	0.04	0.04	0.04	0.04	0.03	0.03	0	0	0	0.04	0.03	0.03
ENSMUSG00000012076	Brms1l	breast cancer metastasis-suppressor 1-like	52592	14.84	15.6	13.5	13.29	13.78	14.5	9.72	11.18	11.6	9.65	9.47	9.85
ENSMUSG00000012114	Med15	mediator complex subunit 15	94112	70.05	66.19	56.79	70.38	72.81	69.22	115.37	114.1	103.67	100.86	118.19	112.11
ENSMUSG00000012117	Dhdds	dehydrodolichyl diphosphate synthase	67422	56.21	58.65	52.46	57.24	60.67	57.15	52.47	54.66	49.58	55.08	57.69	52.59
ENSMUSG00000012123	Crybg2	crystallin beta-gamma domain containing 2	230806	1.87	2.19	3.12	3.41	2.58	2.19	0.65	1.09	0.8	2.37	1.81	1.72
ENSMUSG00000012126	Ubxn11	UBX domain protein 11	67586	7.78	8.2	7.48	5.83	5.38	6.28	5.92	5.82	7.59	8.49	7.23	6.34
ENSMUSG00000012187	Mogat1	monoacylglycerol O-acyltransferase 1	68393	0.65	0.7	0.71	0.7	0.5	0.64	0.11	0	0.28	0.65	0.48	0.49
ENSMUSG00000012211	Tex22	testis expressed gene 22	75671	0.42	0.42	0.46	0.46	0.38	0.4	0	0	0	0.42	0.31	0.37
ENSMUSG00000012282	Wnt8a	wingless-type MMTV integration site family, member 8A	20890	0.04	0.04	0.04	0.04	0.03	0.03	0	0	0	0.04	0.03	0.03
ENSMUSG00000012296	Tjap1	tight junction associated protein 1	74094	16.97	18.59	16.87	18.12	18.32	17.17	15.93	14.42	16.98	15.69	15.96	15.93
ENSMUSG00000012350	Ehf	ets homologous factor	13661	0.57	0.57	0.71	0.64	0.45	0.46	0	0	0	0.58	0.42	0.44
ENSMUSG00000012396	Nanog	Nanog homeobox	71950	0.09	0.09	0.1	0.1	0.07	0.07	0	0	0	0.09	0.07	0.07
ENSMUSG00000012405	Rpl15	ribosomal protein L15	66480	990.52	983.28	998.54	942.64	940.5	945.35	1056.03	1057.48	1030.61	1045.32	980.35	1003.58
ENSMUSG00000012422	Tmem167	transmembrane protein 167	66074	36.94	37.9	40.09	40.17	37.52	40.65	35.72	37.77	40.37	39.41	38.4	37.01
ENSMUSG00000012428	Steap4	STEAP family member 4	117167	0.02	0.04	0.02	0.02	0.02	0.02	0.05	0.03	0	0.02	0.01	0.01
ENSMUSG00000012429	Mplkip	M-phase specific PLK1 intereacting protein	66308	5.69	5.8	5.5	5.03	5.19	5.58	4.95	6.17	5.29	5.49	5.14	4.95
ENSMUSG00000012443	Kif11	kinesin family member 11	16551	44.85	55	52.96	47.55	45.73	47.89	17.65	23.51	30.42	19.15	21.01	20.72
ENSMUSG00000012483	Rpa3	replication protein A3	68240	37.09	39.33	37.2	35.5	34.67	33.19	19.43	26.42	30.42	23.05	18.8	25.03
ENSMUSG00000012519	Mlkl	mixed lineage kinase domain-like	74568	35.98	39.29	37.62	40.88	39.99	40.78	30.92	31	30.9	32.28	30.41	31.19
ENSMUSG00000012520	Phox2b	paired-like homeobox 2b	18935	0.07	0.07	0.08	0.08	0.06	0.06	0	0	0	0.07	0.06	0.06
ENSMUSG00000012535	Tnpo3	transportin 3	320938	62.9	65.5	62.56	64.47	63.55	63.07	62.95	66.09	66.01	58.59	68.12	70.05
ENSMUSG00000012609	Ttll5	tubulin tyrosine ligase-like family, member 5	320244	8.41	7.97	6.94	9.99	9.16	8.67	6.39	5.75	7.88	5.47	6.2	6.78
ENSMUSG00000012640	Zfp715	zinc finger protein 715	69930	21.18	19.35	15.83	13.43	15.83	15.3	16.9	13.21	14.99	11.62	13.49	13.66
ENSMUSG00000012705	Retn	resistin	57264	0.13	0.13	0.14	0.14	0.1	0.11	0	0	0	0.13	0.15	0.1
ENSMUSG00000012777	Acp4	acid phosphatase 4	100503991	0.13	0.13	0.14	0.14	0.1	0.11	0	0	0.06	0.13	0.1	0.1
ENSMUSG00000012819	Cdh23	cadherin 23 (otocadherin)	22295	0.59	0.61	0.68	0.69	0.45	0.46	0.07	0.02	0.16	0.57	0.47	0.48
ENSMUSG00000012848	Rps5	ribosomal protein S5	20103	1225.45	1240.42	1262.49	1238.48	1231.19	1230.56	1307.21	1235.54	1269.48	1361.28	1300.81	1251.53
ENSMUSG00000012889	Podnl1	podocan-like 1	244550	0.24	0.09	0.22	0.18	0.24	0.12	0.21	0.03	0.2	0.11	0.11	0.05
ENSMUSG00000013033	Adgrl1	adhesion G protein-coupled receptor L1	330814	1.42	1.25	0.99	0.78	0.59	0.62	0.22	0.14	0.32	0.98	0.63	0.66
ENSMUSG00000013076	Amotl1	angiomotin-like 1	75723	5.6	4.44	3.39	5.73	4.36	4.41	2.04	2.96	3.71	1.82	3.28	2.75
ENSMUSG00000013083	2200002J24Rik	RIKEN cDNA 2200002J24 gene	69147	0.24	0.24	0.26	0.51	0.18	0.57	0	0	0	0.47	0.17	0.18
ENSMUSG00000013089	Etv5	ets variant 5	104156	35.8	35.02	32.41	41.28	42.81	42.53	81.12	79.71	75.95	74.11	86.34	86.23
ENSMUSG00000013091	Tmem190	transmembrane protein 190	78052	0.12	0.12	0.13	0.13	0.09	0.09	0	0	0	0.12	0.09	0.09
ENSMUSG00000013150	Gfod2	glucose-fructose oxidoreductase domain containing 2	70575	2.74	2.88	2.66	3.38	3.07	2.94	1.92	1.86	2.82	3.07	2.19	1.99
ENSMUSG00000013155	Enkd1	enkurin domain containing 1	102124	14.89	15.32	15.2	15.66	17.31	17.75	9	9.18	8.76	9.73	8.44	7.91
ENSMUSG00000013158	4933405L10Rik	RIKEN cDNA 4933405L10 gene	71046	0.1	0.05	0.06	0.06	0.08	0.08	0	0.08	0	0.05	0.08	0.04
ENSMUSG00000013160	Atp6v0d1	ATPase, H+ transporting, lysosomal V0 subunit D1	11972	167.43	164.99	185.47	193.53	201.68	197.39	205.23	203.46	221.37	221.94	225.11	223.62
ENSMUSG00000013236	Ptprs	protein tyrosine phosphatase, receptor type, S	19280	36.41	37.37	30.03	41.07	41.52	40.57	46.37	45.24	47.1	40.99	48.86	42.18
ENSMUSG00000013275	Slc41a1	solute carrier family 41, member 1	98396	7.69	6.72	5.94	6.03	5.54	5.46	3.33	4.02	3.07	3.04	3.96	3.41
ENSMUSG00000013338	Fer1l4	fer-1-like 4 (C. elegans)	74562	0.46	0.46	0.51	0.5	0.36	0.38	0	0	0	0.47	0.34	0.35
ENSMUSG00000013353	4931406B18Rik	RIKEN cDNA 4931406B18 gene	74054	0.38	0.38	0.42	0.41	0.3	0.32	0	0	0	0.38	0.28	0.29
ENSMUSG00000013367	Iglon5	IgLON family member 5	210094	0.18	0.09	0.1	0.1	0.05	0.06	0.06	0	0	0.05	0.03	0.04
ENSMUSG00000013415	Igf2bp1	insulin-like growth factor 2 mRNA binding protein 1	140486	0.57	0.6	0.67	0.57	0.42	0.33	0.03	0.15	0	0.52	0.39	0.39
ENSMUSG00000013418	B4galnt2	beta-1,4-N-acetyl-galactosaminyl transferase 2	14422	0.07	0.04	0.16	0.08	0.14	0.06	0.05	0.05	0.11	0.14	0.08	0.14
ENSMUSG00000013419	Zfp651	zinc finger protein 651	270210	0.36	0.42	0.23	0.34	0.33	0.46	0.18	0.1	0.24	0.13	0.12	0.09
ENSMUSG00000013465	Nelfb	negative elongation factor complex member B	58202	53.56	58.77	52.89	57.99	54.6	51.21	53.62	48.09	53.4	47.84	49.3	45.66
ENSMUSG00000013483	Card14	caspase recruitment domain family, member 14	170720	0.08	0.08	0.13	0.07	0.07	0.05	0	0	0	0.07	0.05	0.05
ENSMUSG00000013495	Tmem175	transmembrane protein 175	72392	18.59	16.52	15.8	15.2	15.15	16.46	18.69	17.2	17.33	17.73	18.03	17.38
ENSMUSG00000013523	Bcas1	brain enriched myelin associated protein 1	76960	1.01	0.91	0.85	1.11	0.65	0.59	0	0.16	0.08	0.76	0.67	0.56
ENSMUSG00000013539	Tango2	transport and golgi organization 2	27883	33.1	31.69	29.07	29.83	29.41	28.92	31.92	31.64	32.32	32.97	33.46	28.25
ENSMUSG00000013562	4833413E03Rik	RIKEN cDNA 4833413E03 gene		0.21	0.21	0.31	0.23	0.17	0.17	0	0	0	0.21	0.21	0.23
ENSMUSG00000013584	Aldh1a2	aldehyde dehydrogenase family 1, subfamily A2	19378	0.11	0.05	0.18	0.21	0.04	0.07	1.91	2.81	4.09	4.09	4.06	3.14
ENSMUSG00000013593	Ndufs2	NADH:ubiquinone oxidoreductase core subunit S2	226646	183.32	182.78	164.56	185.56	183.04	184.59	199.01	193.17	183.95	198.67	194.29	184.66
ENSMUSG00000013611	Snx31	sorting nexin 31	66696	0.45	0.45	0.49	0.48	0.35	0.36	0	0	0	0.45	0.33	0.34
ENSMUSG00000013622	Atraid	all-trans retinoic acid induced differentiation factor	381629	59.75	55.24	62.1	62.35	58.82	58.62	70.86	69.65	63.05	75.31	69.09	73.97
ENSMUSG00000013629	Cad	carbamoyl-phosphate synthetase 2, aspartate transcarbamylase, and dihydroorotase	69719	34.51	32.87	26.56	31.71	27.59	26.41	25.93	29.42	29.55	26.05	32.11	29.15
ENSMUSG00000013643	Lypd8	LY6/PLAUR domain containing 8	70163	0.11	0.11	0.12	0.12	0.09	0.09	0	0	0	0.11	0.08	0.08
ENSMUSG00000013646	Sh3bp5l	SH3 binding domain protein 5 like	79566	13.33	14.11	13.49	14.58	16.8	16.16	19.97	13.86	16.55	19.02	18.05	18.25
ENSMUSG00000013653	1810065E05Rik	RIKEN cDNA 1810065E05 gene	69864	0.07	0.07	0.08	0.08	0.05	0.06	0	0	0	0.07	0.05	0.05
ENSMUSG00000013662	Atad1	ATPase family, AAA domain containing 1	67979	67.27	67.35	58.55	58.13	57	59	68.93	65.97	62.1	58.18	58.99	63.28
ENSMUSG00000013663	Pten	phosphatase and tensin homolog	19211	31.49	28.57	26.65	35.15	33.78	34.35	26.39	26.16	28.35	23.66	28.39	27.96
ENSMUSG00000013668	4933402N03Rik	RIKEN cDNA 4933402N03 gene	233918	0.03	0.03	0.04	0.04	0.03	0.03	0	0	0	0.03	0.03	0.03
ENSMUSG00000013698	Pea15a	proliferation and apoptosis adaptor protein 15A	18611	221.1	214.58	189.69	182.84	184.03	183.91	190.76	191.76	181.13	169.99	170.04	168.06
ENSMUSG00000013701	Timm23	translocase of inner mitochondrial membrane 23	53600	165.74	185.55	173.44	170	170.62	165.26	197.49	194.74	198.22	198.45	206.24	196.42
ENSMUSG00000013707	Tnfaip8l2	tumor necrosis factor, alpha-induced protein 8-like 2	69769	39.51	36.36	43.1	40.81	49.07	42.23	46.8	44.83	49.84	54.65	53.59	55.52
ENSMUSG00000013736	Trnt1	tRNA nucleotidyl transferase, CCA-adding, 1	70047	44.45	43.28	40.92	35.53	35.54	37.6	45.61	47.87	40.48	40.16	39.04	39.58
ENSMUSG00000013766	Ly6g6e	lymphocyte antigen 6 complex, locus G6E	70274	0.51	0.44	0.48	0.48	0.34	0.4	0.15	0.47	0	0.44	0.33	0.33
ENSMUSG00000013787	Ehmt2	euchromatic histone lysine N-methyltransferase 2	110147	103.58	104.34	98.34	110	117.23	112.62	109.4	97.47	106.55	102.87	107.88	107.1
ENSMUSG00000013822	Elof1	ELF1 homolog, elongation factor 1	66126	106.04	105.01	106.8	105.7	100.61	102.12	79.47	86.48	88.56	92.18	84.75	77.95
ENSMUSG00000013833	Med16	mediator complex subunit 16	216154	27.4	27.22	25.74	26.01	26.53	25.2	25.25	22.17	22.06	25.37	28.23	25.28
ENSMUSG00000013846	St3gal1	ST3 beta-galactoside alpha-2,3-sialyltransferase 1	20442	38.14	40.96	37.66	38.47	38.4	35.18	54.34	55.11	52.73	45.3	63.91	59.78
ENSMUSG00000013858	Tmem259	transmembrane protein 259	216157	86.55	89.46	86.41	88.53	91.56	88.04	86.62	81.86	82.49	88.11	89.68	89.16
ENSMUSG00000013878	Rnf170	ring finger protein 170	77733	11.17	11.95	10.41	10.74	10.94	11.12	9.59	9.31	10.64	9	10.6	11.08
ENSMUSG00000013921	Clip3	CAP-GLY domain containing linker protein 3	76686	0.98	0.85	1.03	0.92	0.74	0.71	0.28	0.05	0.31	0.82	1.03	0.61
ENSMUSG00000013928	1700020L13Rik	RIKEN cDNA 1700020L13 gene	108167416	0.27	0.21	0.23	0.29	0.13	0.13	0.07	0.08	0.08	0.16	0.08	0.08
ENSMUSG00000013936	Myl2	myosin, light polypeptide 2, regulatory, cardiac, slow	17906	2.36	2.36	2.71	2.52	1.91	1.95	0.41	0	0.23	2.62	1.82	2.36
ENSMUSG00000013973	Dedd	death effector domain-containing	21945	25.47	25.84	25.23	27.37	24.8	25.4	35.25	35.89	35.39	36.68	37.67	34.57
ENSMUSG00000013974	Mcemp1	mast cell expressed membrane protein 1	69189	0.17	0.17	0.31	0.24	0.26	0.32	0	0	0	0.11	0.25	0.04
ENSMUSG00000013997	Nit1	nitrilase 1	27045	27.91	24.66	26.21	28.79	29.43	26.58	42.65	42.64	43.93	42.93	39.59	42.42
ENSMUSG00000014030	Pax5	paired box 5	18507	1.22	1.22	1.34	1.32	0.95	0.99	0	0	0	1.22	0.95	0.93
ENSMUSG00000014039	Prdm15	PR domain containing 15	114604	6.94	5.28	4.4	7.16	5.56	6.19	5.69	4.32	3.03	4.86	6.27	5.97
ENSMUSG00000014074	Rnf168	ring finger protein 168	70238	18.42	18.17	14.36	15.43	15.32	15.83	12.22	13.12	13.34	10.29	10.58	11.3
ENSMUSG00000014075	Dynlt2b	dynein light chain Tctex-type 2B	66061	20.64	21.81	20.5	24.19	21.71	26.25	18.52	21.05	19.34	25.26	22.99	25.03
ENSMUSG00000014077	Chp1	calcineurin-like EF hand protein 1	56398	79.6	69.69	64.76	73.44	75.15	75.57	65.19	61.36	62.55	59.62	67.13	67.72
ENSMUSG00000014104	Sval2	seminal vesicle antigen-like 2	84543	0.52	0.52	0.57	0.56	0.4	0.42	0	0	0	0.52	0.38	0.39
ENSMUSG00000014158	Trpv4	transient receptor potential cation channel, subfamily V, member 4	63873	0.86	0.9	1.01	0.97	1.03	1.25	1.33	0.51	0.93	1.16	1.28	1.68
ENSMUSG00000014164	Klhl3	kelch-like 3	100503085	1.88	1.94	1.55	2.13	1.89	2.04	1.61	1.41	1.98	1.57	1.91	1.37
ENSMUSG00000014177	Tvp23b	trans-golgi network vesicle protein 23B	67510	28.16	27.92	27.52	24.84	25.55	25.93	32.93	28.96	33.49	34.27	35.13	37.41
ENSMUSG00000014195	Dnajc7	DnaJ heat shock protein family (Hsp40) member C7	56354	188.64	183.04	169.27	186.06	176.02	186.26	190.56	201.77	171.58	170.67	185.94	184.22
ENSMUSG00000014198	Zfp385c	zinc finger protein 385C	278304	0.37	0.37	0.4	0.4	0.29	0.3	0.03	0	0	0.37	0.35	0.28
ENSMUSG00000014226	Cacybp	calcyclin binding protein	12301	78.54	77.66	76.83	84.4	83.3	86.48	84.57	91.65	94.88	83.97	86.18	86.93
ENSMUSG00000014232	Cluap1	clusterin associated protein 1	76779	12.21	11.32	11.04	11.72	10.29	10.95	12.16	11.91	11.99	13.57	12.34	13.54
ENSMUSG00000014243	Zswim7	zinc finger SWIM-type containing 7	69747	19.99	21.95	18.38	19.67	15.75	17.29	14.8	16.14	15.74	16.6	16.76	16.39
ENSMUSG00000014245	Pigl	phosphatidylinositol glycan anchor biosynthesis, class L	327942	5.67	5.36	4.9	5.67	5.64	5.52	5.94	5.85	6.7	6.4	7.42	6.87
ENSMUSG00000014294	Ndufa2	NADH:ubiquinone oxidoreductase subunit A2	17991	205.27	211.21	245.37	206.72	200.77	209.58	168.18	172.73	171.16	198.77	176.69	187.99
ENSMUSG00000014301	Pam16	presequence translocase-asssociated motor 16	66449	46.45	46.61	49.53	51.91	45.83	47.66	43.21	45.62	46.06	45.52	49.94	48.93
ENSMUSG00000014303	Glis2	GLIS family zinc finger 2	83396	0.81	0.77	1.04	0.66	0.62	0.46	0.16	0.15	0.56	0.82	0.6	0.52
ENSMUSG00000014313	Cox6c	cytochrome c oxidase subunit 6C	12864	368.14	369.85	396.4	368.39	382.54	379.77	368.42	361.76	368.72	390.07	350.55	390.22
ENSMUSG00000014329	Bicc1	BicC family RNA binding protein 1	83675	0.21	0.13	0.16	0.17	0.13	0.11	0.06	0.08	0.07	0.09	0.12	0.05
ENSMUSG00000014349	Ube2z	ubiquitin-conjugating enzyme E2Z	268470	58.97	58.71	53.78	56.98	57.41	54.14	55.43	51.65	51.85	49.91	52.28	49.07
ENSMUSG00000014351	Gip	gastric inhibitory polypeptide	14607	0.22	0.22	0.24	0.23	0.17	0.17	0	0	0	0.22	0.16	0.16
ENSMUSG00000014353	Tmem87b	transmembrane protein 87B	72477	22.46	17.57	16.3	20.13	21.25	20.34	27.83	31.31	29.05	24.48	29.34	31.49
ENSMUSG00000014355	Anapc1	anaphase promoting complex subunit 1	17222	66.86	57.93	48.5	62.32	63.73	65.42	67.1	62.37	60.97	49.4	68.36	64.94
ENSMUSG00000014361	Mertk	MER proto-oncogene tyrosine kinase	17289	2.64	2.23	1.88	2.94	2.68	2.87	2.74	3.3	2.79	2.23	2.81	2.56
ENSMUSG00000014402	Tsg101	tumor susceptibility gene 101	22088	73.27	73.15	69.65	71.32	70.96	75.55	61.95	62.19	58.9	58.98	56.94	58.02
ENSMUSG00000014418	Hps5	HPS5, biogenesis of lysosomal organelles complex 2 subunit 2	246694	27.34	25.69	25.86	32.15	26.43	25.26	34.92	29.85	28.77	30.69	30.88	26.4
ENSMUSG00000014426	Map3k4	mitogen-activated protein kinase kinase kinase 4	26407	11.95	11	9.28	10.69	11.08	10.93	10.25	10.2	10.55	7.84	9.57	9.08
ENSMUSG00000014444	Piezo1	piezo-type mechanosensitive ion channel component 1	234839	173.36	160.96	141.2	158.41	166.01	163.66	172	156.06	145.49	157.5	176.46	165.21
ENSMUSG00000014453	Blk	B lymphoid kinase	12143	0.02	0.02	0.03	0.03	0.02	0.02	0	0	0	0.02	0.02	0.02
ENSMUSG00000014470	Rnf166	ring finger protein 166	68718	25.24	22.06	22.61	25.67	24.16	21.97	38.48	34.44	38.81	40.54	35.52	36.26
ENSMUSG00000014496	Ankrd28	ankyrin repeat domain 28	105522	34.66	32.31	24.41	22.66	21.69	22.29	10.25	9.98	8.82	6.5	9.17	9.44
ENSMUSG00000014498	Ankrd52	ankyrin repeat domain 52	237615	43.2	37.53	30.41	43.27	44.38	41.33	40.15	38.95	37.83	26.49	40.76	36.11
ENSMUSG00000014503	Pkd2l2	polycystic kidney disease 2-like 2	53871	0.11	0.16	0.31	0.14	0.08	0.09	0.1	0.19	0.34	0.18	0.08	0.14
ENSMUSG00000014504	Srp19	signal recognition particle 19	66384	72.67	76.02	89.73	82.71	85.2	80.97	77.61	82.7	92.55	90.6	92.23	92.99
ENSMUSG00000014529	Tmbim7	transmembrane BAX inhibitor motif containing 7	75010	0.18	0.18	0.2	0.19	0.14	0.15	0	0	0	0.18	0.13	0.14
ENSMUSG00000014542	Clec4f	C-type lectin domain family 4, member f	51811	0.14	0.14	0.15	0.15	0.11	0.11	0	0	0	0.14	0.1	0.1
ENSMUSG00000014543	Klra17	killer cell lectin-like receptor, subfamily A, member 17	170733	0.16	0.11	0.12	0.12	0.13	0.09	0	0	0.08	0.11	0.08	0.08
ENSMUSG00000014547	Wdfy2	WD repeat and FYVE domain containing 2	268752	28.97	24.28	16.76	30.42	29.63	27.81	147.52	151.57	133.98	84.84	145.5	125.12
ENSMUSG00000014550	Rbsn	rabenosyn, RAB effector	78287	16.56	15.83	14.33	16.7	17.13	16.02	31.17	30.58	29.66	26.94	34.13	31.64
ENSMUSG00000014551	Mrps25	mitochondrial ribosomal protein S25	64658	86.87	91.57	87.44	88.54	88.59	86.77	151.38	162.25	150.04	144.71	139.1	139.12
ENSMUSG00000014554	Dguok	deoxyguanosine kinase	27369	20.16	20.14	22.69	22.1	21.05	21.44	30.99	21.75	24.6	21.25	24.56	27
ENSMUSG00000014592	Camta1	calmodulin binding transcription activator 1	100072	12.81	13.48	13.88	13.02	13.14	12.54	10.89	6.7	7.12	10.02	10.56	11.6
ENSMUSG00000014599	Csf1	colony stimulating factor 1 (macrophage)	12977	5.68	5.69	5.91	4.37	2.83	2.93	9.17	11.88	12.3	11.78	12.03	10.23
ENSMUSG00000014601	Strip1	striatin interacting protein 1	229707	26.72	27.5	25.17	26.32	28.42	27.06	28.1	29.21	29.65	27.87	30.32	29.89
ENSMUSG00000014602	Kif1a	kinesin family member 1A	16560	0.04	0.05	0.05	0.04	0.03	0.04	0.09	0.11	0.06	0.14	0.07	0.12
ENSMUSG00000014603	Alx3	aristaless-like homeobox 3	11694	0.03	0.03	0.04	0.04	0.03	0.03	0	0	0	0.03	0.02	0.03
ENSMUSG00000014606	Slc25a11	solute carrier family 25 (mitochondrial carrier oxoglutarate carrier), member 11	67863	126.49	130.87	130.55	135.27	127.14	123.74	126.41	124.34	124.57	127.02	115.4	113.98
ENSMUSG00000014609	Chrne	cholinergic receptor, nicotinic, epsilon polypeptide	11448	0.32	0.32	0.35	0.46	0.25	0.26	0.18	0	0	0.32	0.24	0.43
ENSMUSG00000014633	Cmc2	COX assembly mitochondrial protein 2	66531	33.91	38.85	47.86	35.61	32.24	33.31	18.08	25.95	33.6	24.4	20.59	25.7
ENSMUSG00000014668	Chfr	checkpoint with forkhead and ring finger domains	231600	24.47	24.38	23.34	23.68	24.24	24.66	25.36	26.76	27.57	25.23	27.11	27.14
ENSMUSG00000014686	Ceacam16	CEA cell adhesion molecule 16	330483	6.23	5.32	4.24	4.95	4.17	4.75	4	3.14	5.12	3.18	3.93	3.74
ENSMUSG00000014704	Hoxa2	homeobox A2	15399	0.18	0.05	0.11	0.08	0.08	0.16	0.13	0.09	0.15	0.15	0.06	0.12
ENSMUSG00000014725	Adam28	a disintegrin and metallopeptidase domain 28	13522	0.04	0.04	0.04	0.04	0.03	0.03	0	0	0	0.04	0.03	0.03
ENSMUSG00000014747	Ankrd53	ankyrin repeat domain 53	75305	0.04	0.04	0.04	0.04	0.03	0.03	0	0	0	0.04	0.03	0.03
ENSMUSG00000014748	Tex261	testis expressed gene 261	21766	71.44	82.14	72.31	70.81	64.33	69.19	75.49	65.4	76.94	78.2	69.86	73.99
ENSMUSG00000014763	Fam120b	family with sequence similarity 120, member B	67544	11.4	10.52	8.97	9.52	10	9.95	12.48	11.69	10.99	10.05	10.54	10.87
ENSMUSG00000014767	Tbp	TATA box binding protein	21374	26.63	26.17	25.71	26.53	21.71	25.79	19.92	27.73	23.83	25.99	22.92	22.39
ENSMUSG00000014769	Psmb1	proteasome (prosome, macropain) subunit, beta type 1	19170	248.4	251.69	265.53	249.22	255.78	259.67	254.42	256.98	265.88	270.34	253.53	266.45
ENSMUSG00000014771	Pdcd2	programmed cell death 2	18567	36.32	41.15	42.32	31.96	33.12	35.53	47.56	44.71	46.28	48.72	49.36	55.75
ENSMUSG00000014773	Dll1	delta like canonical Notch ligand 1	13388	0.6	0.64	0.63	0.63	0.38	0.42	0	0.14	0.03	0.65	0.41	0.37
ENSMUSG00000014776	Nol3	nucleolar protein 3 (apoptosis repressor with CARD domain)	78688	0.46	0.48	0.37	0.34	0.46	0.29	0.4	0.38	0.51	0.38	0.22	0.4
ENSMUSG00000014778	Fhod1	formin homology 2 domain containing 1	234686	29.49	28.09	23.04	22.86	21.13	21.27	10.67	9	9.34	8.12	8.7	8.2
ENSMUSG00000014782	Plekhg4	pleckstrin homology domain containing, family G (with RhoGef domain) member 4	102075	0.38	0.43	0.51	0.42	0.32	0.35	0	0.12	0.12	0.39	0.23	0.28
ENSMUSG00000014786	Slc9a5	solute carrier family 9 (sodium/hydrogen exchanger), member 5	277973	4.44	4.62	3.46	3.72	3.53	3.72	1.55	1.74	1.43	1.24	1.28	1.27
ENSMUSG00000014791	Elmo3	engulfment and cell motility 3	234683	0.59	0.65	0.35	0.45	0.5	0.48	0.48	0.6	0.45	0.48	0.52	0.45
ENSMUSG00000014813	Stc1	stanniocalcin 1	20855	0.02	0.02	0.04	0.02	0.03	0.01	0	0.02	0	0.02	0.01	0.01
ENSMUSG00000014837	Matcap1	microtubule associated tyrosine carboxypeptidase 1	74356	6.13	6.69	5.4	5.16	6.01	5.34	3.2	2.63	2.83	2.81	2.9	3.4
ENSMUSG00000014846	Tppp3	tubulin polymerization-promoting protein family member 3	67971	0.8	1.13	1.15	1.12	0.91	1.07	0.5	1.37	1.49	1.89	1.51	1.7
ENSMUSG00000014850	Msh3	mutS homolog 3	17686	6.34	6.74	5.07	6.85	6.96	6.71	6.17	6.41	5.93	4.45	5.97	6.3
ENSMUSG00000014852	Adamts13	a disintegrin-like and metallopeptidase (reprolysin type) with thrombospondin type 1 motif, 13	279028	0.23	0.22	0.28	0.17	0.18	0.21	0	0.03	0.05	0.21	0.14	0.12
ENSMUSG00000014856	Tmem208	transmembrane protein 208	66320	70.09	70.22	72.01	73.65	65.79	65.85	66.57	62.17	67.93	70.52	59.42	61.44
ENSMUSG00000014859	E2f4	E2F transcription factor 4	104394	56.6	60.36	61.05	56.42	53.34	52.42	63.45	58.72	62.57	56.97	55.5	56.76
ENSMUSG00000014867	Surf4	surfeit gene 4	20932	176.39	185.52	178.23	194.91	207.39	198.13	160.74	164.75	168.13	170.81	185.19	177.54
ENSMUSG00000014873	Surf2	surfeit gene 2	20931	23.15	22.25	22.81	19.34	21.34	20.58	28.26	26.68	30.32	27.87	29.28	28.85
ENSMUSG00000014905	Dnajb9	DnaJ heat shock protein family (Hsp40) member B9	27362	30.09	26.6	28.18	40.74	41.85	43.02	38.53	36.33	42.43	40.48	38.21	40.09
ENSMUSG00000014907	Naf1	nuclear assembly factor 1 ribonucleoprotein	234344	13.38	11.93	11.26	12.72	11.82	12.27	13.66	13.33	13.2	11.52	12.82	13.45
ENSMUSG00000014932	Yes1	YES proto-oncogene 1, Src family tyrosine kinase	22612	0.14	0.09	0.06	0.09	0.03	0.03	0.05	0.08	0.04	0.06	0.03	0.04
ENSMUSG00000014956	Ppp1cb	protein phosphatase 1 catalytic subunit beta	19046	70.5	69.64	65.36	75.71	74.73	76.66	74.61	70.27	71.76	63.63	72.88	67.75
ENSMUSG00000014959	Gorasp2	golgi reassembly stacking protein 2	70231	87.85	91.09	85.99	92.45	97.38	100.54	105.7	109.35	101.71	105.92	118.06	114.69
ENSMUSG00000014980	Tsen15	tRNA splicing endonuclease subunit 15	66637	32.98	35.35	32.49	30.22	25.97	27.76	23.31	17.73	22.63	22.69	20.13	23.11
ENSMUSG00000015001	Oc90	otoconin 90	18256	0.28	0.28	0.31	0.31	0.22	0.23	0	0	0	0.28	0.21	0.22
ENSMUSG00000015002	Efr3a	EFR3 homolog A	76740	44.65	39.71	34.58	41.18	40.39	39.37	44.28	41.56	42.52	36.06	45.74	42.2
ENSMUSG00000015013	Trappc2l	trafficking protein particle complex 2L	59005	103.49	95.05	100.49	102.7	96.32	94.43	104.17	99.48	106.08	110.79	92.98	97.08
ENSMUSG00000015016	Acsf3	acyl-CoA synthetase family member 3	257633	10.68	10.64	10.43	9.29	9.76	9.75	9.74	10.48	11.11	10.89	12.69	11.22
ENSMUSG00000015023	Ddx19a	DEAD box helicase 19a	13680	67.03	67.71	60.17	66.91	65.09	62.26	64.19	62.42	58.97	55.93	62.62	59.23
ENSMUSG00000015027	Galns	galactosamine (N-acetyl)-6-sulfate sulfatase	50917	58.04	53.57	47.31	50.16	48.22	49.33	49.29	46.82	46.42	40.37	45.01	45.48
ENSMUSG00000015053	Gata2	GATA binding protein 2	14461	0.64	0.88	0.48	0.56	0.36	0.31	0.64	1.07	0.7	0.46	0.68	0.8
ENSMUSG00000015083	C8g	complement component 8, gamma polypeptide	69379	1.02	1.07	1.15	0.93	0.97	0.85	0.56	0.12	0.25	0.91	0.91	0.82
ENSMUSG00000015085	Entpd2	ectonucleoside triphosphate diphosphohydrolase 2	12496	0.24	0.27	0.25	0.34	0.22	0.2	0.1	0.16	0	0.26	0.23	0.34
ENSMUSG00000015087	Rabl6	RAB, member RAS oncogene family-like 6	227624	66.25	59.7	56.42	64.66	64.08	63.2	64.03	58.3	56.69	55.37	61.46	55.73
ENSMUSG00000015090	Ptgds	prostaglandin D2 synthase (brain)	19215	0.39	0.39	0.42	0.42	0.3	0.31	0	0	0	0.39	0.29	0.3
ENSMUSG00000015092	Edf1	endothelial differentiation-related factor 1	59022	242.68	249.24	264.22	230.09	232.01	235.67	232.45	241.81	253.41	257.97	223.12	227.16
ENSMUSG00000015093	Clic3	chloride intracellular channel 3	69454	0.63	0.63	0.77	0.68	0.49	0.51	0	0.31	0	0.63	0.46	0.48
ENSMUSG00000015094	Npdc1	neural proliferation, differentiation and control 1	18146	5.48	4.78	5.88	5.49	4.29	3.88	5.32	3.06	5.23	6.38	4.05	3.51
ENSMUSG00000015095	Fbxw5	F-box and WD-40 domain protein 5	30839	43.81	43.28	37.13	38.45	37.15	38.56	46.5	45.44	45.26	46.38	45.21	43.31
ENSMUSG00000015112	Slc25a13	solute carrier family 25 (mitochondrial carrier, adenine nucleotide translocator), member 13	50799	38.61	40.69	36.22	41.75	42.13	42.34	97.56	112.35	110.44	86.39	92.24	92.24
ENSMUSG00000015120	Ube2i	ubiquitin-conjugating enzyme E2I	22196	292.64	311.15	300.71	289.58	299.46	297.09	301.84	293.53	291.54	280.29	291.73	292.17
ENSMUSG00000015126	Tsr3	TSR3 20S rRNA accumulation	68327	24.43	23.13	24.67	22.15	23.97	24.04	26.04	22.4	24.43	25.79	26.02	24.9
ENSMUSG00000015127	Unkl	unkempt family like zinc finger	74154	6.1	5.39	5.23	6.62	5.88	5.74	4.2	4.1	4.06	3.77	4.15	4.42
ENSMUSG00000015133	Lrrk1	leucine-rich repeat kinase 1	233328	17.8	18.76	18.54	14.66	16.4	14.99	11.2	10.99	13.15	10.32	12.72	12.21
ENSMUSG00000015134	Aldh1a3	aldehyde dehydrogenase family 1, subfamily A3	56847	0.33	0.45	0.76	0.45	0.29	0.37	0.22	0.4	0.18	0.39	0.29	0.38
ENSMUSG00000015143	Actn1	actinin, alpha 1	109711	178.77	157.73	124.74	161.22	149.7	149.96	326.9	346.73	296.18	253.36	272.75	253.79
ENSMUSG00000015149	Sirt2	sirtuin 2	64383	99.03	97.98	90.62	95.24	91.64	92.92	98.81	92.58	93.95	95.86	100.05	100.07
ENSMUSG00000015165	Hnrnpl	heterogeneous nuclear ribonucleoprotein L	15388	276.97	279.4	242.32	280.27	269.22	270.39	262.56	244.6	266.45	249.04	251.1	242.45
ENSMUSG00000015176	Nolc1	nucleolar and coiled-body phosphoprotein 1	70769	70.77	70.8	61.37	55.82	57.83	58.78	83.86	81.85	77.61	68.14	79.43	84.34
ENSMUSG00000015189	Casd1	CAS1 domain containing 1	213819	18.89	16.83	14.78	15.09	15.17	13.98	11.85	10.26	10.5	9	10.92	10.64
ENSMUSG00000015202	Cnksr3	Cnksr family member 3	215748	2.23	1.64	2	2.04	1.85	1.9	2.03	2.5	1.79	2.07	1.61	1.87
ENSMUSG00000015214	Mtmr1	myotubularin related protein 1	53332	20.19	20.73	18.18	21.95	21.47	18.68	21.1	18.7	19.61	16.8	24.02	23.64
ENSMUSG00000015217	Hmgb3	high mobility group box 3	15354	56.07	72.91	67.3	50.21	45.45	52.47	23.18	30.4	31.62	26.43	30.46	30.4
ENSMUSG00000015222	Map2	microtubule-associated protein 2	17756	1.71	1.71	1.8	1.85	1.51	1.37	3.14	2.12	2.68	3.26	2.84	2.76
ENSMUSG00000015224	Cyp2j9	cytochrome P450, family 2, subfamily j, polypeptide 9	74519	0.24	0.14	0.12	0.25	0.12	0.26	0	0.12	0.04	0.08	0.1	0.11
ENSMUSG00000015242	Nipsnap3a	nipsnap homolog 3A	73398	0.36	0.36	0.39	0.39	0.28	0.29	0	0	0	0.36	0.26	0.27
ENSMUSG00000015243	Abca1	ATP-binding cassette, sub-family A (ABC1), member 1	11303	23.43	17.47	11.68	9.43	10.39	11.37	5.7	4.35	4.27	2.83	4.4	4.31
ENSMUSG00000015247	Nipsnap3b	nipsnap homolog 3B	66536	70.88	73.78	71.05	71.48	66.72	64.48	42.74	47.69	48.32	45.66	48.22	47.95
ENSMUSG00000015289	Lage3	L antigen family, member 3	66192	74.23	71.28	65.84	71.24	67.48	66.76	66.29	72.54	65.19	80.46	64.87	64.93
ENSMUSG00000015290	Ubl4a	ubiquitin-like 4A	27643	51.16	52.17	57.22	48.75	55.01	48.53	51.68	52.39	53.94	57.9	50.16	53.79
ENSMUSG00000015291	Gdi1	guanosine diphosphate (GDP) dissociation inhibitor 1	14567	80.27	78.35	75.39	67.11	68.73	71.76	62.31	59.64	53.49	63.23	63.91	63.57
ENSMUSG00000015305	Sash1	SAM and SH3 domain containing 1	70097	89.01	80.52	66.2	66.99	71.9	66.45	57.31	48.33	43.47	35.08	48.69	46
ENSMUSG00000015312	Gadd45b	growth arrest and DNA-damage-inducible 45 beta	17873	38.31	39.4	32.13	24.77	18.46	20.43	61.19	61.27	59.08	61.71	56.75	55.44
ENSMUSG00000015314	Slamf6	SLAM family member 6	30925	0.15	0.1	0.11	0.27	0.16	0.3	0.5	0.68	0.82	0.78	1.06	1.09
ENSMUSG00000015316	Slamf1	signaling lymphocytic activation molecule family member 1	27218	0.06	0.06	0.09	0.06	0.06	0.05	0.44	0.34	0.28	0.4	0.41	0.42
ENSMUSG00000015335	Zdhhc12	zinc finger, DHHC domain containing 12	66220	31.1	30.95	33.85	32.43	32.52	29.96	23.99	25.37	26.24	31.19	26.76	28.31
ENSMUSG00000015337	Endog	endonuclease G	13804	8.14	9.08	7.97	7.57	6.87	7.91	8.03	9.05	9.72	13.19	12.01	11.24
ENSMUSG00000015340	Cybb	cytochrome b-245, beta polypeptide	13058	171.51	183.32	169.8	249.15	289.59	271.91	74.88	91.15	94.46	86.68	148.63	137.91
ENSMUSG00000015341	Golga7	golgi autoantigen, golgin subfamily a, 7	57437	125.21	118.34	110.93	128.97	123.49	126.69	128.21	134.16	136.72	126.15	129.82	131.62
ENSMUSG00000015342	Xk	X-linked Kx blood group	22439	2.92	2.46	2.21	2.17	1.86	1.9	2.66	3.14	2.8	2.19	2.3	2.75
ENSMUSG00000015354	Pcolce2	procollagen C-endopeptidase enhancer 2	76477	0.14	0.14	0.13	0.13	0.1	0.1	0.02	0.16	0.02	0.12	0.09	0.17
ENSMUSG00000015355	Cd48	CD48 antigen	12506	118.12	120.27	120.9	130.94	130.53	138.06	173.72	163.87	158.1	155.49	159.42	154.52
ENSMUSG00000015357	Clpx	caseinolytic mitochondrial matrix peptidase chaperone subunit	270166	26.3	25.86	24.63	27.47	27.67	27.05	29.28	26.9	26.2	26.28	26.78	25.86
ENSMUSG00000015363	Trabd	TraB domain containing	67976	43.43	41.97	44.53	46.43	51.56	49.57	54.71	56.94	64.81	64.61	63.86	60.12
ENSMUSG00000015365	Mov10l1	Mov10 like RISC complex RNA helicase 1	83456	0.48	0.48	0.52	0.52	0.37	0.39	0	0	0	0.48	0.35	0.36
ENSMUSG00000015377	Dennd6b	DENN domain containing 6B	69440	1.57	1.2	1.41	1.39	1.3	1.23	1.08	0.96	0.92	1.26	0.98	1.02
ENSMUSG00000015396	Cd83	CD83 antigen	12522	3.16	2.36	2.13	1.03	1.17	1.44	10.5	9.08	10.08	10.99	10.71	9.77
ENSMUSG00000015401	Cltrn	collectrin, amino acid transport regulator	57394	0.3	0.3	0.33	0.32	0.23	0.37	0	0	0	0.3	0.22	0.23
ENSMUSG00000015405	Ace2	angiotensin I converting enzyme (peptidyl-dipeptidase A) 2	70008	0.07	0.07	0.08	0.08	0.06	0.06	0	0	0	0.07	0.05	0.05
ENSMUSG00000015437	Gzmb	granzyme B	14939	0.09	0.04	0.05	0.05	0.03	0.04	0	0	0	0.04	0.03	0.03
ENSMUSG00000015441	Gzmf	granzyme F	14943	0.07	0.07	0.08	0.08	0.06	0.06	0	0	0	0.07	0.05	0.05
ENSMUSG00000015443	Gzmn	granzyme N	245839	0.07	0.07	0.07	0.07	0.05	0.05	0	0	0	0.07	0.05	0.05
ENSMUSG00000015451	C4a	complement component 4A (Rodgers blood group)	625018	1.48	1.91	1.96	1.6	2	1.7	1.26	1.22	0.64	2.05	1.83	1.86
ENSMUSG00000015452	Ager	advanced glycosylation end product-specific receptor	11596	1.37	2.02	1.9	1.46	1.62	1.57	0.44	0.51	0.92	1.62	0.85	1.17
ENSMUSG00000015461	Atf6b	activating transcription factor 6 beta	12915	62.95	69.35	62.37	69.33	67.56	64.34	63.6	73.13	59.3	60.61	63.24	59.52
ENSMUSG00000015467	Egfl8	EGF-like domain 8	81701	3.33	2.37	2.85	3.23	3.15	2.59	1.9	1.07	2.18	2	1.39	1.71
ENSMUSG00000015468	Notch4	notch 4	18132	14.29	10.85	8.49	13.45	12.78	12.77	6.14	5.63	4.12	7.76	7.97	6.79
ENSMUSG00000015474	Ppt2	palmitoyl-protein thioesterase 2	54397	108.34	104.31	101.19	105.62	107.06	106.87	77.43	64.85	68.69	82.04	77.95	73.02
ENSMUSG00000015476	Prrt1	proline-rich transmembrane protein 1	260297	0.2	0.52	0.55	0.41	0.41	0.43	0.25	0.23	0.1	0.28	0.1	0.25
ENSMUSG00000015478	Rnf5	ring finger protein 5	54197	67.88	67.29	68.06	65.5	61.64	62.52	53.53	56.73	56.16	58.5	49.14	50.83
ENSMUSG00000015484	Fam163a	family with sequence similarity 163, member A	329274	0.02	0.02	0.02	0.02	0.01	0.01	0	0	0	0.02	0.01	0.01
ENSMUSG00000015488	Cacfd1	calcium channel flower domain containing 1	381356	25.65	23.88	23.93	20.84	22.09	21.19	23.96	23.83	16.86	19.93	21.33	20.78
ENSMUSG00000015501	Hivep2	human immunodeficiency virus type I enhancer binding protein 2	15273	5.53	4.94	4.49	4.18	4.79	4.87	5.06	5.44	5.04	3.81	5.45	4.95
ENSMUSG00000015519	2310057J18Rik	RIKEN cDNA 2310057J18 gene	67719	0.26	0.26	0.28	0.28	0.2	0.21	0	0	0	0.26	0.19	0.2
ENSMUSG00000015522	Arnt	aryl hydrocarbon receptor nuclear translocator	11863	23.73	22.89	21.14	22.55	24.78	24.42	27.8	26.3	26.11	22.01	26.73	26.11
ENSMUSG00000015533	Itga2	integrin alpha 2	16398	0.01	0.03	0.02	0.02	0.02	0.01	0	0	0	0.01	0.02	0.01
ENSMUSG00000015536	Mocs2	molybdenum cofactor synthesis 2	17434	65.78	66.15	59.94	65.43	72.24	70.39	74.52	80.18	65.91	77.69	72.92	69.97
ENSMUSG00000015542	Nat9	N-acetyltransferase 9 (GCN5-related, putative)	66176	22.01	23.92	22.88	24.34	28.02	27.21	51.65	39.52	43.95	47.75	42.42	36.84
ENSMUSG00000015568	Lpl	lipoprotein lipase	16956	4019.18	3441.53	2881.84	3776.84	3631.32	3805.06	4373.42	4471.71	3872.44	3373.65	3571.54	3464.88
ENSMUSG00000015575	Atp6v0e	ATPase, H+ transporting, lysosomal V0 subunit E	11974	365.19	384.65	374.04	415.4	400.63	398.67	389.86	359.46	390.45	428.09	381.06	407.75
ENSMUSG00000015579	Nkx2-5	NK2 homeobox 5	18091	0.04	0.04	0.04	0.04	0.03	0.03	0	0	0	0.04	0.03	0.03
ENSMUSG00000015597	Zfp318	zinc finger protein 318	57908	13.12	12.96	9.36	12.33	13.23	13.46	14.67	13.56	11.89	9.88	14.15	12.06
ENSMUSG00000015599	Ttbk1	tau tubulin kinase 1	106763	0.02	0.02	0.02	0.02	0.01	0.01	0	0.01	0.01	0.01	0.01	0.03
ENSMUSG00000015605	Srf	serum response factor	20807	26.16	25.03	24.5	22.22	24.23	22.15	31.51	29.12	27.06	27.28	28.28	27.73
ENSMUSG00000015619	Gata3	GATA binding protein 3	14462	2.12	1.34	1.77	1.47	1.35	1.4	0.98	1.78	1.37	2.02	1.84	2.53
ENSMUSG00000015627	Gata5	GATA binding protein 5	14464	0.02	0.02	0.02	0.02	0.01	0.02	0	0	0	0.02	0.01	0.01
ENSMUSG00000015647	Lama5	laminin, alpha 5	16776	0.42	0.41	0.45	0.62	0.45	0.33	0.01	0.01	0	0.41	0.31	0.32
ENSMUSG00000015652	Steap1	six transmembrane epithelial antigen of the prostate 1	70358	0.2	0.2	0.34	0.42	0.18	0.12	0.21	0	0.08	0.2	0.23	0.11
ENSMUSG00000015653	Steap2	six transmembrane epithelial antigen of prostate 2	74051	0.17	0.23	0.25	0.22	0.21	0.14	0.07	0	0.15	0.17	0.15	0.13
ENSMUSG00000015656	Hspa8	heat shock protein 8	15481	3151.79	2815.74	2706.26	3885.21	3710.31	3603.23	3451.08	4032.08	4026.04	3425.6	3355.85	3205.77
ENSMUSG00000015659	Serac1	serine active site containing 1	321007	5.05	4.64	3.08	4.69	4.3	3.17	3.9	4.3	4.77	3.32	4.95	4.51
ENSMUSG00000015665	Awat1	acyl-CoA wax alcohol acyltransferase 1	245533	0.04	0.04	0.05	0.05	0.04	0.04	0.06	0	0	0.05	0.03	0.03
ENSMUSG00000015668	Pdzd11	PDZ domain containing 11	72621	53.13	52.77	51.44	55.14	50.33	54.21	63.28	67.38	66.68	62.87	59.69	62.7
ENSMUSG00000015671	Psma2	proteasome subunit alpha 2	19166	325.77	329.68	316.34	323.19	316.34	320.44	374.6	364.55	353.27	367.06	335.87	353.99
ENSMUSG00000015672	Mrpl32	mitochondrial ribosomal protein L32	75398	45.42	51.52	51.97	50.43	48.47	57.02	55.05	54.95	53.88	52.82	52.18	57.99
ENSMUSG00000015697	Setdb1	SET domain, bifurcated 1	84505	33.69	31.69	26.06	32.31	32.45	33.18	35.64	34.19	34.28	27.04	31.47	29.59
ENSMUSG00000015702	Anxa9	annexin A9	71790	7.18	7.31	7.97	7.42	6.63	6.98	7.6	5.26	6.84	6.09	7.06	6.46
ENSMUSG00000015709	Arnt2	aryl hydrocarbon receptor nuclear translocator 2	11864	0.27	0.13	0.18	0.35	0.22	0.11	0.37	0.39	0.57	0.37	0.41	0.3
ENSMUSG00000015711	Prune1	prune exopolyphosphatase	229589	12.71	12.68	14.15	14.81	15.68	15.24	16.04	14.17	17.18	16.77	18.76	19.16
ENSMUSG00000015714	Cers2	ceramide synthase 2	76893	356.23	340.59	324.01	357	363.69	366.66	350.25	366.92	355.16	342.47	365.15	360.17
ENSMUSG00000015721	Nlrp5	NLR family, pyrin domain containing 5	23968	0.09	0.09	0.1	0.1	0.07	0.07	0	0	0	0.09	0.07	0.07
ENSMUSG00000015733	Capza2	capping actin protein of muscle Z-line subunit alpha 2	12343	418.45	424.33	376.62	425.37	423.46	417.94	354.34	357.42	341.95	341.14	348.6	349.34
ENSMUSG00000015745	Plekho1	pleckstrin homology domain containing, family O member 1	67220	254.28	234.08	245.34	289.11	289.8	301.91	453.23	450.03	446.36	476.52	464.27	449.47
ENSMUSG00000015747	Vps45	vacuolar protein sorting 45	22365	23.5	27.59	27.85	23.96	27.51	28.24	23.49	33.24	29.67	27.05	28.16	30.04
ENSMUSG00000015748	Prpf3	pre-mRNA processing factor 3	70767	46.44	46.5	48.71	45.07	43.35	45.6	46.9	47.5	42.54	46.31	43.48	40.81
ENSMUSG00000015749	Anp32e	acidic (leucine-rich) nuclear phosphoprotein 32 family, member E	66471	218.85	264.91	274.88	247.64	280.53	267.85	165.97	199.04	210.5	218.24	224.44	231.28
ENSMUSG00000015750	Aph1a	aph1 homolog A, gamma secretase subunit	226548	126.77	130.92	125.51	135.75	136.93	133.35	138.36	138.79	140.94	145.77	144.95	141.41
ENSMUSG00000015755	Tab2	TGF-beta activated kinase 1/MAP3K7 binding protein 2	68652	68.89	65.39	55.95	67.85	67.61	66.56	63.71	62.55	61.75	52.94	58.21	58.1
ENSMUSG00000015757	Ppil4	peptidylprolyl isomerase (cyclophilin)-like 4	67418	27.75	26.31	23.62	23.67	22.26	24.19	26.34	26.35	27.52	21.09	26.16	26.96
ENSMUSG00000015759	Cnih1	cornichon family AMPA receptor auxiliary protein 1	12793	140.25	148.92	160.78	168.66	156.7	158.07	130.95	139.77	144.03	138.31	136.6	139.47
ENSMUSG00000015766	Eps8	epidermal growth factor receptor pathway substrate 8	13860	11.48	13.82	14.86	20.91	21.08	19.04	14.63	12.96	26.08	18.24	24.05	24.45
ENSMUSG00000015776	Med22	mediator complex subunit 22	20933	29.61	28.93	24.48	25.68	24.55	26.33	23.42	24.03	22.4	23.22	21.62	21.86
ENSMUSG00000015787	Abo	ABO blood group (transferase A, alpha 1-3-N-acetylgalactosaminyltransferase, transferase B, alpha 1-3-galactosyltransferase)	80908	0.07	0.07	0.08	0.07	0.05	0.06	0	0	0	0.07	0.05	0.05
ENSMUSG00000015790	Surf1	surfeit gene 1	20930	49.9	45.2	46.26	43.66	43.18	50.21	47.83	44.58	48.51	47.01	48.69	44.7
ENSMUSG00000015804	Med28	mediator complex subunit 28	66999	128.29	130.4	132.9	128.57	127.88	123.29	106.63	112.17	121.46	123.72	114.7	110.67
ENSMUSG00000015806	Qdpr	quinoid dihydropteridine reductase	110391	130.52	127.96	118.31	128.03	123.55	117.5	148.44	147.16	146.41	150.53	144.25	143.88
ENSMUSG00000015812	Gnrh1	gonadotropin releasing hormone 1	14714	0.67	0.94	1.62	0.87	1.68	1.96	0.9	1.01	0.8	0.67	0.99	0.82
ENSMUSG00000015829	Tnr	tenascin R	21960	0.03	0.04	0.01	0.04	0.05	0.02	0	0.08	0	0.01	0.01	0.01
ENSMUSG00000015837	Sqstm1	sequestosome 1	18412	904.99	852.49	753.78	617.11	677.54	661.03	488.75	430.53	395.35	431.57	456.34	423.41
ENSMUSG00000015839	Nfe2l2	nuclear factor, erythroid derived 2, like 2	18024	129.86	133.14	138.08	133.39	140.93	142.18	93.29	93.9	96.84	89.28	98.39	96.34
ENSMUSG00000015843	Rxrg	retinoid X receptor gamma	20183	0.13	0.13	0.15	0.15	0.11	0.11	0	0	0	0.14	0.1	0.1
ENSMUSG00000015846	Rxra	retinoid X receptor alpha	20181	10.58	7.61	6	7.3	9.32	7.93	6.65	6.05	5.41	5.4	6.83	6.31
ENSMUSG00000015850	Adamtsl4	ADAMTS-like 4	229595	1.01	0.96	0.92	1.18	1.18	1.1	0.39	0.12	0.79	1.2	0.66	1.28
ENSMUSG00000015852	Fcrl2	Fc receptor like 2	80891	1.6	1.69	2.24	1.86	1.63	1.35	8.62	8.81	11.19	11.55	8.73	11.14
ENSMUSG00000015854	Cd5l	CD5 antigen-like	11801	322.74	350.05	292.76	240	248.13	195.56	192.73	216.4	175.7	174.03	174.18	139.76
ENSMUSG00000015869	Prpsap1	phosphoribosyl pyrophosphate synthetase-associated protein 1	67763	40.39	39.14	37.72	35.54	37.33	36.38	30.78	30.82	41.74	40.81	42.41	40.13
ENSMUSG00000015879	Fam184b	family with sequence similarity 184, member B	58227	0.01	0.01	0.02	0.02	0.01	0.01	0	0	0	0.01	0.01	0.01
ENSMUSG00000015880	Ncapg	non-SMC condensin I complex, subunit G	54392	42.01	46.28	45.27	37.12	37.55	37.39	14.04	21.04	24.55	15.66	18.22	18.33
ENSMUSG00000015882	Lcorl	ligand dependent nuclear receptor corepressor-like	209707	7.89	7.66	6.94	8.33	7.88	8.13	7.08	7.73	7.95	5.86	6.79	6.14
ENSMUSG00000015889	Lta4h	leukotriene A4 hydrolase	16993	52.12	52.23	54.99	56.65	57.15	54.38	47.12	49.51	54.22	46.3	46.16	50.28
ENSMUSG00000015890	Amdhd1	amidohydrolase domain containing 1	71761	0.03	0.03	0.03	0.03	0.02	0.02	0	0	0	0.03	0.02	0.02
ENSMUSG00000015932	Dstn	destrin	56431	132.23	132.09	127.96	132.51	133.38	135.87	142.42	142.83	141.21	132.95	135.41	132.77
ENSMUSG00000015937	Macroh2a1	macroH2A.1 histone	26914	155.07	168.67	153.92	164.68	168.77	156.7	172.26	171.85	182.43	175.06	174.17	169.11
ENSMUSG00000015942	Gtf2ird2	GTF2I repeat domain containing 2	114674	5.79	5.16	5.04	5.5	4.5	4.56	4.24	5.56	5.25	4.5	4.78	4.89
ENSMUSG00000015943	Bola1	bolA-like 1 (E. coli)	69168	19.86	22.19	22.27	21.28	19.15	19.48	16.88	18.48	13.36	18.44	14.83	14.68
ENSMUSG00000015944	Castor2	cytosolic arginine sensor for mTORC1 subunit 2	80909	15.14	13.65	12.5	14.37	15.08	13.58	11.69	10.02	10.09	8.68	10.73	9.77
ENSMUSG00000015947	Fcgr1	Fc receptor, IgG, high affinity I	14129	80.18	72.86	65.66	78.51	65.87	69.9	42.05	33.4	30.15	29.35	29.71	33.22
ENSMUSG00000015950	Ncf1	neutrophil cytosolic factor 1	17969	303.08	297.91	299.48	289.61	333.64	299.42	162.22	158.03	170.22	162.65	174.63	166.87
ENSMUSG00000015957	Wnt11	wingless-type MMTV integration site family, member 11	22411	0.3	0.24	0.45	0.26	0.21	0.22	0	0	0.13	0.27	0.18	0.21
ENSMUSG00000015961	Adss	adenylosuccinate synthetase, non muscle	11566	173.76	169.76	139.44	181.82	170.36	172.73	91.57	93.35	83.78	71.05	79.77	77.51
ENSMUSG00000015962	1700016C15Rik	RIKEN cDNA 1700016C15 gene	69428	0.09	0.09	0.09	0.09	0.13	0.07	0	0	0	0.09	0.13	0.07
ENSMUSG00000015966	Il17rb	interleukin 17 receptor B	50905	0.11	0.11	0.12	0.12	0.09	0.09	0	0	0	0.11	0.08	0.09
ENSMUSG00000015968	Cacna1d	calcium channel, voltage-dependent, L type, alpha 1D subunit	12289	1.32	1.21	0.84	1.52	1.59	1.4	1.76	1.64	1.7	1.16	1.24	1.09
ENSMUSG00000015970	Chdh	choline dehydrogenase	218865	0.24	0.22	0.25	0.24	0.17	0.18	0	0	0	0.22	0.17	0.17
ENSMUSG00000015971	Actr8	ARP8 actin-related protein 8	56249	25.59	26.53	23.38	23.95	27.31	26.22	26.36	27.72	29.13	27.36	28.41	28.09
ENSMUSG00000015980	Lrrc27	leucine rich repeat containing 27	76612	18.9	19.71	23	16.99	17.51	22.26	19.4	18.36	18.21	17.4	16.63	17.22
ENSMUSG00000015981	Stk32c	serine/threonine kinase 32C	57740	1.48	2.36	2.36	1.59	1.71	1.19	0.43	0.86	1.19	0.62	0.99	0.88
ENSMUSG00000015994	Fnta	farnesyltransferase, CAAX box, alpha	14272	56.24	57.77	56.52	61.71	62.54	62.98	74	76.66	77.98	72.82	78.73	76.78
ENSMUSG00000016018	Mtrex	Mtr4 exosome RNA helicase	72198	57.01	55.21	47.15	49.52	50.99	48.59	52.6	55	53.63	43.93	54.99	53.75
ENSMUSG00000016024	Lbp	lipopolysaccharide binding protein	16803	1.63	0.78	0.76	0.91	0.54	0.56	0.65	0.98	0.14	0.53	0.35	0.45
ENSMUSG00000016028	Celsr1	cadherin, EGF LAG seven-pass G-type receptor 1	12614	0.02	0.03	0.02	0.06	0.02	0.04	0.03	0.01	0	0.04	0.02	0.02
ENSMUSG00000016087	Fli1	Friend leukemia integration 1	14247	26.98	24.75	24.9	33.05	31.63	31.13	28.49	27.52	26.79	24.6	27.83	28.03
ENSMUSG00000016128	Stard13	StAR-related lipid transfer (START) domain containing 13	243362	0.68	0.8	0.71	0.81	0.47	0.5	0.14	1.52	0.18	0.67	0.7	0.6
ENSMUSG00000016150	Tenm1	teneurin transmembrane protein 1	23963	0.1	0.1	0.12	0.11	0.08	0.08	0	0.01	0	0.1	0.08	0.08
ENSMUSG00000016179	Camk1g	calcium/calmodulin-dependent protein kinase I gamma	215303	0.31	0.31	0.35	0.34	0.25	0.26	0	0	0	0.32	0.23	0.24
ENSMUSG00000016181	Utp25	UTP25 small subunit processome component	215193	8.24	8.61	7.88	6.5	6.74	6.29	12.43	14.02	12.41	10.65	13.65	11.55
ENSMUSG00000016194	Hsd11b1	hydroxysteroid 11-beta dehydrogenase 1	15483	0.68	0.68	0.82	0.92	1.11	1	0.25	0.25	0	0.71	0.85	0.7
ENSMUSG00000016200	Syt14	synaptotagmin XIV	329324	0.04	0.18	0.12	0.04	0.06	0.06	0.05	0	0	0.04	0.03	0.03
ENSMUSG00000016206	H2-M3	histocompatibility 2, M region locus 3	14991	32.75	30.54	31.25	31.03	34.15	33.36	30.95	27.36	28.02	32.17	30.91	28.63
ENSMUSG00000016239	Lonrf3	LON peptidase N-terminal domain and ring finger 3	74365	55.57	51.16	42.63	65.78	65.26	65.84	28	29.88	29.38	24.29	29.53	28.73
ENSMUSG00000016252	Atp5e	ATP synthase, H+ transporting, mitochondrial F1 complex, epsilon subunit	67126	437.05	457.57	512.74	413.69	427.01	427.94	467.47	436.82	442.4	473.29	396.7	451.89
ENSMUSG00000016253	Nelfcd	negative elongation factor complex member C/D, Th1l	57314	38.51	36.46	35.01	36.05	37.3	33.23	20.22	22.33	21.81	23.01	22.48	21.8
ENSMUSG00000016255	Tubb1	tubulin, beta 1 class VI	545486	0.04	0.13	0.05	0.1	0.03	0.11	0	0	0.07	0.04	0.13	0.07
ENSMUSG00000016256	Ctsz	cathepsin Z	64138	1017.49	1031.36	1030.67	1148.52	1245.51	1199.56	1689.28	1640.45	1633.19	1782.47	1740.16	1686.56
ENSMUSG00000016257	Prelid3b	PRELI domain containing 3B	66390	110.59	108.72	103.55	112.12	111.17	106.51	99.08	112.39	104.18	99.87	104.39	110.05
ENSMUSG00000016262	Sertad4	SERTA domain containing 4	214791	0.35	0.32	0.49	0.34	0.26	0.27	0.22	0.06	0.09	0.32	0.28	0.26
ENSMUSG00000016283	H2-M2	histocompatibility 2, M region locus 2	14990	1.63	1.51	1.13	2.87	2.42	1.62	2.2	1.44	1.77	1.66	1.53	1.54
ENSMUSG00000016308	Ube2a	ubiquitin-conjugating enzyme E2A	22209	46.54	49.89	51.19	51.69	48.6	47.69	41.8	44.43	47.43	48.68	48	51.12
ENSMUSG00000016319	Slc25a5	solute carrier family 25 (mitochondrial carrier, adenine nucleotide translocator), member 5	11740	563.62	578.68	570.08	613.66	580.88	589.2	678.52	723.12	745.1	719.14	706.48	715.23
ENSMUSG00000016327	Atp1b4	ATPase, (Na+)/K+ transporting, beta 4 polypeptide	67821	0.03	0.03	0.03	0.03	0.02	0.02	0	0	0	0.03	0.02	0.02
ENSMUSG00000016344	Ppdpf	pancreatic progenitor cell differentiation and proliferation factor	66496	85.73	89.55	77.46	85.01	84.47	75.7	83.55	78.87	79.51	91.74	75.41	74.51
ENSMUSG00000016346	Kcnq2	potassium voltage-gated channel, subfamily Q, member 2	16536	0.57	0.57	0.62	0.62	0.45	0.46	0	0	0	0.57	0.42	0.44
ENSMUSG00000016349	Eef1a2	eukaryotic translation elongation factor 1 alpha 2	13628	10.63	9.33	7.26	15.71	13.35	15.95	7.98	8.02	6.76	9.95	7.89	7.97
ENSMUSG00000016356	Col20a1	collagen, type XX, alpha 1	73368	0.41	0.5	0.74	0.51	0.52	0.48	0.16	0.27	0.02	0.38	0.36	0.3
ENSMUSG00000016382	Pls3	plastin 3 (T-isoform)	102866	149.42	157.92	137.48	160.04	162.42	163.73	113.88	125.44	122.16	101.33	117.84	114.47
ENSMUSG00000016386	Mpped2	metallophosphoesterase domain containing 2	77015	0.53	0.53	0.58	0.59	0.41	0.43	0	0	0	0.53	0.39	0.4
ENSMUSG00000016409	Nkap	NFKB activating protein	67050	16.46	16.62	14.36	15.03	14.15	16.26	11.97	12.38	13.58	11.66	12.81	15.05
ENSMUSG00000016427	Ndufa1	NADH:ubiquinone oxidoreductase subunit A1	54405	140.18	152.03	149.99	129.56	144.54	147.37	146.66	153.72	130.96	154.56	146.21	160.55
ENSMUSG00000016458	Wt1	WT1 transcription factor	22431	0.31	0.31	0.34	0.33	0.24	0.25	0	0	0	0.31	0.23	0.24
ENSMUSG00000016477	E2f3	E2F transcription factor 3	13557	18.97	21.04	17.62	21.75	21.27	18.79	20.58	19.96	20.18	16.2	18.16	17.55
ENSMUSG00000016481	Cr1l	complement component (3b/4b) receptor 1-like	12946	82.38	87.13	83.54	80.85	87.88	88.61	90.63	102.58	96.54	88.57	93.94	92.91
ENSMUSG00000016487	Ppfibp1	PTPRF interacting protein, binding protein 1 (liprin beta 1)	67533	141.31	126.92	93.48	87.28	85.79	86.09	111.47	100.91	92.42	74.24	105.02	105.57
ENSMUSG00000016493	Cd46	CD46 antigen, complement regulatory protein	17221	0.56	0.59	0.63	0.51	0.65	0.65	0.77	0.5	0.37	0.79	0.69	0.62
ENSMUSG00000016494	Cd34	CD34 antigen	12490	0.85	1.05	1.76	1.83	1.56	1.48	1.38	2.32	5.57	2.11	3.43	3.03
ENSMUSG00000016495	Plgrkt	plasminogen receptor, C-terminal lysine transmembrane protein	67759	62.82	58.29	62.28	61.99	64.96	67.66	90.3	97.5	96.82	99.32	99.68	100.61
ENSMUSG00000016496	Cd274	CD274 antigen	60533	12.64	11.21	8.07	11.52	9.31	9.68	41.97	36.35	25.53	28.46	33.15	33.01
ENSMUSG00000016498	Pdcd1lg2	programmed cell death 1 ligand 2	58205	0.11	0.04	0.08	0.04	0.03	0.06	12.54	12.49	9.67	13.04	15.85	12.33
ENSMUSG00000016503	Gtf3a	general transcription factor III A	66596	57.89	58.59	55.57	54.18	53.51	55.14	52.34	52	59.66	56.95	56.96	55.73
ENSMUSG00000016510	Mtif3	mitochondrial translational initiation factor 3	76366	16.71	16.8	16.97	13.71	15.01	15.82	16.59	18.97	17.76	16.89	17.06	16.89
ENSMUSG00000016520	Lnx2	ligand of numb-protein X 2	140887	6.68	6.33	5.26	5.95	5.87	5.82	6.1	6.35	5.67	5.6	6.38	5.96
ENSMUSG00000016524	Il19	interleukin 19	329244	0.27	0.2	0.23	0.22	0.21	0.11	0.1	0	0	0.27	0.21	0.1
ENSMUSG00000016526	Dyrk3	dual-specificity tyrosine-(Y)-phosphorylation regulated kinase 3	226419	6.45	6.62	6.36	9.24	8.13	8.17	3.44	3.12	3.69	3.59	3.06	2.78
ENSMUSG00000016528	Mapkapk2	MAP kinase-activated protein kinase 2	17164	207.98	226.25	245.38	224.24	234.5	209.03	146.91	149.58	149.93	149.86	154.56	142.15
ENSMUSG00000016529	Il10	interleukin 10	16153	6.16	5.06	3.63	3.29	2.97	2.69	14.43	11.21	9.14	11.18	8.42	7.96
ENSMUSG00000016534	Lamp2	lysosomal-associated membrane protein 2	16784	311.07	300.36	303.12	301.23	322.69	321.95	263.32	295.57	308.22	265.59	293.87	300.94
ENSMUSG00000016541	Atxn10	ataxin 10	54138	73.69	72.02	66.75	67.78	62.62	66.61	64.17	64.75	66.49	63.56	61.72	63.53
ENSMUSG00000016552	Foxred2	FAD-dependent oxidoreductase domain containing 2	239554	12.42	10.13	8.88	13.48	13.38	13.12	9.25	9.62	8.93	8.6	9.93	9.8
ENSMUSG00000016554	Eif3d	eukaryotic translation initiation factor 3, subunit D	55944	160.68	158.9	152.49	149.13	147.49	147.02	187.1	181.02	171.26	166.82	172.92	168.95
ENSMUSG00000016559	H3f3b	H3.3 histone B	15081	584.55	668.62	680.64	605.96	627.09	626.9	637.42	612.66	573.92	596.58	609.02	614.23
ENSMUSG00000016619	Nup50	nucleoporin 50	18141	35.54	34.21	30.96	33.82	33.19	32.02	37.81	40.69	40.27	34.55	36.56	36.17
ENSMUSG00000016624	Phf21b	PHD finger protein 21B	271305	1.26	0.9	0.85	0.9	0.74	0.95	0.61	0.41	0.73	1.21	0.96	0.87
ENSMUSG00000016626	Nlrp14	NLR family, pyrin domain containing 14	76858	0.06	0.06	0.07	0.07	0.05	0.05	0	0	0	0.06	0.05	0.05
ENSMUSG00000016637	Ift27	intraflagellar transport 27	67042	29.74	32.09	32.23	28.42	27.65	26.36	24.23	26.17	20.88	24.39	25.76	23.66
ENSMUSG00000016664	Pacsin2	protein kinase C and casein kinase substrate in neurons 2	23970	90.15	93.51	75.18	77.89	81.29	79.31	49.76	54.38	52.24	42.42	49.48	47.36
ENSMUSG00000016756	Cmah	cytidine monophospho-N-acetylneuraminic acid hydroxylase	12763	0.68	0.71	0.69	0.99	1.22	1.52	0.18	0.2	0.24	0.49	0.47	0.38
ENSMUSG00000016757	Ttll12	tubulin tyrosine ligase-like family, member 12	223723	27.89	28.13	26.44	28.8	27.76	26.94	24.64	24.49	26.58	25.35	27.02	26.38
ENSMUSG00000016758	Bik	BCL2-interacting killer	12124	1.5	1.02	2.03	1.63	1.13	1.28	0.18	0.62	0.1	0.41	0.31	0.37
ENSMUSG00000016763	Scube1	signal peptide, CUB domain, EGF-like 1	64706	0.06	0.07	0.07	0.07	0.05	0.05	0	0	0	0.06	0.04	0.05
ENSMUSG00000016831	Tox4	TOX high mobility group box family member 4	268741	41.13	37.59	31.57	38.88	42.14	37.31	49.16	47.09	42.03	39.35	47.72	44.88
ENSMUSG00000016833	Mrps18c	mitochondrial ribosomal protein S18C	68735	131.69	136.82	145.91	133.37	135.67	141.15	129.13	140.83	128.9	129.51	128.56	126.49
ENSMUSG00000016918	Sulf1	sulfatase 1	240725	0.08	0.1	0.09	0.13	0.05	0.06	0.11	0.04	0.1	0.09	0.16	0.06
ENSMUSG00000016921	Srsf6	serine and arginine-rich splicing factor 6	67996	168.48	170.76	154.09	154.89	145.9	150.14	165.42	158.5	163.3	150.56	150.65	151.4
ENSMUSG00000016933	Plcg1	phospholipase C, gamma 1	18803	12.45	9.64	9.69	10.3	10.87	10.76	8.18	9.76	10.42	8.96	10.07	9.93
ENSMUSG00000016940	Kctd2	potassium channel tetramerisation domain containing 2	70382	16.89	15.53	14.94	14.5	15.02	13.48	15.48	13.5	16.01	13.57	13.34	14.17
ENSMUSG00000016942	Tmprss6	transmembrane serine protease 6	71753	0.02	0.04	0.02	0.02	0.01	0.02	0	0	0	0.02	0.01	0.01
ENSMUSG00000016946	Kctd5	potassium channel tetramerisation domain containing 5	69259	35.71	33.26	31.91	30.79	32.58	31.07	26.83	28.07	28.27	27.81	30.01	28.68
ENSMUSG00000016982	Pom121l2	POM121 membrane glycoprotein-like 2 (rat)	195236	0.04	0.04	0.05	0.05	0.03	0.04	0	0	0	0.04	0.04	0.03
ENSMUSG00000016984	Etaa1	Ewing tumor-associated antigen 1	68145	11.81	10.96	10.38	11	11.09	10.5	8.01	8.84	8.56	6.77	5.7	6.43
ENSMUSG00000016995	Matn4	matrilin 4	17183	0.13	0.13	0.14	0.14	0.12	0.17	0	0	0	0.14	0.11	0.12
ENSMUSG00000016998	Svs4	seminal vesicle secretory protein 4	20941	0.09	0.09	0.1	0.1	0.07	0.07	0	0	0	0.09	0.07	0.07
ENSMUSG00000017000	Svs6	seminal vesicle secretory protein 6	20945	0.13	0.13	0.14	0.14	0.1	0.11	0	0	0	0.13	0.1	0.1
ENSMUSG00000017002	Slpi	secretory leukocyte peptidase inhibitor	20568	5.05	3.27	2.81	7.52	7.96	11.38	2.19	4.83	2.61	7.33	5.91	6.14
ENSMUSG00000017003	Svs3a	seminal vesicle secretory protein 3A	64335	0.11	0.11	0.12	0.12	0.08	0.09	0	0	0	0.11	0.08	0.08
ENSMUSG00000017004	Svs5	seminal vesicle secretory protein 5	20944	0.31	0.31	0.33	0.33	0.24	0.25	0	0	0	0.31	0.23	0.23
ENSMUSG00000017007	Rbpjl	recombination signal binding protein for immunoglobulin kappa J region-like	19668	0.09	0.09	0.1	0.1	0.07	0.07	0	0	0	0.09	0.07	0.07
ENSMUSG00000017009	Sdc4	syndecan 4	20971	163.41	175.11	183.97	159.39	166.31	165.87	847.83	777.57	715.54	804.43	840.5	828.29
ENSMUSG00000017049	Ccdc70	coiled-coil domain containing 70	67929	0.13	0.13	0.14	0.14	0.1	0.1	0	0	0	0.13	0.09	0.1
ENSMUSG00000017057	Il13ra1	interleukin 13 receptor, alpha 1	16164	1.42	1.55	0.94	1.25	1.07	0.94	0.24	0.46	0.32	0.25	0.4	0.38
ENSMUSG00000017064	Prl5a1	prolactin family 5, subfamily a, member 1	28078	0.06	0.06	0.07	0.07	0.05	0.05	0	0	0	0.06	0.04	0.05
ENSMUSG00000017119	Nbr1	NBR1, autophagy cargo receptor	17966	58.6	49.42	44.95	62.7	61.7	61.87	68.62	59.84	58.76	60.5	71.96	64.96
ENSMUSG00000017132	Cyth1	cytohesin 1	19157	38.29	40.13	39.63	37.08	41.75	38.77	46.84	46.24	52.7	50.85	58.61	59.26
ENSMUSG00000017144	Rnd3	Rho family GTPase 3	74194	12.13	13.18	19.17	23.76	28.33	22.59	2.23	2.2	3.62	2.8	4.26	3.64
ENSMUSG00000017146	Brca1	breast cancer 1, early onset	12189	20.91	19.57	16.02	25.07	22.58	23.82	11.04	11.73	12.32	8.47	9.6	8.45
ENSMUSG00000017165	Gast	gastrin	14459	0.16	0.16	0.17	0.17	0.12	0.13	0	0	0	0.16	0.12	0.12
ENSMUSG00000017167	Cntnap1	contactin associated protein-like 1	53321	1.09	0.92	0.77	0.76	0.75	0.73	0.79	0.58	0.93	0.67	0.65	0.69
ENSMUSG00000017176	Nt5c3b	5'-nucleotidase, cytosolic IIIB	68106	34.24	34.84	28.7	33.76	30.93	29.76	25.35	22.93	24.23	24.45	29.89	27.05
ENSMUSG00000017188	Coa3	cytochrome C oxidase assembly factor 3	52469	75.84	71.54	78.98	76.67	73.96	74.63	75.38	82.67	82.21	82.55	73.45	73.46
ENSMUSG00000017195	Zpbp2	zona pellucida binding protein 2	69376	0.46	0.46	0.61	0.4	0.36	0.3	0	0.22	0	0.38	0.31	0.28
ENSMUSG00000017204	Gsdma	gasdermin A	57911	0.02	0.02	0.02	0.02	0.02	0.04	0	0	0	0.02	0.02	0.02
ENSMUSG00000017210	Med24	mediator complex subunit 24	23989	40.72	39.48	36.25	41.08	44.63	37.89	37.53	35.96	36.68	40.79	45.23	43.72
ENSMUSG00000017211	Gsdma2	gasdermin A2	76758	0.94	0.94	1.03	1.01	0.73	0.75	0	0	0	0.94	0.69	0.71
ENSMUSG00000017221	Psmd3	proteasome (prosome, macropain) 26S subunit, non-ATPase, 3	22123	116.75	120.71	119.18	124.27	126.78	120.74	127.43	123.31	127.42	137	143.43	134.51
ENSMUSG00000017264	Exosc10	exosome component 10	50912	62.27	63.71	56.92	54.13	53.22	56.82	56.67	55.77	58.58	52.22	60.35	57.5
ENSMUSG00000017286	Glod4	glyoxalase domain containing 4	67201	79.71	85.97	88.09	69.87	85.63	76.13	88.84	74.99	93.1	91.1	80.13	80.06
ENSMUSG00000017288	Vps53	VPS53 GARP complex subunit	68299	51.07	49.9	46.15	50.45	53.57	49.83	60.6	78.95	58.51	61.84	71.42	68.21
ENSMUSG00000017291	Taok1	TAO kinase 1	216965	14.89	13.7	10.69	14.17	13.62	13.4	14.43	13.58	12.25	9.53	12.8	11.82
ENSMUSG00000017299	Dnttip1	deoxynucleotidyltransferase, terminal, interacting protein 1	76233	43.88	43.56	40.72	46.14	48.37	45.59	39.65	42.25	37.64	39.15	37.81	36.45
ENSMUSG00000017300	Tnnc2	troponin C2, fast	21925	0.37	0.37	0.41	0.4	0.29	0.3	0	0	0	0.37	0.27	0.46
ENSMUSG00000017307	Acot8	acyl-CoA thioesterase 8	170789	25.14	23.7	24.88	26.89	24.3	24.86	24.59	24.05	25.39	28.2	25.22	22.88
ENSMUSG00000017309	Cd300lg	CD300 molecule like family member G	52685	0.5	0.93	1.96	1.06	1.47	1.38	0.31	0.2	1.21	0.9	1.57	1.4
ENSMUSG00000017310	Spint4	serine protease inhibitor, Kunitz type 4	78239	0.09	0.09	0.1	0.1	0.07	0.07	0	0	0	0.09	0.07	0.07
ENSMUSG00000017311	Pyy	peptide YY	217212	0.58	0.58	0.64	0.63	0.45	0.47	0	0	0	0.58	0.43	0.44
ENSMUSG00000017314	Mpp2	membrane protein, palmitoylated 2 (MAGUK p55 subfamily member 2)	50997	0.76	0.68	0.76	0.77	0.52	0.52	0	0	0.04	0.68	0.55	0.52
ENSMUSG00000017316	Ppy	pancreatic polypeptide	19064	0.29	0.29	0.31	0.31	0.22	0.23	0	0	0	0.29	0.21	0.22
ENSMUSG00000017344	Vtn	vitronectin	22370	0.26	0.26	0.28	0.28	0.2	0.21	0	0	0	0.26	0.19	0.2
ENSMUSG00000017376	Nlk	nemo like kinase	18099	11.31	10.43	10.03	10.74	9.2	9.61	9.21	9.19	10.88	11.27	10.93	10.94
ENSMUSG00000017386	Traf4	TNF receptor associated factor 4	22032	2.02	1.6	1.71	1.83	0.9	1.02	1.14	1.52	1.68	1.26	0.94	0.86
ENSMUSG00000017390	Aldoc	aldolase C, fructose-bisphosphate	11676	42.28	44.2	45.7	64.7	55.6	52.42	37.31	37.52	41.86	49.34	43.35	41.91
ENSMUSG00000017400	Stac2	SH3 and cysteine rich domain 2	217154	5.58	5.5	4.98	9.1	7.45	8.76	4.11	6	4.65	7.4	6.4	7.37
ENSMUSG00000017404	Rpl19	ribosomal protein L19	19921	1635.93	1598.93	1686.32	1639.74	1624.41	1658.23	1798.75	1726.41	1684.87	1804.36	1666.6	1707.64
ENSMUSG00000017405	Nek8	NIMA (never in mitosis gene a)-related expressed kinase 8	140859	5.76	6.19	5.85	4.58	4.44	5.66	1.71	1.51	2.85	2.25	3.56	2.99
ENSMUSG00000017412	Cacnb4	calcium channel, voltage-dependent, beta 4 subunit	12298	0.79	0.79	0.85	0.86	0.63	0.63	0.03	0.05	0.01	0.82	0.59	0.61
ENSMUSG00000017417	Plxdc1	plexin domain containing 1	72324	26.14	20.33	22.42	24.36	25.28	27	15.23	15.09	16.25	12.93	13.54	14.41
ENSMUSG00000017418	Arl5b	ADP-ribosylation factor-like 5B	75869	8.75	6.87	5.47	6.41	6.73	7.14	5.64	6.25	5.63	5.26	6.34	5.52
ENSMUSG00000017421	Zfp207	zinc finger protein 207	22680	159.45	159.29	144.69	143.26	168.6	166.73	162.17	165.13	150.14	138.41	177.73	166.19
ENSMUSG00000017428	Psmd11	proteasome (prosome, macropain) 26S subunit, non-ATPase, 11	69077	121.17	132.06	118.24	126.32	129.97	125.21	118.35	108.11	113.79	117.37	111.31	125.9
ENSMUSG00000017446	C1qtnf1	C1q and tumor necrosis factor related protein 1	56745	0.56	0.56	0.58	0.62	0.39	0.45	0.06	0.07	0.04	0.53	0.43	0.4
ENSMUSG00000017453	Pipox	pipecolic acid oxidase	19193	0.21	0.21	0.23	0.23	0.16	0.17	0	0	0	0.21	0.21	0.16
ENSMUSG00000017466	Timp2	tissue inhibitor of metalloproteinase 2	21858	85.46	94.43	91.92	71.87	69.9	70.33	121.57	124.35	130.96	127.06	105.58	96.44
ENSMUSG00000017478	Zc3h18	zinc finger CCCH-type containing 18	76014	56.9	52.39	49.54	50.19	53.08	50.88	53.87	51.5	50.76	45.34	52.3	46.88
ENSMUSG00000017485	Top2b	topoisomerase (DNA) II beta	21974	38.01	39.75	34.69	36.41	41.16	39.31	33.59	35.54	33.73	32.71	37.62	37.97
ENSMUSG00000017491	Rarb	retinoic acid receptor, beta	218772	0.12	0.16	0.09	0.15	0.22	0.23	0.48	0.57	0.57	0.54	0.65	0.63
ENSMUSG00000017493	Igfbp4	insulin-like growth factor binding protein 4	16010	173.08	165.97	166.48	130	143.22	136	132.72	130.15	119.4	111.35	123.26	113.58
ENSMUSG00000017499	Cdc6	cell division cycle 6	23834	29.63	29.38	25.54	35.15	34.7	37.54	21.98	23.82	20.81	18.4	14.55	15.43
ENSMUSG00000017548	Suz12	SUZ12 polycomb repressive complex 2 subunit	52615	52.64	54.33	48.51	54.22	52.28	53.6	38.8	45.32	42.41	34.47	36.11	36.96
ENSMUSG00000017550	Atad5	ATPase family, AAA domain containing 5	237877	12.71	11.6	10.44	13.24	12.41	13.36	8.57	8.33	9.57	6.32	6.52	6.48
ENSMUSG00000017561	Crlf3	cytokine receptor-like factor 3	54394	61.56	62.56	56.96	55.19	53.88	54.4	60.23	61.81	66.57	54.72	59.24	57.08
ENSMUSG00000017588	Krt27	keratin 27	16675	0.04	0.04	0.04	0.04	0.03	0.03	0	0	0	0.04	0.03	0.03
ENSMUSG00000017607	Tns4	tensin 4	217169	0.97	0.81	0.68	1.24	1.2	1.18	0.24	0.52	0.4	0.57	0.59	0.84
ENSMUSG00000017615	Tnfaip1	tumor necrosis factor, alpha-induced protein 1 (endothelial)	21927	41.49	41.56	39.55	40.58	43.61	41.37	49.16	52.95	49.8	45.09	51.13	50.35
ENSMUSG00000017631	Abr	active BCR-related gene	109934	179.8	165.71	128.19	144.87	144.65	133.91	107.16	97.72	104.25	86.65	107.6	101.87
ENSMUSG00000017639	Rab11fip4	RAB11 family interacting protein 4 (class II)	268451	0.5	0.56	0.36	0.4	0.23	0.27	0.77	0.74	0.59	0.82	0.72	0.62
ENSMUSG00000017652	Cd40	CD40 antigen	21939	16.55	17.26	20.02	13.96	14.6	14.34	53.07	55.56	53.19	74.29	71.78	75.23
ENSMUSG00000017664	Slc35c2	solute carrier family 35, member C2	228875	48.61	44.32	52.13	59.82	57.58	55.87	57.44	54.82	60.05	63.05	65.85	66.85
ENSMUSG00000017667	Zfp334	zinc finger protein 334	228876	0.35	0.32	0.29	0.26	0.26	0.31	0.62	0.62	0.63	0.61	0.58	0.68
ENSMUSG00000017670	Elmo2	engulfment and cell motility 2	140579	49.7	47.81	47.48	62.86	69.25	65.12	127.52	150.1	138.57	141.56	146.78	131.93
ENSMUSG00000017677	Wsb1	WD repeat and SOCS box-containing 1	78889	136.88	142.93	136.81	141.51	144.57	145.6	140.45	141.23	147.74	130.39	144.13	145.69
ENSMUSG00000017679	Ttpal	tocopherol (alpha) transfer protein-like	76080	32.78	28.4	25.59	29.05	28.01	28.47	28.08	28.04	27.34	23.98	27.18	27.57
ENSMUSG00000017686	Rhot1	ras homolog family member T1	59040	34.61	33.84	28.73	34.69	33.51	35.01	33.98	36.72	36.87	31.13	34.54	35.69
ENSMUSG00000017688	Hnf4g	hepatocyte nuclear factor 4, gamma	30942	0.07	0.07	0.07	0.07	0.05	0.06	0	0	0	0.07	0.05	0.05
ENSMUSG00000017692	Rhbdl3	rhomboid like 3	246104	0.21	0.28	0.24	0.22	0.21	0.16	0.11	0	0.17	0.39	0.22	0.28
ENSMUSG00000017697	Ada	adenosine deaminase	11486	10.28	10.45	10.39	9.21	8.78	10.43	7.45	8.29	9.46	8.75	10.31	9.66
ENSMUSG00000017707	Serinc3	serine incorporator 3	26943	362.96	409.37	430.61	352.62	371.54	379.74	247.17	275.37	334.25	283.27	306.9	320.38
ENSMUSG00000017713	Tha1	threonine aldolase 1	71776	3.69	3.99	3.29	2.09	4.01	3.31	3.93	3.37	3.38	3.9	4.5	5.1
ENSMUSG00000017715	Pgs1	phosphatidylglycerophosphate synthase 1	74451	62.79	68.36	62.78	62.67	67.09	63.49	54.68	53.58	54.89	55.05	58.37	58.36
ENSMUSG00000017716	Birc5	baculoviral IAP repeat-containing 5	11799	132.06	180.47	202.4	140.34	137.43	135.88	46.36	67.2	91	62.41	66.04	68.84
ENSMUSG00000017718	Afmid	arylformamidase	71562	4.4	3.77	3.47	3.78	3.48	3.17	1.91	1.56	2.04	2.92	2.63	2.83
ENSMUSG00000017720	Trp53tg5	transformation related protein 53 target 5	73603	0.07	0.07	0.08	0.08	0.05	0.06	0	0	0	0.07	0.05	0.05
ENSMUSG00000017721	Pigt	phosphatidylinositol glycan anchor biosynthesis, class T	78928	73.43	72.21	66.98	76.2	72.76	70.54	82.19	80.64	85.72	80.52	86.13	81.9
ENSMUSG00000017723	Wfdc2	WAP four-disulfide core domain 2	67701	0.75	0.74	0.82	0.81	0.58	0.6	0	0	0	0.75	0.55	0.57
ENSMUSG00000017724	Etv4	ets variant 4	18612	1.81	1.93	2.53	2.4	1.79	1.43	0.32	0.3	0.3	1.45	1.28	1.01
ENSMUSG00000017733	Eppin	epididymal peptidase inhibitor	75526	0.08	0.08	0.09	0.09	0.07	0.07	0	0	0	0.09	0.06	0.06
ENSMUSG00000017734	Dbndd2	dysbindin (dystrobrevin binding protein 1) domain containing 2	52840	18.34	17.92	14.89	16.23	15.93	17.04	15.31	11.32	1.39	5.17	7.95	8.62
ENSMUSG00000017737	Mmp9	matrix metallopeptidase 9	17395	313.16	234.73	214.95	257.57	252.95	200.28	390.93	404.12	278.73	226.4	238.34	164.77
ENSMUSG00000017740	Slc12a5	solute carrier family 12, member 5	57138	2.71	2.24	1.68	1.91	1.5	1.63	2.19	1.36	1.15	1.38	1.51	1.1
ENSMUSG00000017747	Ghdc	GH3 domain containing	80860	18.67	15.9	17.68	21.66	20.66	18.94	21.27	18.02	16.6	21.07	19.12	20.36
ENSMUSG00000017754	Pltp	phospholipid transfer protein	18830	267.28	243.9	232.46	212.92	185.98	174.78	210.95	190.19	191.58	191.71	165.82	143.9
ENSMUSG00000017756	Slc12a7	solute carrier family 12, member 7	20499	28.1	25.42	21.29	27.11	26.46	26.08	46.9	44.68	44.62	35.87	46.02	42.97
ENSMUSG00000017760	Ctsa	cathepsin A	19025	663.86	602.3	540.69	581.55	544.51	568.48	696.18	658.51	610.6	626.22	608.5	608.31
ENSMUSG00000017764	Zswim1	zinc finger SWIM-type containing 1	71971	9.13	8.37	7.76	9.1	9.27	8.08	10.44	9.5	11.12	10.21	10.59	10.26
ENSMUSG00000017765	Slc12a4	solute carrier family 12, member 4	20498	57.77	57.95	50.55	55.88	58.42	53.46	60.1	54.76	60.9	62.29	62.25	51.55
ENSMUSG00000017767	Spata25	spermatogenesis associated 25	75642	0.32	0.32	0.35	0.47	0.63	0.32	0.22	0.13	0.25	0.32	0.24	0.47
ENSMUSG00000017774	Myo1c	myosin IC	17913	112.72	103.46	94.93	107.77	108.55	103.48	109.02	106.91	104.09	92.87	107.8	100.74
ENSMUSG00000017776	Crk	v-crk avian sarcoma virus CT10 oncogene homolog	12928	94.83	90.37	77.7	80.96	82.94	80.79	85.95	83.51	78.24	69.86	74.01	71.59
ENSMUSG00000017778	Cox7c	cytochrome c oxidase subunit 7C	12867	433.87	459.4	416.72	419.07	421.8	427.02	511.25	530.01	434.26	488.74	420.77	463.02
ENSMUSG00000017781	Pitpna	phosphatidylinositol transfer protein, alpha	18738	514.52	536.97	543.91	567.74	589.22	569.21	519.01	535.33	554.09	534.02	547.99	531.83
ENSMUSG00000017801	Mlx	MAX-like protein X	21428	50.12	51.19	51.37	56.6	56.91	54.3	57.04	54.29	56.46	63.29	63.07	62.38
ENSMUSG00000017802	Retreg3	reticulophagy regulator family member 3	67998	40.15	37.24	36.77	41.84	39.87	40.9	40.08	39.39	43.16	39.03	38.41	37.35
ENSMUSG00000017817	Jph2	junctophilin 2	59091	0.11	0.06	0.08	0.03	0.03	0.04	0	0	0	0.03	0.02	0.03
ENSMUSG00000017830	Dhx58	DEXH (Asp-Glu-X-His) box polypeptide 58	80861	26.38	26.38	21.7	35.91	28.87	29.91	21.24	19.2	16.34	18.53	17.21	16.66
ENSMUSG00000017831	Rab5a	RAB5A, member RAS oncogene family	271457	75.18	70.78	67.78	72.73	71.02	74.17	71.07	71.79	70.92	62.61	66.82	67.23
ENSMUSG00000017832	Hspb9	heat shock protein, alpha-crystallin-related, B9	75482	0.39	0.19	0.42	0.21	0.15	0.24	0.28	0.16	0.15	0.29	0.14	0.3
ENSMUSG00000017837	Nkiras2	NFKB inhibitor interacting Ras-like protein 2	71966	55.74	54.56	53.28	61.16	66.02	59.92	62.54	61.98	63.11	66.3	73.36	67.24
ENSMUSG00000017843	Ppp2r5c	protein phosphatase 2, regulatory subunit B', gamma	26931	63.8	63.66	62.53	64.26	66.28	65.19	69.52	70.21	73.13	66.19	72	71.52
ENSMUSG00000017858	Ift52	intraflagellar transport 52	245866	39.41	35.32	34.58	37.31	37.67	42.42	35.75	42.37	42.47	38.49	42.16	41.56
ENSMUSG00000017861	Mybl2	myeloblastosis oncogene-like 2	17865	47.26	53.78	40.54	55.91	51.39	51.26	24.29	28.62	36.55	24.76	26.04	22.89
ENSMUSG00000017868	Sgk2	serum/glucocorticoid regulated kinase 2	27219	0.2	0.2	0.22	0.22	0.16	0.17	0	0	0	0.2	0.15	0.16
ENSMUSG00000017897	Eya2	EYA transcriptional coactivator and phosphatase 2	14049	0.63	0.68	0.64	0.9	0.44	0.49	0.18	0.04	0.66	0.56	0.43	0.43
ENSMUSG00000017914				0.03	0.03	0.03	0.03	0.02	0.02	0	0	0	0.03	0.02	0.02
ENSMUSG00000017922	Prl3c1	prolactin family 3, subfamily c, member 1	27372	0.27	0.27	0.3	0.3	0.21	0.22	0	0	0	0.28	0.2	0.21
ENSMUSG00000017929	B4galt5	UDP-Gal:betaGlcNAc beta 1,4-galactosyltransferase, polypeptide 5	56336	40.54	38.2	37.77	45.74	48.08	42.96	96	99.81	93.28	95.19	109.76	113.66
ENSMUSG00000017943	Gdap1l1	ganglioside-induced differentiation-associated protein 1-like 1	228858	2.8	2.05	2.36	2.05	1.87	1.81	2.49	1.84	2.14	2.65	2.03	2.06
ENSMUSG00000017950	Hnf4a	hepatic nuclear factor 4, alpha	15378	0.39	0.39	0.43	0.43	0.31	0.32	0	0	0	0.4	0.29	0.3
ENSMUSG00000017969	Ptgis	prostaglandin I2 (prostacyclin) synthase	19223	0.18	0.18	0.2	0.19	0.14	0.15	0	0.17	0.17	0.18	0.13	0.14
ENSMUSG00000017978	Cadps2	Ca2+-dependent activator protein for secretion 2	320405	0.31	0.33	0.35	0.34	0.28	0.27	0.03	0	0	0.32	0.25	0.24
ENSMUSG00000017999	Ddx27	DEAD box helicase 27	228889	63.66	65.47	55.89	55.34	58.63	51.66	63.88	64.21	59.37	60.6	63.41	62.19
ENSMUSG00000018001	Cyth3	cytohesin 3	19159	17.65	16.93	16.36	14.31	15.08	14.05	10.53	10.76	11.18	9.1	9.49	9.5
ENSMUSG00000018008	Cyth4	cytohesin 4	72318	355.16	350.16	328	347.5	372.5	365.56	570.13	576.31	576.06	558.1	599.83	560.31
ENSMUSG00000018012	Rac3	Rac family small GTPase 3	170758	7.11	7.47	9.95	10.21	11.12	8.83	10.94	10.62	9.4	10.62	9.22	7.57
ENSMUSG00000018040	Rrp7a	ribosomal RNA processing 7 homolog A	74778	140.63	157.12	127.27	137.68	149.56	150.73	178.1	171.47	163.97	174.63	190.56	184.13
ENSMUSG00000018042	Cyb5r3	cytochrome b5 reductase 3	109754	223.22	219.51	200.74	232.21	219.66	208.04	228.2	226.37	204.62	208.79	205.54	196.32
ENSMUSG00000018068	Ints2	integrator complex subunit 2	70422	24.13	18.28	13.96	18.64	17.31	17.18	18.08	17.95	17.91	16.08	20.16	17.72
ENSMUSG00000018076	Med13l	mediator complex subunit 13-like	76199	15.24	13.48	11.24	14.65	16.06	14.38	21.22	18.99	18.48	13.48	20.66	18.45
ENSMUSG00000018102	H2bc4	H2B clustered histone 4	68024	14.02	13.32	25.98	15.13	14.16	16.64	17.17	15.3	19.52	16.6	14.37	15.87
ENSMUSG00000018126	Baiap2l2	BAI1-associated protein 2-like 2	207495	0.56	0.56	0.67	0.73	0.52	0.45	0	0	0.04	0.56	0.41	0.42
ENSMUSG00000018143	Mafk	v-maf musculoaponeurotic fibrosarcoma oncogene family, protein K (avian)	17135	15.62	16.67	14.34	15.11	16.02	14.71	19	18.47	17.82	17.38	19.19	19.62
ENSMUSG00000018160	Med1	mediator complex subunit 1	19014	32.74	29.47	23.42	28.08	27.91	27.35	28.27	28.99	27.24	25.51	31.9	30.93
ENSMUSG00000018166	Erbb3	erb-b2 receptor tyrosine kinase 3	13867	1.47	1.07	0.95	1.02	1.24	1.11	1.11	1.21	1.03	0.91	1.3	1.44
ENSMUSG00000018167	Stard3	START domain containing 3	59045	61.15	60.9	55.15	65.05	65.38	58.49	72.24	67.28	65.31	65.23	69.29	62.14
ENSMUSG00000018168	Ikzf3	IKAROS family zinc finger 3	22780	0.2	0.2	0.22	0.22	0.16	0.17	0	0	0	0.21	0.15	0.16
ENSMUSG00000018169	Mfng	MFNG O-fucosylpeptide 3-beta-N-acetylglucosaminyltransferase	17305	13.81	13.59	11.57	12	10.99	10.77	19.6	21.81	23.21	21.43	21.22	21.41
ENSMUSG00000018171	Vmp1	vacuole membrane protein 1	75909	142.39	141.17	134.35	137.6	149.82	149.14	219.34	206.29	214.71	217.12	208.56	219.58
ENSMUSG00000018189	Uchl5	ubiquitin carboxyl-terminal esterase L5	56207	66.22	69.02	64.45	69.46	69.11	72.88	69.76	71.99	73.99	63.85	69.64	72.12
ENSMUSG00000018196	Glrx2	glutaredoxin 2 (thioltransferase)	69367	51.33	47.36	53.3	55.29	51.5	51.57	51.76	54.14	49.65	59.3	56.69	56.1
ENSMUSG00000018199	Ro60	Ro60, Y RNA binding protein	20822	6.27	5.76	5.11	5.78	5.84	6.02	4.25	4.33	4.97	3.41	4.93	4.94
ENSMUSG00000018209	Stk4	serine/threonine kinase 4	58231	66.96	61.49	51.08	67.9	72.01	65.66	64.81	72.5	65.67	55.46	70.3	64.81
ENSMUSG00000018211	Wfdc15b	WAP four-disulfide core domain 15B	192201	0.4	0.4	0.44	0.43	0.31	0.32	0	0	0	0.4	0.3	0.3
ENSMUSG00000018217	Pmp22	peripheral myelin protein 22	18858	438.24	441.81	504.23	504.35	529.62	568.57	265.8	248.25	299.45	265.46	270.14	302.6
ENSMUSG00000018238	Gdf9	growth differentiation factor 9	14566	0.64	1.14	0.69	0.84	0.62	0.49	0.43	0.31	0.36	1.07	0.84	0.94
ENSMUSG00000018239	Zcchc10	zinc finger, CCHC domain containing 10	67966	18.96	20.75	22.13	17.69	18.89	17.97	22.03	21.97	23.78	21.75	24	22.66
ENSMUSG00000018259	Prl8a2	prolactin family 8, subfamily a, member 2	13529	0.14	0.14	0.15	0.15	0.11	0.11	0	0	0	0.14	0.1	0.11
ENSMUSG00000018263	Tbx5	T-box 5	21388	0.02	0.02	0.02	0.02	0.01	0.01	0	0	0	0.02	0.01	0.01
ENSMUSG00000018286	Psmb6	proteasome (prosome, macropain) subunit, beta type 6	19175	318.45	332.46	338.46	342.08	355.54	362.25	412.95	412.45	422.45	460.7	407.79	417.14
ENSMUSG00000018287	Spag7	sperm associated antigen 7	216873	79	76.72	77.53	78.36	72.61	76.92	77.19	78.12	73.82	77.74	72.92	71.46
ENSMUSG00000018293	Pfn1	profilin 1	18643	2316.75	2382.43	2432.1	2338.48	2342.57	2241.47	2404.61	2297.87	2252.76	2401.08	2240.62	2200.92
ENSMUSG00000018322	Tomm34	translocase of outer mitochondrial membrane 34	67145	38.98	36.78	35.1	36.97	36.08	36.79	42.74	39.27	42.2	37.58	38.91	40.84
ENSMUSG00000018326	Ywhab	tyrosine 3-monooxygenase/tryptophan 5-monooxygenase activation protein, beta polypeptide	54401	215.85	214.33	195.34	217.47	215.97	210.57	231.75	237.38	229.44	213.24	221.78	218.55
ENSMUSG00000018334	Ksr1	kinase suppressor of ras 1	16706	2.09	1.76	1.84	1.58	1.58	1.37	1.42	1.41	1.44	1.84	1.73	1.85
ENSMUSG00000018339	Gpx3	glutathione peroxidase 3	14778	1.43	1.45	2.36	1.98	1.66	2.15	1.05	0.82	2.1	1.39	1.3	1.69
ENSMUSG00000018340	Anxa6	annexin A6	11749	68.99	70.06	72.31	69.64	76.08	73.77	76.99	76.23	80.41	78.75	83.13	82.68
ENSMUSG00000018341	Il12rb2	interleukin 12 receptor, beta 2	16162	14.03	15.75	14.78	14.33	16.3	15.41	6.6	6.64	10.3	7.41	11.96	10.52
ENSMUSG00000018347	Zkscan6	zinc finger with KRAB and SCAN domains 6	52712	7.09	7.65	6.71	6.13	6.89	7.21	11.56	10.1	9.13	8.92	10.26	10.31
ENSMUSG00000018362	Kpna2	karyopherin (importin) alpha 2	16647	227.03	290.01	306.92	222.78	229.76	232.93	152.62	176.72	218.08	173.34	187.33	190.66
ENSMUSG00000018363	Smurf2	SMAD specific E3 ubiquitin protein ligase 2	66313	17.72	15.59	11.98	14.49	13.53	14.06	14.07	13.95	11.27	9.71	10.19	10.79
ENSMUSG00000018372	Cep95	centrosomal protein 95	320162	11.63	10.45	11.19	8.73	9.63	10.2	10.39	13.93	9.72	9.89	10.92	11.07
ENSMUSG00000018377	Vezf1	vascular endothelial zinc finger 1	22344	22.77	20.7	20.41	21.16	21.21	22.38	17.37	17.74	18.05	13.86	16.62	16.49
ENSMUSG00000018378	Cuedc1	CUE domain containing 1	103841	21.99	23.09	22.21	20.42	21.65	22.72	11.85	11.51	13.47	14.9	15.78	14.97
ENSMUSG00000018379	Srsf1	serine and arginine-rich splicing factor 1	110809	254.23	258.18	222.13	236.43	222.54	227.94	206.59	233.53	219.04	181.13	194.98	195.62
ENSMUSG00000018381	Abi3	ABI family member 3	66610	13.3	14.93	12.5	15.66	13.55	14.18	9.69	6.2	4.8	9.39	6.59	6.59
ENSMUSG00000018387	Shroom1	shroom family member 1	71774	0.42	0.47	0.47	0.45	0.35	0.33	0.02	0	0.03	0.41	0.32	0.31
ENSMUSG00000018395	Kif3a	kinesin family member 3A	16568	15.3	16.2	15.37	15.81	16.51	17.12	13.41	15.07	14.55	14.7	16.7	15.89
ENSMUSG00000018398	Septin8	septin 8	20362	60.66	59.36	48.38	54.07	54.62	53.93	51.99	50.92	46.34	45.45	48.66	46.22
ENSMUSG00000018401	Mtmr4	myotubularin related protein 4	170749	20.17	15.66	14.91	19.52	18.73	17.41	9.92	11.66	13.06	9.72	12.61	10.51
ENSMUSG00000018405	Mrm1	mitochondrial rRNA methyltransferase 1	217038	12.44	12.28	10.33	8.55	8.85	8.86	9.1	9.45	8.29	8.75	8.04	8.27
ENSMUSG00000018411	Mapt	microtubule-associated protein tau	17762	1.17	1.14	1.31	1.23	0.88	0.97	0.06	0.07	0.37	1.19	0.88	0.99
ENSMUSG00000018412	Kansl1	KAT8 regulatory NSL complex subunit 1	76719	25.04	23.66	18.97	22.08	24.04	22.02	19.6	21.29	17.97	15.92	18.36	19.44
ENSMUSG00000018415	Gid4	GID complex subunit 4, VID24 homolog	66771	14.51	12.94	11.36	14.02	11.61	12.13	13.4	13.49	10.59	9.82	10.38	10.91
ENSMUSG00000018417	Myo1b	myosin IB	17912	5.97	6.53	5.57	5.89	4.71	5.95	1.91	1.58	2.19	4.09	3.56	4
ENSMUSG00000018425	Dhx40	DEAH (Asp-Glu-Ala-His) box polypeptide 40	67487	10.1	10.78	9.85	11.48	13.13	12.44	10.41	11.03	13.59	11.38	13.19	12.74
ENSMUSG00000018427	Ypel2	yippee like 2	77864	0.87	1.04	1.1	1.24	1.76	1.43	1.14	1.53	1.87	1.47	2.13	2
ENSMUSG00000018428	Akap1	A kinase (PRKA) anchor protein 1	11640	19.61	19.33	16.28	16.89	16.28	16.12	21.05	19.69	19.41	15.84	20.13	17.63
ENSMUSG00000018433	Nol11	nucleolar protein 11	68979	37.59	38.64	36.27	33.07	33.31	33.79	37.23	40.84	38.38	34.73	38.55	37.85
ENSMUSG00000018442	Derl2	Der1-like domain family, member 2	116891	91.53	90.73	88.6	89.54	93.57	91.28	87.12	86.09	92.59	78.66	80.49	79.94
ENSMUSG00000018446	C1qbp	complement component 1, q subcomponent binding protein	12261	217.22	215.65	181.24	205.1	213.12	206.79	269.6	258.23	255.49	249.91	249.42	274.58
ENSMUSG00000018449	Rpain	RPA interacting protein	69723	32.7	34.56	33.58	36.22	39.84	38.9	22.07	27.02	29.08	26.25	25.98	24.53
ENSMUSG00000018451	6330403K07Rik	RIKEN cDNA 6330403K07 gene	103712	0.04	0.04	0.05	0.05	0.03	0.03	0	0	0	0.04	0.03	0.03
ENSMUSG00000018459	Slc13a3	solute carrier family 13 (sodium-dependent dicarboxylate transporter), member 3	114644	5.49	5.4	4.1	7.55	4.27	3.48	2.32	2.42	1.88	2.75	1.81	1.57
ENSMUSG00000018470	Kcnab3	potassium voltage-gated channel, shaker-related subfamily, beta member 3	16499	0.56	0.79	0.36	0.84	0.72	0.59	0.27	0.22	0.04	0.38	0.28	0.41
ENSMUSG00000018474	Chd3	chromodomain helicase DNA binding protein 3	216848	36.89	32.9	24.41	31.44	31.14	31.36	40.67	36.51	34.54	32.58	33.29	31.36
ENSMUSG00000018476	Kdm6b	KDM1 lysine (K)-specific demethylase 6B	216850	1.93	1.65	1.67	2.28	1.97	1.96	4.79	4	2.89	2.86	3.5	3.54
ENSMUSG00000018479	Chct1	CHD1 helical C-terminal domain containing 1	73634	0.16	0.16	0.18	0.18	0.13	0.13	0	0	0	0.17	0.12	0.13
ENSMUSG00000018481	Appbp2	amyloid beta precursor protein (cytoplasmic tail) binding protein 2	66884	19.38	19.81	18.82	23.65	25.05	22.02	19.26	19.08	19.02	15.35	17.5	16.88
ENSMUSG00000018486	Wnt9b	wingless-type MMTV integration site family, member 9B	22412	0.01	0.01	0.01	0.01	0.01	0.01	0.02	0	0.02	0.01	0.03	0.03
ENSMUSG00000018500	Adora2b	adenosine A2b receptor	11541	17.79	16.54	14.69	10.94	10.2	9.03	25.36	26.98	21.41	24.55	21.67	20.06
ENSMUSG00000018501	Ncor1	nuclear receptor co-repressor 1	20185	78.67	67.3	59.26	83.36	85.18	78.95	74.82	69.34	65.48	54.06	79.19	73.05
ENSMUSG00000018507	Trpv2	transient receptor potential cation channel, subfamily V, member 2	22368	85.12	83.01	85.63	91.26	95.31	93.26	97.14	93.54	96.55	96.18	99.7	98.3
ENSMUSG00000018509	Cenpv	centromere protein V	73139	11.89	14.52	12.55	10.37	9.38	10.03	7.46	6.11	9.98	9.27	10.39	9.09
ENSMUSG00000018537	Pcgf2	polycomb group ring finger 2	22658	14.53	15.73	13.31	14.11	14.36	13.47	9.94	7.4	6.89	8.59	8.22	7.78
ENSMUSG00000018541	Cwc25	CWC25 spliceosome-associated protein	67480	19.86	20.49	17.31	16.9	17.03	17.34	17.71	17.66	17.55	16.53	16.86	18.06
ENSMUSG00000018543	1700001P01Rik	RIKEN cDNA 1700001P01 gene	72215	0.11	0.11	0.24	0.12	0.17	0.18	0	0	0	0.22	0.08	0.08
ENSMUSG00000018547	Pip4k2b	phosphatidylinositol-5-phosphate 4-kinase, type II, beta	108083	41.42	38.26	30.79	36.05	35.95	36.83	40.26	41.72	35.43	31.3	38.09	34.89
ENSMUSG00000018548	Trim37	tripartite motif-containing 37	68729	23.56	22.31	18.56	22.6	21.9	22.14	13.38	18.1	17.32	13.45	15.65	17.78
ENSMUSG00000018554	Ybx2	Y box protein 2	53422	0.42	0.38	0.41	0.41	0.3	0.34	0.14	0.52	0.46	0.7	0.37	0.34
ENSMUSG00000018559	Ctdnep1	CTD nuclear envelope phosphatase 1	67181	163.5	174.5	182.67	168.92	168.67	173.2	238.05	228.34	244.78	234.1	233.59	220.21
ENSMUSG00000018565	Elp5	elongator acetyltransferase complex subunit 5	54351	74.99	79.82	76.47	83.33	84.51	85.56	98.51	103.67	96.51	105.62	100.39	99.01
ENSMUSG00000018566	Slc2a4	solute carrier family 2 (facilitated glucose transporter), member 4	20528	0.64	0.71	0.72	0.69	0.5	0.54	0.06	0.2	0.17	0.75	0.75	0.62
ENSMUSG00000018567	Gabarap	gamma-aminobutyric acid receptor associated protein	56486	717.48	683.57	719.51	701.66	725	736.16	703.23	723.36	715.41	757.07	732.48	732.24
ENSMUSG00000018569	Cldn7	claudin 7	53624	0.5	0.5	0.55	0.54	0.39	0.4	0	0	0	0.5	0.43	0.38
ENSMUSG00000018570	2810408A11Rik	RIKEN cDNA 2810408A11 gene	70419	1.03	1	1.06	1.09	0.99	1.25	0.41	0.61	1.23	1.07	0.91	0.64
ENSMUSG00000018572	Phf23	PHD finger protein 23	78246	84.72	84.87	79.61	83.97	83.64	77.66	127.54	126.37	118.52	127.39	123.8	126.48
ENSMUSG00000018574	Acadvl	acyl-Coenzyme A dehydrogenase, very long chain	11370	80.62	81.51	68.11	75.72	69.71	72.11	81.23	72.7	73.19	70.01	69.68	71.67
ENSMUSG00000018581	Dnah11	dynein, axonemal, heavy chain 11	13411	0.24	0.23	0.3	0.24	0.18	0.18	0	0.01	0.03	0.2	0.15	0.15
ENSMUSG00000018583	G3bp1	GTPase activating protein (SH3 domain) binding protein 1	27041	71.72	76.43	70.73	63.13	65.56	62.29	65.31	64.64	64.31	53.12	58.64	55.72
ENSMUSG00000018585	Atox1	antioxidant 1 copper chaperone	11927	254.74	264.77	302.55	292.37	277.53	259.72	243.91	258.88	258.02	265.59	242.78	246.25
ENSMUSG00000018589	Glra2	glycine receptor, alpha 2 subunit	237213	0.02	0.02	0.02	0.02	0.02	0.02	0	0	0	0.02	0.01	0.01
ENSMUSG00000018593	Sparc	secreted acidic cysteine rich glycoprotein	20692	9.33	6.35	8.29	6.17	5.1	2.11	10.33	5.32	7.19	3.45	3.87	2.14
ENSMUSG00000018595	Glra4	glycine receptor, alpha 4 subunit	14657	0.07	0.07	0.08	0.08	0.06	0.06	0	0	0	0.07	0.06	0.06
ENSMUSG00000018599	Mief2	mitochondrial elongation factor 2	237781	18	16.91	19.33	18.65	19.63	20.62	14.87	12.81	13.1	14.2	13.23	12.56
ENSMUSG00000018604	Tbx3	T-box 3	21386	0.31	0.39	0.44	0.39	0.31	0.22	0.12	0.14	0	0.29	0.25	0.21
ENSMUSG00000018620	Mmp20	matrix metallopeptidase 20 (enamelysin)	30800	0.02	0.02	0.02	0.02	0.01	0.02	0	0	0	0.02	0.01	0.01
ENSMUSG00000018623	Mmp7	matrix metallopeptidase 7	17393	0.06	0.06	0.07	0.06	0.05	0.05	0	0	0	0.06	0.04	0.05
ENSMUSG00000018634	Crhr1	corticotropin releasing hormone receptor 1	12921	0.02	0.02	0.03	0.03	0.04	0.02	0	0	0	0.03	0.02	0.02
ENSMUSG00000018648	Dusp14	dual specificity phosphatase 14	56405	2.66	2.12	2.4	1.53	1.64	1.17	1.12	1.04	0.84	1.04	0.89	0.86
ENSMUSG00000018651	Tada2a	transcriptional adaptor 2A	217031	13.11	12.22	11.09	12.78	11.83	11.43	7.39	10.3	8.86	8.02	8	7.98
ENSMUSG00000018654	Ikzf1	IKAROS family zinc finger 1	22778	33.28	30.58	30.56	34.6	33.91	33.94	25.67	28.8	30.85	23.55	31.19	30.78
ENSMUSG00000018656	Tcaf3	TRPM8 channel-associated factor 3	403088	0.26	0.26	0.29	0.28	0.2	0.21	0	0	0	0.26	0.19	0.2
ENSMUSG00000018659	Pnpo	pyridoxine 5'-phosphate oxidase	103711	18.04	17	17.56	17.66	20.33	18.53	23.07	21.13	22.5	21.73	23.77	22.73
ENSMUSG00000018661	Cog1	component of oligomeric golgi complex 1	16834	22.22	25.06	23.17	24.66	27.89	24.63	22.45	22.24	24.54	26.46	25.78	27.09
ENSMUSG00000018666	Cbx1	chromobox 1	12412	62.22	64.11	56.83	60.93	58.3	57.83	56.02	56.29	54.26	47.74	49.02	49.35
ENSMUSG00000018669	Cdk5rap3	CDK5 regulatory subunit associated protein 3	80280	35.43	34.11	35.08	32.39	38.01	39.08	35.93	39.79	40	41.79	45.18	46.46
ENSMUSG00000018672	Copz2	coatomer protein complex, subunit zeta 2	56358	10.88	10.14	11.32	10.2	9.61	11.46	11.77	7.33	16.02	13.34	11.71	13.17
ENSMUSG00000018677	Slc25a39	solute carrier family 25, member 39	68066	136.79	126.79	123.97	140.64	125.57	121.02	116.56	108.84	114.03	128.16	117.9	115.21
ENSMUSG00000018678	Sp2	Sp2 transcription factor	78912	14.66	14.08	13.42	15.4	15.59	15.16	12.17	12.73	12.31	11.47	13.85	13.34
ENSMUSG00000018697	Aatf	apoptosis antagonizing transcription factor	56321	37.09	35.12	35.78	28.65	28.37	29.3	42.34	38.29	35.34	31.89	35.92	35.16
ENSMUSG00000018698	Lhx1	LIM homeobox protein 1	16869	0.35	0.35	0.38	0.38	0.27	0.28	0	0	0	0.35	0.26	0.27
ENSMUSG00000018707	Dync1h1	dynein cytoplasmic 1 heavy chain 1	13424	89.64	71.32	75.15	77.12	85.15	76.02	95.65	79.75	82.33	74.93	85.16	79.76
ENSMUSG00000018727	Cpsf4l	cleavage and polyadenylation specific factor 4-like	52670	0.27	0.27	0.35	0.29	0.21	0.22	0	0	0	0.27	0.2	0.25
ENSMUSG00000018733	Pex12	peroxisomal biogenesis factor 12	103737	9.6	8.83	10.36	8.79	7.38	8.91	10.09	8.76	13.8	10.5	10.96	11.1
ENSMUSG00000018736	Ndel1	nudE neurodevelopment protein 1 like 1	83431	66.8	68.25	63.06	58.63	66.24	60.33	65.27	61.35	57.73	58.07	68.53	69.7
ENSMUSG00000018740	Slc25a35	solute carrier family 25, member 35	71998	3.31	2.54	2.16	3.14	3.47	3.33	2.32	2.52	3.11	3.7	2.94	3.6
ENSMUSG00000018750	Zbtb4	zinc finger and BTB domain containing 4	75580	10.88	9.46	7.68	7.11	9.54	9.07	10.4	8.47	8.07	10.39	11.78	10.61
ENSMUSG00000018752	Tnfsfm13	tumor necrosis factor (ligand) superfamily, membrane-bound member 13	619441	15.88	19.56	18.83	20.36	25.31	23.04	14.16	17.95	15.63	21.03	20.66	21.21
ENSMUSG00000018761	Mpdu1	mannose-P-dolichol utilization defect 1	24070	103.14	106.99	102.94	109.82	102.81	109.42	103.57	108.55	107.29	116.84	112.89	115.95
ENSMUSG00000018765	Fxr2	FMR1 autosomal homolog 2	23879	61.89	58.81	56.4	55.36	55.91	58.76	64.1	61.12	49.53	50.85	55.71	55.84
ENSMUSG00000018770	Atp5g3	ATP synthase, H+ transporting, mitochondrial F0 complex, subunit C3 (subunit 9)	228033	555.46	570.26	581.63	579.89	555.16	547.6	555.46	550.02	590.29	629.73	558.15	564.78
[truncated: 36,888 more rows]

## Sheet: DESeq2_IMP2 vs. WT
ensembl_gene_id	baseMean	log2FoldChange	lfcSE	stat	pvalue	padj	contrast	ensembl_transcript_id	external_gene_name	entrezgene_id	gene_biotype	transcript_biotype
ENSMUSG00000000001	6812.84	0.0290254	0.0548277	0.529393	0.596533	0.818185	IMP2_ctrl__vs__WT_ctrl	ENSMUST00000000001	Gnai3	14679	protein_coding	protein_coding
ENSMUSG00000000003	0						IMP2_ctrl__vs__WT_ctrl	ENSMUST00000000003	Pbsn	54192	protein_coding	protein_coding
ENSMUSG00000000028	859.797	0.169257	0.0926114	1.8276	0.0676096	0.251286	IMP2_ctrl__vs__WT_ctrl	ENSMUST00000231819	Cdc45	12544	protein_coding	retained_intron
ENSMUSG00000000037	20.8816	-0.242095	0.520045	-0.465528	0.641554	0.843046	IMP2_ctrl__vs__WT_ctrl	ENSMUST00000019101	Scml2	107815	protein_coding	protein_coding
ENSMUSG00000000049	0						IMP2_ctrl__vs__WT_ctrl	ENSMUST00000000049	Apoh	11818	protein_coding	protein_coding
ENSMUSG00000000056	596.535	0.322317	0.0869378	3.70745	0.000209361	0.00401411	IMP2_ctrl__vs__WT_ctrl	ENSMUST00000103015	Narf	67608	protein_coding	protein_coding
ENSMUSG00000000058	2549.4	0.110976	0.0712814	1.55687	0.119501	0.355698	IMP2_ctrl__vs__WT_ctrl	ENSMUST00000115462	Cav2	12390	protein_coding	protein_coding
ENSMUSG00000000078	8437.27	0.423315	0.0714535	5.92434	3.13548e-09	3.37228e-07	IMP2_ctrl__vs__WT_ctrl	ENSMUST00000221734	Klf6	23849	protein_coding	retained_intron
ENSMUSG00000000085	515.064	-0.199298	0.101625	-1.96111	0.0498667	0.211153	IMP2_ctrl__vs__WT_ctrl	ENSMUST00000136801	Scmh1	29871	protein_coding	processed_transcript
ENSMUSG00000000088	3563.67	0.109759	0.0973443	1.12753	0.259517	0.552133	IMP2_ctrl__vs__WT_ctrl	ENSMUST00000000090	Cox5a	12858	protein_coding	protein_coding
ENSMUSG00000000093	1.08953	-0.31287	1.6562	-0.188909	0.850164		IMP2_ctrl__vs__WT_ctrl	ENSMUST00000000095	Tbx2	21385	protein_coding	protein_coding
ENSMUSG00000000094	0						IMP2_ctrl__vs__WT_ctrl	ENSMUST00000108045	Tbx4	21387	protein_coding	protein_coding
ENSMUSG00000000103	0						IMP2_ctrl__vs__WT_ctrl	ENSMUST00000115891	Zfy2	22768	protein_coding	protein_coding
ENSMUSG00000000120	0.0629744	0.757311	4.40746	0.171825	0.863575		IMP2_ctrl__vs__WT_ctrl	ENSMUST00000000122	Ngfr	18053	protein_coding	protein_coding
ENSMUSG00000000125	0						IMP2_ctrl__vs__WT_ctrl	ENSMUST00000000127	Wnt3	22415	protein_coding	protein_coding
ENSMUSG00000000126	8.57555	0.662774	0.744948	0.889692	0.373631		IMP2_ctrl__vs__WT_ctrl	ENSMUST00000108783	Wnt9a	216795	protein_coding	protein_coding
ENSMUSG00000000127	723.565	0.107372	0.0905844	1.18533	0.235888	0.523276	IMP2_ctrl__vs__WT_ctrl	ENSMUST00000232945	Fer	14158	protein_coding	protein_coding
ENSMUSG00000000131	2998.17	0.188946	0.0655965	2.88043	0.0039713	0.0377507	IMP2_ctrl__vs__WT_ctrl	ENSMUST00000166538	Xpo6	74204	protein_coding	nonsense_mediated_decay
ENSMUSG00000000134	4255.47	-0.0479384	0.0590096	-0.812384	0.416572	0.69447	IMP2_ctrl__vs__WT_ctrl	ENSMUST00000144900	Tfe3	209446	protein_coding	protein_coding
ENSMUSG00000000142	3.0286	-2.48914	1.88536	-1.32025	0.186753		IMP2_ctrl__vs__WT_ctrl	ENSMUST00000139682	Axin2	12006	protein_coding	processed_transcript
ENSMUSG00000000148	574.71	-0.0764845	0.080677	-0.948034	0.343112	0.632925	IMP2_ctrl__vs__WT_ctrl	ENSMUST00000041588	Brat1	231841	protein_coding	protein_coding
ENSMUSG00000000149	3842.09	2.5854e-05	0.055003	0.000470046	0.999625	1	IMP2_ctrl__vs__WT_ctrl	ENSMUST00000000153	Gna12		protein_coding	protein_coding
ENSMUSG00000000154	65.8942	-0.378563	0.214645	-1.76367	0.0777876	0.274861	IMP2_ctrl__vs__WT_ctrl	ENSMUST00000150791	Slc22a18	18400	protein_coding	nonsense_mediated_decay
ENSMUSG00000000157	3.88528	-1.32684	0.865848	-1.53242	0.125419		IMP2_ctrl__vs__WT_ctrl	ENSMUST00000131777	Itgb2l	16415	protein_coding	retained_intron
ENSMUSG00000000159	0.381637	0	4.40746	0	1		IMP2_ctrl__vs__WT_ctrl	ENSMUST00000081093	Igsf5	72058	protein_coding	protein_coding
ENSMUSG00000000167	9.76066	-0.289701	0.743535	-0.389627	0.696813		IMP2_ctrl__vs__WT_ctrl	ENSMUST00000132187	Pih1d2	72614	protein_coding	nonsense_mediated_decay
ENSMUSG00000000168	2148.8	0.0815648	0.0666292	1.22416	0.220892	0.50651	IMP2_ctrl__vs__WT_ctrl	ENSMUST00000034567	Dlat	235339	protein_coding	protein_coding
ENSMUSG00000000171	2826.45	-0.00054739	0.0694194	-0.00788526	0.993709	0.997923	IMP2_ctrl__vs__WT_ctrl	ENSMUST00000000175	Sdhd	66925	protein_coding	protein_coding
ENSMUSG00000000182	0						IMP2_ctrl__vs__WT_ctrl	ENSMUST00000000186	Fgf23	64654	protein_coding	protein_coding
ENSMUSG00000000183	0						IMP2_ctrl__vs__WT_ctrl	ENSMUST00000000187	Fgf6	14177	protein_coding	protein_coding
ENSMUSG00000000184	1200.26	0.00349029	0.0941995	0.0370521	0.970443	0.990261	IMP2_ctrl__vs__WT_ctrl	ENSMUST00000201564	Ccnd2	12444	protein_coding	processed_transcript
ENSMUSG00000000194	2943.9	0.182608	0.0728243	2.50752	0.0121582	0.0846499	IMP2_ctrl__vs__WT_ctrl	ENSMUST00000172422	Gpr107	277463	protein_coding	retained_intron
ENSMUSG00000000197	0						IMP2_ctrl__vs__WT_ctrl	ENSMUST00000226617	Nalcn	338370	protein_coding	retained_intron
ENSMUSG00000000202	2.86089	1.41089	1.69363	0.833056	0.404813		IMP2_ctrl__vs__WT_ctrl	ENSMUST00000137965	Btbd17	72014	protein_coding	processed_transcript
ENSMUSG00000000204	8.51054	0.92272	0.638705	1.44467	0.14855		IMP2_ctrl__vs__WT_ctrl	ENSMUST00000215472	Slfn4	20558	protein_coding	protein_coding
ENSMUSG00000000214	0						IMP2_ctrl__vs__WT_ctrl	ENSMUST00000140344	Th	21823	protein_coding	protein_coding
ENSMUSG00000000215	0						IMP2_ctrl__vs__WT_ctrl	ENSMUST00000105930	Ins2	16334	protein_coding	protein_coding
ENSMUSG00000000216	0						IMP2_ctrl__vs__WT_ctrl	ENSMUST00000000221	Scnn1g	20278	protein_coding	protein_coding
ENSMUSG00000000223	17.6018	0.00545561	0.396635	0.0137547	0.989026	0.996171	IMP2_ctrl__vs__WT_ctrl	ENSMUST00000113226	Drp2	13497	protein_coding	protein_coding
ENSMUSG00000000244	666.658	-0.0442657	0.131699	-0.336112	0.736787	0.890885	IMP2_ctrl__vs__WT_ctrl	ENSMUST00000207211	Tspan32	27027	protein_coding	protein_coding
ENSMUSG00000000247	29.5987	-0.334995	0.431952	-0.775538	0.438022	0.711389	IMP2_ctrl__vs__WT_ctrl	ENSMUST00000176229	Lhx2	16870	protein_coding	nonsense_mediated_decay
ENSMUSG00000000248	0						IMP2_ctrl__vs__WT_ctrl	ENSMUST00000203405	Clec2g	70809	protein_coding	protein_coding
ENSMUSG00000000253	581.566	0.0508804	0.0952766	0.534028	0.593322	0.816622	IMP2_ctrl__vs__WT_ctrl	ENSMUST00000222227	Gmpr	66355	protein_coding	processed_transcript
ENSMUSG00000000263	0						IMP2_ctrl__vs__WT_ctrl	ENSMUST00000102716	Glra1	14654	protein_coding	protein_coding
ENSMUSG00000000266	4.52506	0.0549239	0.929705	0.0590767	0.952891		IMP2_ctrl__vs__WT_ctrl	ENSMUST00000112993	Mid2	23947	protein_coding	protein_coding
ENSMUSG00000000275	7721.52	0.290148	0.0697507	4.15979	3.18543e-05	0.000832709	IMP2_ctrl__vs__WT_ctrl	ENSMUST00000107896	Trim25	217069	protein_coding	protein_coding
ENSMUSG00000000276	627.53	0.202824	0.0930046	2.18079	0.0291988	0.15043	IMP2_ctrl__vs__WT_ctrl	ENSMUST00000107894	Dgke	56077	protein_coding	protein_coding
ENSMUSG00000000278	7152.68	0.00255211	0.0366055	0.0697194	0.944417	0.981099	IMP2_ctrl__vs__WT_ctrl	ENSMUST00000000287	Scpep1	74617	protein_coding	protein_coding
ENSMUSG00000000282	1674.87	0.318743	0.0585823	5.44094	5.29991e-08	3.91188e-06	IMP2_ctrl__vs__WT_ctrl	ENSMUST00000000291	Mnt	17428	protein_coding	protein_coding
ENSMUSG00000000290	40990.3	0.386661	0.047342	8.1674	3.15118e-16	1.48276e-13	IMP2_ctrl__vs__WT_ctrl	ENSMUST00000153541	Itgb2	16414	protein_coding	nonsense_mediated_decay
ENSMUSG00000000295	265.154	-0.0746139	0.129855	-0.574593	0.565567	0.797969	IMP2_ctrl__vs__WT_ctrl	ENSMUST00000160447	Hddc2	69692	protein_coding	retained_intron
ENSMUSG00000000296	0.696702	1.68637	2.28566	0.737805	0.460633		IMP2_ctrl__vs__WT_ctrl	ENSMUST00000213528	Tpd52l1	21987	protein_coding	protein_coding
ENSMUSG00000000301	61.5119	0.308575	0.289481	1.06596	0.286443	0.580611	IMP2_ctrl__vs__WT_ctrl	ENSMUST00000102692	Pemt	18618	protein_coding	protein_coding
ENSMUSG00000000303	702.846	0.210886	0.382523	0.551301	0.581427	0.809087	IMP2_ctrl__vs__WT_ctrl	ENSMUST00000000312	Cdh1	12550	protein_coding	protein_coding
ENSMUSG00000000305	0						IMP2_ctrl__vs__WT_ctrl	ENSMUST00000108911	Cdh4	12561	protein_coding	protein_coding
ENSMUSG00000000308	0.290603	-0.510274	3.906	-0.130638	0.896061		IMP2_ctrl__vs__WT_ctrl	ENSMUST00000078222	Ckmt1	12716	protein_coding	protein_coding
ENSMUSG00000000317	42.2042	-0.824792	0.397658	-2.07412	0.038068	0.179196	IMP2_ctrl__vs__WT_ctrl	ENSMUST00000153449	Bcl6b	12029	protein_coding	protein_coding
ENSMUSG00000000318	4455.94	-0.603765	0.257852	-2.34152	0.0192055	0.115635	IMP2_ctrl__vs__WT_ctrl	ENSMUST00000144935	Clec10a	17312	protein_coding	protein_coding
ENSMUSG00000000320	0.960647	-1.58902	2.22777	-0.713277	0.475674		IMP2_ctrl__vs__WT_ctrl	ENSMUST00000000329	Alox12		protein_coding	protein_coding
ENSMUSG00000000326	2339.27	0.0967506	0.06745	1.43441	0.151457	0.409285	IMP2_ctrl__vs__WT_ctrl	ENSMUST00000000335	Comt	12846	protein_coding	protein_coding
ENSMUSG00000000339	939.476	0.0680157	0.0719797	0.944929	0.344695	0.634394	IMP2_ctrl__vs__WT_ctrl	ENSMUST00000140677	Rtca	66368	protein_coding	nonsense_mediated_decay
ENSMUSG00000000340	758.543	0.0491405	0.0853833	0.575528	0.564934	0.797774	IMP2_ctrl__vs__WT_ctrl	ENSMUST00000197201	Dbt	13171	protein_coding	protein_coding
ENSMUSG00000000346	11451.4	0.0970336	0.0324421	2.99098	0.00278086	0.0286797	IMP2_ctrl__vs__WT_ctrl	ENSMUST00000000356	Dazap2	23994	protein_coding	protein_coding
ENSMUSG00000000355	1105.2	-0.0359594	0.0842635	-0.426749	0.669562	0.858585	IMP2_ctrl__vs__WT_ctrl	ENSMUST00000134573	Mcts1	68995	protein_coding	processed_transcript
ENSMUSG00000000359	0.442791	-0.815138	2.90621	-0.280481	0.779108		IMP2_ctrl__vs__WT_ctrl	ENSMUST00000000369	Rem1	19700	protein_coding	protein_coding
ENSMUSG00000000365	44.289	-0.00325997	0.303577	-0.0107385	0.991432	0.997302	IMP2_ctrl__vs__WT_ctrl	ENSMUST00000225621	Rnf17	30054	protein_coding	processed_transcript
ENSMUSG00000000374	2764.67	-0.00988683	0.0815568	-0.121226	0.903512	0.964583	IMP2_ctrl__vs__WT_ctrl	ENSMUST00000219948	Trappc10	216131	protein_coding	retained_intron
ENSMUSG00000000378	1173.5	-0.0134913	0.0718282	-0.187827	0.851012	0.942389	IMP2_ctrl__vs__WT_ctrl	ENSMUST00000161501	Ccm2	216527	protein_coding	nonsense_mediated_decay
ENSMUSG00000000381	0						IMP2_ctrl__vs__WT_ctrl	ENSMUST00000102910	Wap	22373	protein_coding	protein_coding
ENSMUSG00000000384	1827.05	0.0571	0.064003	0.892146	0.372315	0.658377	IMP2_ctrl__vs__WT_ctrl	ENSMUST00000136682	Tbrg4	21379	protein_coding	protein_coding
ENSMUSG00000000385	0						IMP2_ctrl__vs__WT_ctrl	ENSMUST00000231544	Tmprss2	50528	protein_coding	nonsense_mediated_decay
ENSMUSG00000000392	8.10256	0.586145	0.743177	0.788702	0.430286		IMP2_ctrl__vs__WT_ctrl	ENSMUST00000128139	Fap	14089	protein_coding	nonsense_mediated_decay
ENSMUSG00000000394	0						IMP2_ctrl__vs__WT_ctrl	ENSMUST00000102733	Gcg	14526	protein_coding	protein_coding
ENSMUSG00000000399	3198.11	0.0409767	0.0550851	0.743881	0.456949	0.724662	IMP2_ctrl__vs__WT_ctrl	ENSMUST00000200890	Ndufa9	66108	protein_coding	retained_intron
ENSMUSG00000000402	0						IMP2_ctrl__vs__WT_ctrl	ENSMUST00000000412	Egfl6	54156	protein_coding	protein_coding
ENSMUSG00000000409	17.1126	-0.0571981	0.464469	-0.123147	0.90199	0.963779	IMP2_ctrl__vs__WT_ctrl	ENSMUST00000132030	Lck	16818	protein_coding	retained_intron
ENSMUSG00000000411	1.21025	0.59928	2.12127	0.282509	0.777553		IMP2_ctrl__vs__WT_ctrl	ENSMUST00000000421	Tssk3	58864	protein_coding	protein_coding
ENSMUSG00000000416	0						IMP2_ctrl__vs__WT_ctrl	ENSMUST00000142963	Cttnbp2	30785	protein_coding	protein_coding
ENSMUSG00000000420	2954.02	0.0306264	0.089257	0.343125	0.731504	0.889014	IMP2_ctrl__vs__WT_ctrl	ENSMUST00000170191	Galnt1	14423	protein_coding	processed_transcript
ENSMUSG00000000435	0						IMP2_ctrl__vs__WT_ctrl	ENSMUST00000000445	Myf5	17877	protein_coding	protein_coding
ENSMUSG00000000439	588.706	0.100529	0.0752911	1.33521	0.181808	0.452139	IMP2_ctrl__vs__WT_ctrl	ENSMUST00000204409	Mkrn2	67027	protein_coding	processed_transcript
ENSMUSG00000000440	1404.61	0.119253	0.0631271	1.88909	0.0588801	0.232331	IMP2_ctrl__vs__WT_ctrl	ENSMUST00000204305	Pparg	19016	protein_coding	protein_coding
ENSMUSG00000000441	1841.26	-0.0231319	0.0475697	-0.486275	0.626772	0.836178	IMP2_ctrl__vs__WT_ctrl	ENSMUST00000204512	Raf1	110157	protein_coding	retained_intron
ENSMUSG00000000486	0.860728	-1.97617	2.39231	-0.826052	0.408775		IMP2_ctrl__vs__WT_ctrl	ENSMUST00000131208	Septin1	100043580	protein_coding	retained_intron
ENSMUSG00000000489	2198	-0.471984	0.123363	-3.82596	0.000130261	0.00272414	IMP2_ctrl__vs__WT_ctrl	ENSMUST00000229168	Pdgfb	18591	protein_coding	retained_intron
ENSMUSG00000000530	1052.96	0.0621032	0.097376	0.637767	0.523625	0.772577	IMP2_ctrl__vs__WT_ctrl	ENSMUST00000144229	Acvrl1	11482	protein_coding	protein_coding
ENSMUSG00000000531	28.5545	-0.41802	0.336889	-1.24083	0.21467	0.500045	IMP2_ctrl__vs__WT_ctrl	ENSMUST00000000543	Tamalin	56149	protein_coding	protein_coding
ENSMUSG00000000532	1195.25	-0.0771457	0.0624961	-1.23441	0.217051	0.502286	IMP2_ctrl__vs__WT_ctrl	ENSMUST00000000544	Acvr1b	11479	protein_coding	protein_coding
ENSMUSG00000000538	944.807	0.195796	0.0983214	1.99139	0.0464381	0.202053	IMP2_ctrl__vs__WT_ctrl	ENSMUST00000142225	Tom1l2	216810	protein_coding	processed_transcript
ENSMUSG00000000544	0.237905	-0.972246	4.40746	-0.220591	0.825411		IMP2_ctrl__vs__WT_ctrl	ENSMUST00000060833	Gpa33	59290	protein_coding	protein_coding
ENSMUSG00000000552	1291.29	0.0466026	0.0661939	0.704032	0.481413	0.743507	IMP2_ctrl__vs__WT_ctrl	ENSMUST00000229373	Zfp385a	29813	protein_coding	protein_coding
ENSMUSG00000000555	7787.22	-0.377743	0.0772672	-4.88878	1.0146e-06	5.05157e-05	IMP2_ctrl__vs__WT_ctrl	ENSMUST00000023128	Itga5	16402	protein_coding	protein_coding
ENSMUSG00000000560	0						IMP2_ctrl__vs__WT_ctrl	ENSMUST00000198625	Gabra2	14395	protein_coding	nonsense_mediated_decay
ENSMUSG00000000561	2472.13	-0.0861192	0.0551932	-1.56032	0.118683	0.354013	IMP2_ctrl__vs__WT_ctrl	ENSMUST00000128005	Wdr77	70465	protein_coding	protein_coding
ENSMUSG00000000562	27.4438	-0.131133	0.369874	-0.354533	0.72294	0.884015	IMP2_ctrl__vs__WT_ctrl	ENSMUST00000197613	Adora3	11542	protein_coding	retained_intron
ENSMUSG00000000563	7330.66	0.00736577	0.0620517	0.118704	0.90551	0.965515	IMP2_ctrl__vs__WT_ctrl	ENSMUST00000153666	Atp5pb	11950	protein_coding	retained_intron
ENSMUSG00000000567	4.08711	-0.414462	0.908952	-0.455978	0.648406		IMP2_ctrl__vs__WT_ctrl	ENSMUST00000000579	Sox9	20682	protein_coding	protein_coding
ENSMUSG00000000568	6195.62	-0.148364	0.0663683	-2.23547	0.0253865	0.137435	IMP2_ctrl__vs__WT_ctrl	ENSMUST00000072750	Hnrnpd	11991	protein_coding	protein_coding
ENSMUSG00000000579	199.602	-0.0699188	0.149392	-0.468021	0.63977	0.842747	IMP2_ctrl__vs__WT_ctrl	ENSMUST00000092966	Dynlt1c	100040563	protein_coding	protein_coding
ENSMUSG00000000581	1505.85	-0.110503	0.0927666	-1.19119	0.233579	0.521305	IMP2_ctrl__vs__WT_ctrl	ENSMUST00000000594	C1d	57316	protein_coding	protein_coding
ENSMUSG00000000594	5167.26	0.261594	0.0755801	3.46114	0.000537885	0.00842504	IMP2_ctrl__vs__WT_ctrl	ENSMUST00000000608	Gm2a	14667	protein_coding	protein_coding
ENSMUSG00000000600	820.062	0.0490258	0.0781811	0.627079	0.530607	0.776889	IMP2_ctrl__vs__WT_ctrl	ENSMUST00000171023	Krit1	79264	protein_coding	protein_coding
ENSMUSG00000000605	2432.67	-0.0674464	0.0731191	-0.922418	0.356311	0.644986	IMP2_ctrl__vs__WT_ctrl	ENSMUST00000210362	Clcn4	12727	protein_coding	protein_coding
ENSMUSG00000000606	0						IMP2_ctrl__vs__WT_ctrl	ENSMUST00000233920	Vmn2r88	669149	protein_coding	protein_coding
ENSMUSG00000000617	0						IMP2_ctrl__vs__WT_ctrl	ENSMUST00000000631	Grm6	108072	protein_coding	protein_coding
ENSMUSG00000000627	0.51025	0.597156	2.8556	0.209117	0.834357		IMP2_ctrl__vs__WT_ctrl	ENSMUST00000203271	Sema4f	20355	protein_coding	nonsense_mediated_decay
ENSMUSG00000000628	2176.54	0.0687032	0.0673666	1.01984	0.307804	0.601162	IMP2_ctrl__vs__WT_ctrl	ENSMUST00000000642	Hk2	15277	protein_coding	protein_coding
ENSMUSG00000000631	3283.24	-0.0305838	0.12045	-0.253914	0.799562	0.920138	IMP2_ctrl__vs__WT_ctrl	ENSMUST00000135375	Myo18a	360013	protein_coding	protein_coding
ENSMUSG00000000632	0						IMP2_ctrl__vs__WT_ctrl	ENSMUST00000140630	Sez6	20370	protein_coding	protein_coding
ENSMUSG00000000673	46.0273	0.223821	0.374115	0.598268	0.549661	0.789143	IMP2_ctrl__vs__WT_ctrl	ENSMUST00000234312	Haao	107766	protein_coding	nonsense_mediated_decay
ENSMUSG00000000682	3610.25	0.196914	0.0965012	2.04053	0.0412976	0.188468	IMP2_ctrl__vs__WT_ctrl	ENSMUST00000137445	Cd52	23833	protein_coding	processed_transcript
ENSMUSG00000000686	46.7692	0.034289	0.240733	0.142436	0.886736	0.958727	IMP2_ctrl__vs__WT_ctrl	ENSMUST00000145676	Abhd15	67477	protein_coding	protein_coding
ENSMUSG00000000690	0.287968	1.74321	4.36156	0.399677	0.689395		IMP2_ctrl__vs__WT_ctrl	ENSMUST00000173432	Hoxb6	15414	protein_coding	protein_coding
ENSMUSG00000000693	191.049	-0.182186	0.216979	-0.839651	0.401104	0.682488	IMP2_ctrl__vs__WT_ctrl	ENSMUST00000204318	Loxl3	16950	protein_coding	processed_transcript
ENSMUSG00000000701	0						IMP2_ctrl__vs__WT_ctrl	ENSMUST00000000717	Tcl1b5	27382	protein_coding	protein_coding
ENSMUSG00000000706	0.240129	-1.54263	4.40746	-0.350003	0.726336		IMP2_ctrl__vs__WT_ctrl	ENSMUST00000110434	Btn1a1	12231	protein_coding	protein_coding
ENSMUSG00000000708	1019.77	0.110793	0.0999522	1.10846	0.267665	0.560603	IMP2_ctrl__vs__WT_ctrl	ENSMUST00000164390	Kat2b	18519	protein_coding	protein_coding
ENSMUSG00000000711	3781.08	0.115352	0.0487471	2.36633	0.0179655	0.109965	IMP2_ctrl__vs__WT_ctrl	ENSMUST00000220593	Rab5b	19344	protein_coding	retained_intron
ENSMUSG00000000724	0						IMP2_ctrl__vs__WT_ctrl	ENSMUST00000124178	Cryba1	12957	protein_coding	retained_intron
ENSMUSG00000000730	32.228	-0.28172	0.383617	-0.734378	0.462718	0.728594	IMP2_ctrl__vs__WT_ctrl	ENSMUST00000151242	Dnmt3l	54427	protein_coding	protein_coding
ENSMUSG00000000731	0						IMP2_ctrl__vs__WT_ctrl	ENSMUST00000155021	Aire	11634	protein_coding	protein_coding
ENSMUSG00000000732	206.112	-0.488038	0.21782	-2.24056	0.0250547	0.136513	IMP2_ctrl__vs__WT_ctrl	ENSMUST00000219633	Icosl	50723	protein_coding	retained_intron
ENSMUSG00000000738	1349.22	-0.164176	0.103035	-1.5934	0.11107	0.341125	IMP2_ctrl__vs__WT_ctrl	ENSMUST00000153492	Spg7	234847	protein_coding	nonsense_mediated_decay
ENSMUSG00000000739	0						IMP2_ctrl__vs__WT_ctrl	ENSMUST00000152722	Sult5a1	57429	protein_coding	retained_intron
ENSMUSG00000000740	16669.7	0.0426473	0.0753938	0.56566	0.571625	0.80161	IMP2_ctrl__vs__WT_ctrl	ENSMUST00000132275	Rpl13	270106	protein_coding	retained_intron
ENSMUSG00000000743	3884.24	0.000922372	0.0407422	0.0226392	0.981938	0.993835	IMP2_ctrl__vs__WT_ctrl	ENSMUST00000212107	Chmp1a	234852	protein_coding	processed_transcript
ENSMUSG00000000751	5318	0.0318848	0.0681952	0.467552	0.640105	0.842747	IMP2_ctrl__vs__WT_ctrl	ENSMUST00000154894	Rpa1	68275	protein_coding	retained_intron
ENSMUSG00000000753	29.2755	-0.989729	0.49565	-1.99683	0.0458437	0.200431	IMP2_ctrl__vs__WT_ctrl	ENSMUST00000137103	Serpinf1	20317	protein_coding	protein_coding
ENSMUSG00000000759	1315.75	0.0211061	0.0796129	0.265109	0.790926	0.916019	IMP2_ctrl__vs__WT_ctrl	ENSMUST00000164861	Tubgcp3	259279	protein_coding	retained_intron
ENSMUSG00000000766	0						IMP2_ctrl__vs__WT_ctrl	ENSMUST00000105615	Oprm1	18390	protein_coding	protein_coding
ENSMUSG00000000776	664.239	-0.273449	0.0702746	-3.89115	9.97719e-05	0.00215024	IMP2_ctrl__vs__WT_ctrl	ENSMUST00000227985	Polr3d	67065	protein_coding	retained_intron
ENSMUSG00000000782	0.675631	-0.26382	2.4927	-0.105837	0.915712		IMP2_ctrl__vs__WT_ctrl	ENSMUST00000238914	Tcf7	21414	protein_coding	protein_coding
ENSMUSG00000000787	13652.4	0.0394643	0.0906774	0.435217	0.663405	0.855829	IMP2_ctrl__vs__WT_ctrl	ENSMUST00000123096	Ddx3x	13205	protein_coding	retained_intron
ENSMUSG00000000791	84.4086	0.824393	0.246088	3.34999	0.000808137	0.0115086	IMP2_ctrl__vs__WT_ctrl	ENSMUST00000000808	Il12rb1	16161	protein_coding	protein_coding
ENSMUSG00000000792	0.301526	0.75696	4.40746	0.171745	0.863638		IMP2_ctrl__vs__WT_ctrl	ENSMUST00000000809	Slc5a5	114479	protein_coding	protein_coding
ENSMUSG00000000794	0.069938	0	4.40746	0	1		IMP2_ctrl__vs__WT_ctrl	ENSMUST00000124584	Kcnn3		protein_coding	retained_intron
ENSMUSG00000000804	1021.12	0.246879	0.105686	2.33597	0.0194929	0.116546	IMP2_ctrl__vs__WT_ctrl	ENSMUST00000108075	Usp32	237898	protein_coding	protein_coding
ENSMUSG00000000805	8.65003	0	1.76031	0	1		IMP2_ctrl__vs__WT_ctrl	ENSMUST00000138331	Car4	12351	protein_coding	processed_transcript
ENSMUSG00000000811	274.254	-0.184021	0.11955	-1.53928	0.123736	0.364179	IMP2_ctrl__vs__WT_ctrl	ENSMUST00000101171	Txnrd3	232223	protein_coding	protein_coding
ENSMUSG00000000817	0						IMP2_ctrl__vs__WT_ctrl	ENSMUST00000000834	Fasl	14103	protein_coding	protein_coding
ENSMUSG00000000823	896.475	0.100075	0.103232	0.96942	0.332336	0.622524	IMP2_ctrl__vs__WT_ctrl	ENSMUST00000155947	Zfp512b	269401	protein_coding	retained_intron
ENSMUSG00000000826	4221.63	0.12522	0.073735	1.69824	0.0894623	0.298387	IMP2_ctrl__vs__WT_ctrl	ENSMUST00000108796	Dnajc5	13002	protein_coding	protein_coding
ENSMUSG00000000827	1553.2	0.0406507	0.0751141	0.541185	0.58838	0.813727	IMP2_ctrl__vs__WT_ctrl	ENSMUST00000149163	Tpd52l2	66314	protein_coding	protein_coding
ENSMUSG00000000838	1267.08	0.111723	0.0660957	1.69032	0.0909667	0.301523	IMP2_ctrl__vs__WT_ctrl	ENSMUST00000114656	Fmr1	14265	protein_coding	protein_coding
ENSMUSG00000000861	1.94748	-0.29916	1.49611	-0.199959	0.841513		IMP2_ctrl__vs__WT_ctrl	ENSMUST00000118955	Bcl11a	14025	protein_coding	protein_coding
ENSMUSG00000000869	0.353614	-1.20369	4.40746	-0.273102	0.784775		IMP2_ctrl__vs__WT_ctrl	ENSMUST00000127858	Il4	16189	protein_coding	processed_transcript
ENSMUSG00000000876	367.463	0.0913348	0.136163	0.670777	0.502363	0.757216	IMP2_ctrl__vs__WT_ctrl	ENSMUST00000109703	Pxmp4	59038	protein_coding	protein_coding
ENSMUSG00000000881	97.6123	0.473408	0.224399	2.10967	0.0348864	0.169953	IMP2_ctrl__vs__WT_ctrl	ENSMUST00000147863	Dlg3	53310	protein_coding	retained_intron
ENSMUSG00000000884	143.954	0.0812723	0.17434	0.466171	0.641093	0.842824	IMP2_ctrl__vs__WT_ctrl	ENSMUST00000090086	Gnb1l	13972	protein_coding	protein_coding
ENSMUSG00000000889	0						IMP2_ctrl__vs__WT_ctrl	ENSMUST00000155290	Dbh		protein_coding	processed_transcript
ENSMUSG00000000901	14.6799	-0.512021	0.65069	-0.786889	0.431347	0.706532	IMP2_ctrl__vs__WT_ctrl	ENSMUST00000133897	Mmp11	17385	protein_coding	retained_intron
ENSMUSG00000000902	1611.47	0.128956	0.0718198	1.79554	0.072567	0.262152	IMP2_ctrl__vs__WT_ctrl	ENSMUST00000140388	Smarcb1	20587	protein_coding	nonsense_mediated_decay
ENSMUSG00000000903	0.118018	0	4.40746	0	1		IMP2_ctrl__vs__WT_ctrl	ENSMUST00000000926	Vpreb3	22364	protein_coding	protein_coding
ENSMUSG00000000915	28.6055	-0.162268	0.41111	-0.394708	0.693058	0.869868	IMP2_ctrl__vs__WT_ctrl	ENSMUST00000198664	Hip1r	29816	protein_coding	nonsense_mediated_decay
ENSMUSG00000000916	429.147	-0.262306	0.117295	-2.23629	0.0253328	0.13721	IMP2_ctrl__vs__WT_ctrl	ENSMUST00000126454	Nsun5	100609	protein_coding	retained_intron
ENSMUSG00000000934	288.464	-0.137957	0.113956	-1.21061	0.226044	0.512618	IMP2_ctrl__vs__WT_ctrl	ENSMUST00000230774	Top1mt	72960	protein_coding	processed_transcript
ENSMUSG00000000938	1.19826	0.453651	1.73762	0.261076	0.794034		IMP2_ctrl__vs__WT_ctrl	ENSMUST00000125581	Hoxa10	15395	protein_coding	protein_coding
ENSMUSG00000000942	21.1702	-0.344788	0.401498	-0.858752	0.390477	0.672659	IMP2_ctrl__vs__WT_ctrl	ENSMUST00000101395	Hoxa4		protein_coding	protein_coding
ENSMUSG00000000948	0.0680094	0.774199	4.40746	0.175656	0.860564		IMP2_ctrl__vs__WT_ctrl	ENSMUST00000191491	Gm38393		protein_coding	processed_transcript
ENSMUSG00000000957	148.863	0.227632	0.251257	0.905976	0.364949	0.652833	IMP2_ctrl__vs__WT_ctrl	ENSMUST00000225641	Mmp14	17387	protein_coding	protein_coding
ENSMUSG00000000958	115.226	0.117774	0.151645	0.776643	0.437369	0.711087	IMP2_ctrl__vs__WT_ctrl	ENSMUST00000195999	Slc7a7	20540	protein_coding	protein_coding
ENSMUSG00000000959	1148.29	-0.0440692	0.054498	-0.80864	0.418723	0.696411	IMP2_ctrl__vs__WT_ctrl	ENSMUST00000228719	Oxa1l		protein_coding	protein_coding
ENSMUSG00000000976	973.242	0.0242227	0.0900263	0.269062	0.787882	0.914898	IMP2_ctrl__vs__WT_ctrl	ENSMUST00000127428	Heatr6	217026	protein_coding	retained_intron
ENSMUSG00000000982	3075.74	-0.219701	0.105065	-2.0911	0.0365188	0.174568	IMP2_ctrl__vs__WT_ctrl	ENSMUST00000001008	Ccl3	20302	protein_coding	protein_coding
ENSMUSG00000000983	3.18009	1.06168	0.983104	1.07992	0.280177		IMP2_ctrl__vs__WT_ctrl	ENSMUST00000135654	Wfdc18	14038	protein_coding	nonsense_mediated_decay
ENSMUSG00000001014	5.33877	-0.647039	0.725422	-0.891949	0.37242		IMP2_ctrl__vs__WT_ctrl	ENSMUST00000001040	Icam4	78369	protein_coding	protein_coding
ENSMUSG00000001016	1669.51	-0.14571	0.0638666	-2.28148	0.0225201	0.127542	IMP2_ctrl__vs__WT_ctrl	ENSMUST00000198738	Ilf2	67781	protein_coding	retained_intron
ENSMUSG00000001017	3057.44	-0.124244	0.0661095	-1.87937	0.0601935	0.235539	IMP2_ctrl__vs__WT_ctrl	ENSMUST00000107344	Chtop	66511	protein_coding	protein_coding
ENSMUSG00000001018	1369.52	0.0646324	0.0759002	0.851544	0.394467	0.676073	IMP2_ctrl__vs__WT_ctrl	ENSMUST00000185005	Snapin	20615	protein_coding	nonsense_mediated_decay
ENSMUSG00000001020	27948.2	0.0866771	0.098952	0.875951	0.381057	0.664701	IMP2_ctrl__vs__WT_ctrl	ENSMUST00000142476	S100a4	20198	protein_coding	protein_coding
ENSMUSG00000001021	4.16068	1.46495	1.01158	1.44818	0.147566		IMP2_ctrl__vs__WT_ctrl	ENSMUST00000001047	S100a3	20197	protein_coding	protein_coding
ENSMUSG00000001023	0.307171	-0.221394	3.87054	-0.0571999	0.954386		IMP2_ctrl__vs__WT_ctrl	ENSMUST00000107329	S100a5	20199	protein_coding	protein_coding
ENSMUSG00000001025	11517.6	0.212518	0.122203	1.73905	0.0820259	0.283195	IMP2_ctrl__vs__WT_ctrl	ENSMUST00000197189	S100a6	20200	protein_coding	retained_intron
ENSMUSG00000001027	0.220887	0.399469	4.20361	0.0950299	0.924291		IMP2_ctrl__vs__WT_ctrl	ENSMUST00000174877	Scn4a	110880	protein_coding	processed_transcript
ENSMUSG00000001029	285.054	-0.00116933	0.20543	-0.00569214	0.995458	0.998821	IMP2_ctrl__vs__WT_ctrl	ENSMUST00000141146	Icam2	15896	protein_coding	protein_coding
ENSMUSG00000001034	864.127	0.116899	0.0820236	1.42519	0.154102	0.413202	IMP2_ctrl__vs__WT_ctrl	ENSMUST00000140779	Mapk7	23939	protein_coding	processed_transcript
ENSMUSG00000001036	161.601	-0.1811	0.193062	-0.93804	0.348224	0.637925	IMP2_ctrl__vs__WT_ctrl	ENSMUST00000148956	Epn2	13855	protein_coding	protein_coding
ENSMUSG00000001039	19.6114	-0.466407	0.42265	-1.10353	0.269798	0.562182	IMP2_ctrl__vs__WT_ctrl	ENSMUST00000102657	B9d1	27078	protein_coding	protein_coding
ENSMUSG00000001052	2709.39	0.094818	0.0600527	1.57891	0.114356	0.347117	IMP2_ctrl__vs__WT_ctrl	ENSMUST00000001079	Sec24b	99683	protein_coding	protein_coding
ENSMUSG00000001053	93.3244	-0.0768748	0.166588	-0.461467	0.644464	0.844503	IMP2_ctrl__vs__WT_ctrl	ENSMUST00000142721	N4bp3	212706	protein_coding	protein_coding
ENSMUSG00000001054	644.992	-0.0513255	0.10338	-0.496475	0.619559	0.834329	IMP2_ctrl__vs__WT_ctrl	ENSMUST00000132854	Rmnd5b	66089	protein_coding	processed_transcript
ENSMUSG00000001056	3218.6	0.0732984	0.0818706	0.895296	0.370629	0.657411	IMP2_ctrl__vs__WT_ctrl	ENSMUST00000001083	Nhp2	52530	protein_coding	retained_intron
ENSMUSG00000001062	901.864	0.135403	0.106104	1.27614	0.201907	0.48216	IMP2_ctrl__vs__WT_ctrl	ENSMUST00000130965	Vps9d1	72325	protein_coding	retained_intron
ENSMUSG00000001065	716.128	-0.207448	0.111667	-1.85773	0.0632074	0.241068	IMP2_ctrl__vs__WT_ctrl	ENSMUST00000150356	Zfp276	57247	protein_coding	retained_intron
ENSMUSG00000001076	0						IMP2_ctrl__vs__WT_ctrl	ENSMUST00000064462	C1ql4	239659	protein_coding	protein_coding
ENSMUSG00000001082	1230.29	0.00456762	0.0806933	0.0566048	0.95486	0.98477	IMP2_ctrl__vs__WT_ctrl	ENSMUST00000137150	Mfsd10	68294	protein_coding	nonsense_mediated_decay
ENSMUSG00000001089	976.115	-0.168461	0.126939	-1.3271	0.184476	0.456061	IMP2_ctrl__vs__WT_ctrl	ENSMUST00000063021	Luzp1	269593	protein_coding	protein_coding
ENSMUSG00000001095	11.9858	-0.704072	0.562211	-1.25233	0.210451		IMP2_ctrl__vs__WT_ctrl	ENSMUST00000001122	Slc13a2	20500	protein_coding	protein_coding
ENSMUSG00000001098	2492.56	0.0992508	0.0784971	1.26439	0.206091	0.488433	IMP2_ctrl__vs__WT_ctrl	ENSMUST00000123538	Kctd10	330171	protein_coding	retained_intron
ENSMUSG00000001100	1288.47	-0.0561769	0.0548166	-1.02482	0.30545	0.598759	IMP2_ctrl__vs__WT_ctrl	ENSMUST00000136284	Poldip2	67811	protein_coding	processed_transcript
ENSMUSG00000001103	0						IMP2_ctrl__vs__WT_ctrl	ENSMUST00000125670	Sebox		protein_coding	protein_coding
ENSMUSG00000001105	675.353	0.224516	0.0935518	2.39991	0.0163991	0.103058	IMP2_ctrl__vs__WT_ctrl	ENSMUST00000128788	Ift20	55978	protein_coding	protein_coding
ENSMUSG00000001119	115.179	-0.642761	0.48783	-1.31759	0.187641	0.461058	IMP2_ctrl__vs__WT_ctrl	ENSMUST00000137599	Col6a1	12833	protein_coding	retained_intron
ENSMUSG00000001120	113.003	0.0883064	0.241881	0.365082	0.71505	0.879253	IMP2_ctrl__vs__WT_ctrl	ENSMUST00000001148	Pcbp3	59093	protein_coding	protein_coding
ENSMUSG00000001123	2257.5	0.230176	0.0733141	3.13959	0.00169186	0.0197054	IMP2_ctrl__vs__WT_ctrl	ENSMUST00000140073	Lgals9	16859	protein_coding	retained_intron
ENSMUSG00000001127	2136.32	0.0177174	0.0572059	0.309712	0.75678	0.899612	IMP2_ctrl__vs__WT_ctrl	ENSMUST00000123219	Araf	11836	protein_coding	retained_intron
ENSMUSG00000001128	16478.3	0.101769	0.0785598	1.29544	0.195169	0.473682	IMP2_ctrl__vs__WT_ctrl	ENSMUST00000001156	Cfp	18636	protein_coding	protein_coding
ENSMUSG00000001131	99.8047	-0.252715	0.2654	-0.952202	0.340994	0.63119	IMP2_ctrl__vs__WT_ctrl	ENSMUST00000115342	Timp1	21857	protein_coding	protein_coding
ENSMUSG00000001134	302.031	-0.0657382	0.106508	-0.617212	0.537095	0.780809	IMP2_ctrl__vs__WT_ctrl	ENSMUST00000129899	Uxt	22294	protein_coding	processed_transcript
ENSMUSG00000001138	504.114	0.0534277	0.132686	0.402662	0.687197	0.866631	IMP2_ctrl__vs__WT_ctrl	ENSMUST00000001166	Cnnm3	94218	protein_coding	protein_coding
ENSMUSG00000001143	882.322	0.199586	0.0745333	2.6778	0.00741067	0.0591858	IMP2_ctrl__vs__WT_ctrl	ENSMUST00000134594	Lman2l	214895	protein_coding	retained_intron
ENSMUSG00000001150	1676.74	0.0364464	0.0922783	0.394961	0.692871	0.869868	IMP2_ctrl__vs__WT_ctrl	ENSMUST00000220410	Mcm3ap	54387	protein_coding	processed_transcript
ENSMUSG00000001151	1516.28	0.0672799	0.097742	0.688342	0.491238	0.749871	IMP2_ctrl__vs__WT_ctrl	ENSMUST00000001179	Pcnt	18541	protein_coding	protein_coding
ENSMUSG00000001155	0						IMP2_ctrl__vs__WT_ctrl	ENSMUST00000137347	Ftcd	14317	protein_coding	retained_intron
ENSMUSG00000001156	288.483	-0.0368701	0.136431	-0.270248	0.78697	0.914608	IMP2_ctrl__vs__WT_ctrl	ENSMUST00000001184	Mxd1	17119	protein_coding	protein_coding
ENSMUSG00000001157	583.583	0.147302	0.085927	1.71427	0.0864787	0.292134	IMP2_ctrl__vs__WT_ctrl	ENSMUST00000203741	Gmcl1	23885	protein_coding	retained_intron
ENSMUSG00000001158	768.325	-0.00308378	0.101818	-0.0302873	0.975838	0.991822	IMP2_ctrl__vs__WT_ctrl	ENSMUST00000001186	Snrnp27	66618	protein_coding	protein_coding
ENSMUSG00000001166	137.533	0.204086	0.163547	1.24787	0.212077	0.497066	IMP2_ctrl__vs__WT_ctrl	ENSMUST00000130045	Oas1c	114643	protein_coding	processed_transcript
ENSMUSG00000001168	0						IMP2_ctrl__vs__WT_ctrl	ENSMUST00000072476	Oas1h	246729	protein_coding	protein_coding
ENSMUSG00000001173	1438.41	0.0711852	0.0693023	1.02717	0.304341	0.597206	IMP2_ctrl__vs__WT_ctrl	ENSMUST00000144664	Ocrl	320634	protein_coding	retained_intron
ENSMUSG00000001175	33019.1	0.0660543	0.0759331	0.869901	0.384355	0.667641	IMP2_ctrl__vs__WT_ctrl	ENSMUST00000153524	Calm1	12313	protein_coding	retained_intron
ENSMUSG00000001211	3293.23	0.0776689	0.0829112	0.936772	0.348876	0.638654	IMP2_ctrl__vs__WT_ctrl	ENSMUST00000219932	Agpat3	28169	protein_coding	nonsense_mediated_decay
ENSMUSG00000001225	0.0739262	0.66653	4.40746	0.151228	0.879796		IMP2_ctrl__vs__WT_ctrl	ENSMUST00000165816	Slc26a3	13487	protein_coding	retained_intron
ENSMUSG00000001227	1115.8	-0.0466513	0.0940958	-0.495785	0.620046	0.834556	IMP2_ctrl__vs__WT_ctrl	ENSMUST00000001256	Sema6b	20359	protein_coding	protein_coding
ENSMUSG00000001228	4382.8	0.374675	0.0889129	4.21395	2.5094e-05	0.000699721	IMP2_ctrl__vs__WT_ctrl	ENSMUST00000137876	Uhrf1	18140	protein_coding	retained_intron
ENSMUSG00000001229	2358.5	0.0839605	0.065247	1.28681	0.198161	0.477213	IMP2_ctrl__vs__WT_ctrl	ENSMUST00000223616	Dpp9	224897	protein_coding	retained_intron
ENSMUSG00000001240	3.49098	0.512656	1.04734	0.489484	0.624499		IMP2_ctrl__vs__WT_ctrl	ENSMUST00000129680	Ramp2	54409	protein_coding	protein_coding
ENSMUSG00000001247	32.4327	0.357017	0.359112	0.994167	0.320141	0.611632	IMP2_ctrl__vs__WT_ctrl	ENSMUST00000001279	Lsr	54135	protein_coding	protein_coding
ENSMUSG00000001248	1032.25	-0.112812	0.0707214	-1.59515	0.110678	0.340184	IMP2_ctrl__vs__WT_ctrl	ENSMUST00000185589	Gramd1a	52857	protein_coding	retained_intron
ENSMUSG00000001249	30.467	-0.663029	0.386194	-1.71683	0.0860105	0.291162	IMP2_ctrl__vs__WT_ctrl	ENSMUST00000164929	Hpn	15451	protein_coding	protein_coding
ENSMUSG00000001260	0						IMP2_ctrl__vs__WT_ctrl	ENSMUST00000031119	Gabrg1	14405	protein_coding	protein_coding
ENSMUSG00000001270	18467.9	0.129509	0.0690116	1.87662	0.0605695	0.236323	IMP2_ctrl__vs__WT_ctrl	ENSMUST00000220888	Ckb	12709	protein_coding	retained_intron
ENSMUSG00000001280	2191.58	0.17703	0.112661	1.57135	0.116101	0.350288	IMP2_ctrl__vs__WT_ctrl	ENSMUST00000165837	Sp1	20683	protein_coding	protein_coding
ENSMUSG00000001281	5670.11	0.632716	0.103285	6.12593	9.01534e-10	1.1431e-07	IMP2_ctrl__vs__WT_ctrl	ENSMUST00000127014	Itgb7	16421	protein_coding	protein_coding
ENSMUSG00000001285	824.278	-0.0661409	0.0961068	-0.688202	0.491326	0.749904	IMP2_ctrl__vs__WT_ctrl	ENSMUST00000171244	Myg1	60315	protein_coding	protein_coding
ENSMUSG00000001288	427.289	0.458737	0.172908	2.65307	0.00797637	0.062597	IMP2_ctrl__vs__WT_ctrl	ENSMUST00000043172	Rarg	19411	protein_coding	protein_coding
ENSMUSG00000001289	2568.34	0.00657152	0.0889195	0.0739041	0.941087	0.98017	IMP2_ctrl__vs__WT_ctrl	ENSMUST00000165717	Pfdn5	56612	protein_coding	protein_coding
ENSMUSG00000001300	14.3155	0.0674041	0.481921	0.139865	0.888766	0.95927	IMP2_ctrl__vs__WT_ctrl	ENSMUST00000152698	Efnb2	13642	protein_coding	protein_coding
ENSMUSG00000001305	901.693	-0.339854	0.0881017	-3.85752	0.000114544	0.00242237	IMP2_ctrl__vs__WT_ctrl	ENSMUST00000001339	Rrp15	67223	protein_coding	protein_coding
ENSMUSG00000001313	161.602	-0.0419407	0.14967	-0.280221	0.779308	0.910092	IMP2_ctrl__vs__WT_ctrl	ENSMUST00000153185	Rnd2		protein_coding	processed_transcript
ENSMUSG00000001323	264.745	0.170717	0.163703	1.04285	0.29702	0.589787	IMP2_ctrl__vs__WT_ctrl	ENSMUST00000065211	Srr	27364	protein_coding	protein_coding
ENSMUSG00000001333	0.716878	-1.20151	2.5299	-0.474925	0.63484		IMP2_ctrl__vs__WT_ctrl	ENSMUST00000146448	Sync	68828	protein_coding	retained_intron
ENSMUSG00000001334	0.0638601	0	4.40746	0	1		IMP2_ctrl__vs__WT_ctrl	ENSMUST00000102600	Fndc5	384061	protein_coding	protein_coding
ENSMUSG00000001348	335.145	0.0576171	0.209958	0.274423	0.78376	0.91238	IMP2_ctrl__vs__WT_ctrl	ENSMUST00000213815	Acp5	11433	protein_coding	protein_coding
ENSMUSG00000001349	1.1169	-2.04253	2.00468	-1.01888	0.308258		IMP2_ctrl__vs__WT_ctrl	ENSMUST00000216872	Cnn1	12797	protein_coding	protein_coding
ENSMUSG00000001366	556.788	0.133436	0.0966212	1.38103	0.167271	0.430687	IMP2_ctrl__vs__WT_ctrl	ENSMUST00000159453	Fbxo9	71538	protein_coding	retained_intron
ENSMUSG00000001376	2214.44	0.279648	0.0720847	3.87944	0.000104696	0.00224352	IMP2_ctrl__vs__WT_ctrl	ENSMUST00000164052	Vps50	73288	protein_coding	protein_coding
ENSMUSG00000001380	3570.42	0.0512013	0.0467794	1.09453	0.273724	0.566666	IMP2_ctrl__vs__WT_ctrl	ENSMUST00000001416	Hars	15115	protein_coding	protein_coding
ENSMUSG00000001383	2837.04	-0.00481172	0.060607	-0.0793921	0.936721	0.978771	IMP2_ctrl__vs__WT_ctrl	ENSMUST00000235399	Zmat2		protein_coding	retained_intron
ENSMUSG00000001403	1886.51	-0.194782	0.334691	-0.581974	0.560584	0.795686	IMP2_ctrl__vs__WT_ctrl	ENSMUST00000001439	Ube2c	68612	protein_coding	protein_coding
ENSMUSG00000001415	2768.68	-0.0125704	0.0596955	-0.210575	0.833219	0.93618	IMP2_ctrl__vs__WT_ctrl	ENSMUST00000001451	Smg5	229512	protein_coding	protein_coding
ENSMUSG00000001416	8740.32	0.0287767	0.054239	0.530555	0.595728	0.818039	IMP2_ctrl__vs__WT_ctrl	ENSMUST00000168062	Cct3	12462	protein_coding	protein_coding
ENSMUSG00000001418	4825.38	0.0575311	0.0568993	1.0111	0.311967	0.604192	IMP2_ctrl__vs__WT_ctrl	ENSMUST00000193646	Glmp	56700	protein_coding	retained_intron
ENSMUSG00000001419	3174.05	0.125438	0.109048	1.1503	0.250021	0.540566	IMP2_ctrl__vs__WT_ctrl	ENSMUST00000107559	Mef2d	17261	protein_coding	protein_coding
ENSMUSG00000001420	15.0886	0.417254	0.487184	0.856461	0.391743	0.673766	IMP2_ctrl__vs__WT_ctrl	ENSMUST00000193872	Tmem79	71913	protein_coding	protein_coding
ENSMUSG00000001424	6270.78	0.348716	0.065105	5.35621	8.49835e-08	5.74682e-06	IMP2_ctrl__vs__WT_ctrl	ENSMUST00000001460	Snd1	56463	protein_coding	protein_coding
ENSMUSG00000001435	14194.4	-0.0336627	0.107421	-0.313373	0.753997	0.897868	IMP2_ctrl__vs__WT_ctrl	ENSMUST00000218407	Col18a1	12822	protein_coding	protein_coding
ENSMUSG00000001436	754.529	-0.147602	0.0892053	-1.65463	0.0979986	0.31629	IMP2_ctrl__vs__WT_ctrl	ENSMUST00000136150	Slc19a1	20509	protein_coding	protein_coding
ENSMUSG00000001440	16196.9	-0.0769566	0.0553599	-1.39012	0.164494	0.426719	IMP2_ctrl__vs__WT_ctrl	ENSMUST00000132633	Kpnb1	16211	protein_coding	retained_intron
ENSMUSG00000001441	3521.8	0.362898	0.0600835	6.0399	1.54214e-09	1.77708e-07	IMP2_ctrl__vs__WT_ctrl	ENSMUST00000133907	Npepps	19155	protein_coding	retained_intron
ENSMUSG00000001444	0						IMP2_ctrl__vs__WT_ctrl	ENSMUST00000001484	Tbx21	57765	protein_coding	protein_coding
ENSMUSG00000001445	1229.4	-0.00522989	0.0593799	-0.0880752	0.929817	0.974789	IMP2_ctrl__vs__WT_ctrl	ENSMUST00000054252	Mrpl10	107732	protein_coding	protein_coding
ENSMUSG00000001467	2090.42	0.313224	0.100307	3.12264	0.00179238	0.0205287	IMP2_ctrl__vs__WT_ctrl	ENSMUST00000129448	Cyp51	13121	protein_coding	processed_transcript
ENSMUSG00000001472	5898.19	0.0629844	0.0384245	1.63917	0.101177	0.321719	IMP2_ctrl__vs__WT_ctrl	ENSMUST00000212569	Tcf25	66855	protein_coding	protein_coding
ENSMUSG00000001473	8777.99	-0.0485499	0.050695	-0.957686	0.338221	0.628436	IMP2_ctrl__vs__WT_ctrl	ENSMUST00000236667	Tubb6	67951	protein_coding	retained_intron
ENSMUSG00000001482	1622.16	0.118447	0.0940771	1.25904	0.208014	0.491239	IMP2_ctrl__vs__WT_ctrl	ENSMUST00000212883	Def8	23854	protein_coding	protein_coding
ENSMUSG00000001493	0.092313	-1.16736	4.40746	-0.264859	0.791118		IMP2_ctrl__vs__WT_ctrl	ENSMUST00000057054	Meox1	17285	protein_coding	protein_coding
ENSMUSG00000001494	0.182368	0	4.40746	0	1		IMP2_ctrl__vs__WT_ctrl	ENSMUST00000001534	Sost	74499	protein_coding	protein_coding
ENSMUSG00000001496	0						IMP2_ctrl__vs__WT_ctrl	ENSMUST00000178477	Nkx2-1	21869	protein_coding	protein_coding
ENSMUSG00000001497	0.220073	0.97284	4.40746	0.220726	0.825306		IMP2_ctrl__vs__WT_ctrl	ENSMUST00000001538	Pax9	18511	protein_coding	protein_coding
ENSMUSG00000001504	0.193848	-1.54221	4.40746	-0.349909	0.726407		IMP2_ctrl__vs__WT_ctrl	ENSMUST00000172353	Irx2	16372	protein_coding	protein_coding
ENSMUSG00000001506	413.763	-0.726868	0.661583	-1.09868	0.271908	0.564871	IMP2_ctrl__vs__WT_ctrl	ENSMUST00000148593	Col1a1	12842	protein_coding	retained_intron
ENSMUSG00000001507	4.45139	-0.218086	1.32523	-0.164565	0.869286		IMP2_ctrl__vs__WT_ctrl	ENSMUST00000140342	Itga3	16400	protein_coding	retained_intron
ENSMUSG00000001508	0.214372	1.51122	4.39457	0.343884	0.730934		IMP2_ctrl__vs__WT_ctrl	ENSMUST00000139855	Sgca	20391	protein_coding	protein_coding
ENSMUSG00000001510	0						IMP2_ctrl__vs__WT_ctrl	ENSMUST00000092768	Dlx3	13393	protein_coding	protein_coding
ENSMUSG00000001517	1791.48	-0.105612	0.147988	-0.713655	0.47544	0.738433	IMP2_ctrl__vs__WT_ctrl	ENSMUST00000203258	Foxm1	14235	protein_coding	protein_coding
ENSMUSG00000001518	398.802	0.170623	0.116043	1.47035	0.141468	0.393884	IMP2_ctrl__vs__WT_ctrl	ENSMUST00000203374	Itfg2	101142	protein_coding	protein_coding
ENSMUSG00000001520	0.0455457	0	4.40746	0	1		IMP2_ctrl__vs__WT_ctrl	ENSMUST00000123867	Nrip2	60345	protein_coding	protein_coding
ENSMUSG00000001521	331.05	-0.125825	0.117535	-1.07054	0.284378	0.579062	IMP2_ctrl__vs__WT_ctrl	ENSMUST00000157005	Tulp3	22158	protein_coding	protein_coding
ENSMUSG00000001524	573.037	0.00212224	0.119476	0.017763	0.985828	0.994889	IMP2_ctrl__vs__WT_ctrl	ENSMUST00000159671	Gtf2h4	14885	protein_coding	retained_intron
ENSMUSG00000001525	33890.7	-0.0431538	0.070269	-0.614123	0.539134	0.781873	IMP2_ctrl__vs__WT_ctrl	ENSMUST00000156050	Tubb5	22154	protein_coding	retained_intron
ENSMUSG00000001542	10507.8	-0.290121	0.130006	-2.23159	0.0256418	0.138447	IMP2_ctrl__vs__WT_ctrl	ENSMUST00000001583	Ell2	192657	protein_coding	protein_coding
ENSMUSG00000001552	73.5938	0.58723	0.292165	2.00993	0.0444388	0.197267	IMP2_ctrl__vs__WT_ctrl	ENSMUST00000152774	Jup	16480	protein_coding	processed_transcript
ENSMUSG00000001555	14.8751	0.0723553	0.648698	0.111539	0.911189	0.967838	IMP2_ctrl__vs__WT_ctrl	ENSMUST00000001595	Fkbp10	14230	protein_coding	protein_coding
ENSMUSG00000001558	3.12986	0.101454	0.960682	0.105606	0.915895		IMP2_ctrl__vs__WT_ctrl	ENSMUST00000107395	Klhl10	66720	protein_coding	protein_coding
ENSMUSG00000001566	0						IMP2_ctrl__vs__WT_ctrl	ENSMUST00000001608	Mnx1	15285	protein_coding	protein_coding
ENSMUSG00000001569	1478.49	-0.241313	0.0839296	-2.87518	0.00403792	0.0382552	IMP2_ctrl__vs__WT_ctrl	ENSMUST00000146347	Nom1	433864	protein_coding	retained_intron
ENSMUSG00000001576	4307.19	0.112892	0.0932542	1.21058	0.226055	0.512618	IMP2_ctrl__vs__WT_ctrl	ENSMUST00000235653	Ergic1	67458	protein_coding	nonsense_mediated_decay
ENSMUSG00000001583	0.151032	-0.230805	4.40425	-0.0524051	0.958206		IMP2_ctrl__vs__WT_ctrl	ENSMUST00000108628	Tnk1	83813	protein_coding	protein_coding
ENSMUSG00000001588	348.874	0.180106	0.216209	0.833015	0.404836	0.685635	IMP2_ctrl__vs__WT_ctrl	ENSMUST00000001631	Acap1	216859	protein_coding	protein_coding
ENSMUSG00000001604	3.01766	-0.434331	0.939274	-0.462411	0.643787		IMP2_ctrl__vs__WT_ctrl	ENSMUST00000136812	Tcea3	21401	protein_coding	processed_transcript
ENSMUSG00000001622	45.2947	-0.601673	0.320833	-1.87535	0.0607449	0.236635	IMP2_ctrl__vs__WT_ctrl	ENSMUST00000148793	Csn3	12994	protein_coding	retained_intron
ENSMUSG00000001627	3929.72	0.143412	0.0663713	2.16075	0.030715	0.155824	IMP2_ctrl__vs__WT_ctrl	ENSMUST00000164354	Ifrd1	15982	protein_coding	protein_coding
ENSMUSG00000001630	221.25	0.130018	0.125347	1.03727	0.299611	0.592766	IMP2_ctrl__vs__WT_ctrl	ENSMUST00000001675	Stk38l	232533	protein_coding	protein_coding
ENSMUSG00000001632	2722.18	0.0375417	0.0689485	0.544489	0.586105	0.812034	IMP2_ctrl__vs__WT_ctrl	ENSMUST00000124530	Brpf1	78783	protein_coding	retained_intron
ENSMUSG00000001642	4495.41	-0.0106213	0.0486267	-0.218425	0.827098	0.933948	IMP2_ctrl__vs__WT_ctrl	ENSMUST00000201392	Akr1b3	11677	protein_coding	retained_intron
ENSMUSG00000001655	0.0613057	0	4.40746	0	1		IMP2_ctrl__vs__WT_ctrl	ENSMUST00000001700	Hoxc13	15422	protein_coding	protein_coding
ENSMUSG00000001656	0.0769351	-1.16768	4.40746	-0.264932	0.791062		IMP2_ctrl__vs__WT_ctrl	ENSMUST00000001701	Hoxc11	109663	protein_coding	protein_coding
ENSMUSG00000001657	0.603907	1.51574	3.31291	0.457526	0.647293		IMP2_ctrl__vs__WT_ctrl	ENSMUST00000001703	Hoxc8	15426	protein_coding	protein_coding
ENSMUSG00000001661	1.48325	0.135266	1.5247	0.0887163	0.929307		IMP2_ctrl__vs__WT_ctrl	ENSMUST00000173421	Hoxc6	15425	protein_coding	processed_transcript
ENSMUSG00000001663	30.3042	0.33945	0.384526	0.882776	0.377358	0.661518	IMP2_ctrl__vs__WT_ctrl	ENSMUST00000001713	Gstt1	14871	protein_coding	protein_coding
ENSMUSG00000001665	253.331	-0.142245	0.151229	-0.940593	0.346913	0.636522	IMP2_ctrl__vs__WT_ctrl	ENSMUST00000174187	Gstt3	103140	protein_coding	nonsense_mediated_decay
ENSMUSG00000001666	493.156	-0.0080772	0.109972	-0.0734481	0.94145	0.98017	IMP2_ctrl__vs__WT_ctrl	ENSMUST00000172820	Ddt	13202	protein_coding	protein_coding
ENSMUSG00000001670	0						IMP2_ctrl__vs__WT_ctrl	ENSMUST00000143741	Tat	234724	protein_coding	protein_coding
ENSMUSG00000001672	0						IMP2_ctrl__vs__WT_ctrl	ENSMUST00000051430	Marveld3	73608	protein_coding	protein_coding
ENSMUSG00000001674	2334.98	-0.219981	0.0643137	-3.42044	0.000625199	0.00947353	IMP2_ctrl__vs__WT_ctrl	ENSMUST00000131471	Ddx18	66942	protein_coding	processed_transcript
ENSMUSG00000001687	4469.19	-0.0292933	0.0640583	-0.457291	0.647462	0.846565	IMP2_ctrl__vs__WT_ctrl	ENSMUST00000202938	Ubl3	24109	protein_coding	processed_transcript
ENSMUSG00000001700	447.622	-0.0733285	0.0954633	-0.768133	0.442408	0.71429	IMP2_ctrl__vs__WT_ctrl	ENSMUST00000235794	Gramd3	107022	protein_coding	processed_transcript
ENSMUSG00000001707	1285	-0.305135	0.0586037	-5.20675	1.92178e-07	1.1544e-05	IMP2_ctrl__vs__WT_ctrl	ENSMUST00000224487	Eef1e1	66143	protein_coding	retained_intron
ENSMUSG00000001729	8182.99	0.0453548	0.0383829	1.18164	0.237348	0.524759	IMP2_ctrl__vs__WT_ctrl	ENSMUST00000123563	Akt1	11651	protein_coding	retained_intron
ENSMUSG00000001739	0.951859	0.144623	1.81384	0.0797333	0.936449		IMP2_ctrl__vs__WT_ctrl	ENSMUST00000111093	Cldn15	60363	protein_coding	protein_coding
ENSMUSG00000001741	391.859	0.393373	0.191634	2.05273	0.0400984	0.18551	IMP2_ctrl__vs__WT_ctrl	ENSMUST00000151047	Il16	16170	protein_coding	retained_intron
ENSMUSG00000001750	19292.3	0.33937	0.0597306	5.68167	1.33388e-08	1.12414e-06	IMP2_ctrl__vs__WT_ctrl	ENSMUST00000145791	Tcirg1	27060	protein_coding	protein_coding
ENSMUSG00000001751	2251.92	-0.160845	0.0737695	-2.18037	0.02923	0.150522	IMP2_ctrl__vs__WT_ctrl	ENSMUST00000138409	Naglu	27419	protein_coding	processed_transcript
ENSMUSG00000001755	774.273	0.0934679	0.0676923	1.38077	0.167348	0.430787	IMP2_ctrl__vs__WT_ctrl	ENSMUST00000107308	Coasy	71743	protein_coding	protein_coding
ENSMUSG00000001761	60.1779	-0.631931	0.240237	-2.63045	0.00852716	0.0650218	IMP2_ctrl__vs__WT_ctrl	ENSMUST00000201515	Smo	319757	protein_coding	retained_intron
ENSMUSG00000001763	19.4312	-0.194433	0.400421	-0.485572	0.62727	0.836299	IMP2_ctrl__vs__WT_ctrl	ENSMUST00000115250	Tspan33	232670	protein_coding	protein_coding
ENSMUSG00000001767	1308.92	-0.0675843	0.0594892	-1.13608	0.255924	0.547114	IMP2_ctrl__vs__WT_ctrl	ENSMUST00000145425	Crnkl1		protein_coding	retained_intron
ENSMUSG00000001768	3241.55	0.173653	0.0585613	2.96533	0.00302361	0.0306513	IMP2_ctrl__vs__WT_ctrl	ENSMUST00000145874	Rin2	408057	protein_coding	processed_transcript
ENSMUSG00000001773	0						IMP2_ctrl__vs__WT_ctrl	ENSMUST00000001824	Folh1	53320	protein_coding	protein_coding
ENSMUSG00000001774	2503.52	0.0531364	0.0596213	0.891231	0.372805	0.658377	IMP2_ctrl__vs__WT_ctrl	ENSMUST00000217083	Chordc1	66917	protein_coding	nonsense_mediated_decay
ENSMUSG00000001783	3936.53	-0.0937722	0.0552179	-1.69822	0.0894659	0.298387	IMP2_ctrl__vs__WT_ctrl	ENSMUST00000001834	Rtcb	28088	protein_coding	protein_coding
ENSMUSG00000001785	1523.14	-0.198699	0.0682321	-2.91211	0.00359001	0.0347446	IMP2_ctrl__vs__WT_ctrl	ENSMUST00000219902	Pwp1	103136	protein_coding	retained_intron
ENSMUSG00000001786	479.532	0.0582713	0.145246	0.401191	0.68828	0.867203	IMP2_ctrl__vs__WT_ctrl	ENSMUST00000001837	Fbxo7	69754	protein_coding	nonsense_mediated_decay
ENSMUSG00000001794	11578.7	0.047391	0.0477777	0.991907	0.321243	0.612639	IMP2_ctrl__vs__WT_ctrl	ENSMUST00000207082	Capns1	12336	protein_coding	retained_intron
ENSMUSG00000001802	0.867051	-0.317231	1.76043	-0.180201	0.856995		IMP2_ctrl__vs__WT_ctrl	ENSMUST00000122409	Lrp3	435965	protein_coding	protein_coding
ENSMUSG00000001804	0						IMP2_ctrl__vs__WT_ctrl	ENSMUST00000019426	Dsg4	16769	protein_coding	protein_coding
ENSMUSG00000001815	0						IMP2_ctrl__vs__WT_ctrl	ENSMUST00000001867	Evx2	14029	protein_coding	protein_coding
ENSMUSG00000001819	0						IMP2_ctrl__vs__WT_ctrl	ENSMUST00000001872	Hoxd13	15433	protein_coding	protein_coding
ENSMUSG00000001823	0						IMP2_ctrl__vs__WT_ctrl	ENSMUST00000001878	Hoxd12	15432	protein_coding	protein_coding
ENSMUSG00000001827	12.9973	-0.369649	0.486595	-0.759664	0.447455		IMP2_ctrl__vs__WT_ctrl	ENSMUST00000106983	Folr1	14275	protein_coding	protein_coding
ENSMUSG00000001829	995.286	0.148192	0.100142	1.47982	0.138921	0.389676	IMP2_ctrl__vs__WT_ctrl	ENSMUST00000136193	Clpb	20480	protein_coding	retained_intron
ENSMUSG00000001833	7230.68	0.0709376	0.0515163	1.37699	0.168514	0.432409	IMP2_ctrl__vs__WT_ctrl	ENSMUST00000213980	Septin7	235072	protein_coding	processed_transcript
ENSMUSG00000001844	498.69	-0.0495088	0.0867663	-0.570599	0.568271	0.799488	IMP2_ctrl__vs__WT_ctrl	ENSMUST00000161199	Zdhhc4	72881	protein_coding	processed_transcript
ENSMUSG00000001847	11744.7	-0.0601265	0.0662542	-0.907512	0.364136	0.652257	IMP2_ctrl__vs__WT_ctrl	ENSMUST00000080537	Rac1	19353	protein_coding	protein_coding
ENSMUSG00000001855	3232.14	0.08455	0.0777857	1.08696	0.277054	0.570319	IMP2_ctrl__vs__WT_ctrl	ENSMUST00000065398	Nup214	227720	protein_coding	protein_coding
ENSMUSG00000001864	3.4066	-1.3525	1.60397	-0.843225	0.399103		IMP2_ctrl__vs__WT_ctrl	ENSMUST00000001920	Aif1l	108897	protein_coding	protein_coding
ENSMUSG00000001865	0						IMP2_ctrl__vs__WT_ctrl	ENSMUST00000191659	Cpa3	12873	protein_coding	processed_transcript
ENSMUSG00000001870	25.3821	-0.228561	0.351758	-0.649769	0.515842	0.766298	IMP2_ctrl__vs__WT_ctrl	ENSMUST00000234008	Ltbp1	268977	protein_coding	processed_transcript
ENSMUSG00000001891	3392.26	0.0986535	0.0668381	1.47601	0.139942	0.390986	IMP2_ctrl__vs__WT_ctrl	ENSMUST00000143890	Ugp2	216558	protein_coding	processed_transcript
ENSMUSG00000001901	0						IMP2_ctrl__vs__WT_ctrl	ENSMUST00000001965	Kcnh6	192775	protein_coding	protein_coding
ENSMUSG00000001909	2140.19	0.00497786	0.0667441	0.0745813	0.940548	0.980064	IMP2_ctrl__vs__WT_ctrl	ENSMUST00000177364	Trmt1	212528	protein_coding	retained_intron
ENSMUSG00000001910	3784.6	0.0848355	0.0543147	1.56193	0.118305	0.353165	IMP2_ctrl__vs__WT_ctrl	ENSMUST00000238687	Nacc1	66830	protein_coding	protein_coding
ENSMUSG00000001911	210.908	-0.283441	0.148558	-1.90794	0.0563985	0.226739	IMP2_ctrl__vs__WT_ctrl	ENSMUST00000076715	Nfix	18032	protein_coding	protein_coding
ENSMUSG00000001918	3752.7	0.0233974	0.0683093	0.342521	0.731959	0.889107	IMP2_ctrl__vs__WT_ctrl	ENSMUST00000135817	Slc1a5	20514	protein_coding	processed_transcript
ENSMUSG00000001924	13602	0.0552758	0.0431076	1.28228	0.199746	0.479229	IMP2_ctrl__vs__WT_ctrl	ENSMUST00000089217	Uba1	22201	protein_coding	protein_coding
ENSMUSG00000001930	2094.78	0.221168	0.117969	1.8748	0.0608208	0.236681	IMP2_ctrl__vs__WT_ctrl	ENSMUST00000126709	Vwf	22371	protein_coding	processed_transcript
ENSMUSG00000001942	1233.78	-0.124572	0.068217	-1.82611	0.0678331	0.251813	IMP2_ctrl__vs__WT_ctrl	ENSMUST00000213964	Siae	22619	protein_coding	protein_coding
ENSMUSG00000001943	0.0770497	-1.17029	4.40746	-0.265525	0.790605		IMP2_ctrl__vs__WT_ctrl	ENSMUST00000213699	Vsig2	57276	protein_coding	protein_coding
ENSMUSG00000001946	17.7691	0.55562	0.49956	1.11222	0.266044	0.559466	IMP2_ctrl__vs__WT_ctrl	ENSMUST00000123198	Esam	69524	protein_coding	protein_coding
ENSMUSG00000001948	16.8332	0.0215051	0.440469	0.0488233	0.96106	0.986659	IMP2_ctrl__vs__WT_ctrl	ENSMUST00000214786	Spa17	20686	protein_coding	protein_coding
ENSMUSG00000001962	2112.46	0.0253835	0.083379	0.304435	0.760797	0.901099	IMP2_ctrl__vs__WT_ctrl	ENSMUST00000114160	Fam50a	108160	protein_coding	protein_coding
ENSMUSG00000001964	1337.37	0.0975893	0.0849693	1.14852	0.250752	0.541546	IMP2_ctrl__vs__WT_ctrl	ENSMUST00000088313	Emd	13726	protein_coding	protein_coding
ENSMUSG00000001983	301.612	-0.361881	0.107007	-3.38184	0.000720013	0.0105736	IMP2_ctrl__vs__WT_ctrl	ENSMUST00000002048	Taco1	70207	protein_coding	protein_coding
ENSMUSG00000001985	0						IMP2_ctrl__vs__WT_ctrl	ENSMUST00000030676	Grik3	14807	protein_coding	protein_coding
ENSMUSG00000001986	69.1254	1.04929	0.376742	2.78517	0.00534999	0.0469715	IMP2_ctrl__vs__WT_ctrl	ENSMUST00000126843	Gria3	53623	protein_coding	retained_intron
ENSMUSG00000001988	0						IMP2_ctrl__vs__WT_ctrl	ENSMUST00000002053	Npas1	18142	protein_coding	protein_coding
ENSMUSG00000001995	967.875	0.028207	0.108948	0.258903	0.79571	0.917777	IMP2_ctrl__vs__WT_ctrl	ENSMUST00000212987	Sipa1l2	244668	protein_coding	protein_coding
ENSMUSG00000001998	565.941	-0.098707	0.128292	-0.769395	0.441659	0.714007	IMP2_ctrl__vs__WT_ctrl	ENSMUST00000110393	Ap4e1	108011	protein_coding	nonsense_mediated_decay
ENSMUSG00000001999	2419.15	-0.122514	0.0744163	-1.64633	0.0996957	0.319122	IMP2_ctrl__vs__WT_ctrl	ENSMUST00000142737	Blvra	109778	protein_coding	protein_coding
ENSMUSG00000002006	5.29483	0.285855	0.707622	0.403966	0.686238		IMP2_ctrl__vs__WT_ctrl	ENSMUST00000114438	Pdzd4	245469	protein_coding	protein_coding
ENSMUSG00000002007	6.66577	0.217036	0.724411	0.299603	0.76448		IMP2_ctrl__vs__WT_ctrl	ENSMUST00000137045	Srpk3	56504	protein_coding	retained_intron
ENSMUSG00000002010	2197.02	0.0409877	0.0651127	0.629488	0.529029	0.776097	IMP2_ctrl__vs__WT_ctrl	ENSMUST00000156299	Idh3g	15929	protein_coding	retained_intron
ENSMUSG00000002012	0.877912	0.163324	1.91983	0.0850722	0.932204		IMP2_ctrl__vs__WT_ctrl	ENSMUST00000114472	Pnck	93843	protein_coding	protein_coding
ENSMUSG00000002014	2567.04	-0.0220428	0.0591474	-0.372675	0.70939	0.876097	IMP2_ctrl__vs__WT_ctrl	ENSMUST00000141721	Ssr4	20832	protein_coding	retained_intron
ENSMUSG00000002015	4294.57	-0.0400505	0.0662765	-0.604295	0.545648	0.785672	IMP2_ctrl__vs__WT_ctrl	ENSMUST00000002091	Bcap31	27061	protein_coding	protein_coding
ENSMUSG00000002017	1591.33	-0.179918	0.054331	-3.31152	0.0009279	0.0127828	IMP2_ctrl__vs__WT_ctrl	ENSMUST00000141969	Fam98a	72722	protein_coding	retained_intron
ENSMUSG00000002020	31.3826	-0.774489	0.487869	-1.58749	0.112401	0.343567	IMP2_ctrl__vs__WT_ctrl	ENSMUST00000002073	Ltbp2	16997	protein_coding	protein_coding
ENSMUSG00000002028	1510.44	0.198197	0.174803	1.13383	0.256866	0.54825	IMP2_ctrl__vs__WT_ctrl	ENSMUST00000114689	Kmt2a	214162	protein_coding	protein_coding
ENSMUSG00000002031	543.872	0.137023	0.15177	0.902832	0.366615	0.654733	IMP2_ctrl__vs__WT_ctrl	ENSMUST00000118186	Ift46	76568	protein_coding	protein_coding
ENSMUSG00000002032	40.2187	0.00414294	0.365955	0.0113209	0.990967	0.997148	IMP2_ctrl__vs__WT_ctrl	ENSMUST00000214431	Tmem25	71687	protein_coding	protein_coding
ENSMUSG00000002033	0						IMP2_ctrl__vs__WT_ctrl	ENSMUST00000160886	Cd3g	12502	protein_coding	protein_coding
ENSMUSG00000002043	609.662	-0.0843808	0.11659	-0.723741	0.469225	0.733753	IMP2_ctrl__vs__WT_ctrl	ENSMUST00000108455	Trappc6a	67091	protein_coding	protein_coding
ENSMUSG00000002052	4686.57	-0.0707657	0.0888404	-0.796549	0.425713	0.70264	IMP2_ctrl__vs__WT_ctrl	ENSMUST00000002121	Supt6	20926	protein_coding	protein_coding
ENSMUSG00000002055	1324.9	-0.131703	0.149965	-0.878224	0.379822	0.66317	IMP2_ctrl__vs__WT_ctrl	ENSMUST00000133579	Spag5	54141	protein_coding	retained_intron
ENSMUSG00000002057	0						IMP2_ctrl__vs__WT_ctrl	ENSMUST00000108294	Foxn1	15218	protein_coding	protein_coding
ENSMUSG00000002058	1052.15	0.137396	0.0850725	1.61505	0.106301	0.332497	IMP2_ctrl__vs__WT_ctrl	ENSMUST00000154700	Unc119	22248	protein_coding	retained_intron
ENSMUSG00000002059	456.812	-0.184506	0.0887499	-2.07895	0.0376222	0.178067	IMP2_ctrl__vs__WT_ctrl	ENSMUST00000108322	Rab34	19376	protein_coding	protein_coding
ENSMUSG00000002064	1365.49	0.0893956	0.088181	1.01377	0.310691	0.602858	IMP2_ctrl__vs__WT_ctrl	ENSMUST00000133020	Sdf2	20316	protein_coding	retained_intron
ENSMUSG00000002068	1072.14	-0.166009	0.0995714	-1.66724	0.0954671	0.311143	IMP2_ctrl__vs__WT_ctrl	ENSMUST00000124979	Ccne1	12447	protein_coding	nonsense_mediated_decay
ENSMUSG00000002076	4.54132	-0.177092	1.0678	-0.165847	0.868277		IMP2_ctrl__vs__WT_ctrl	ENSMUST00000238192	Hsf2bp	74377	protein_coding	protein_coding
ENSMUSG00000002083	280.042	0.237999	0.155907	1.52655	0.126874	0.369146	IMP2_ctrl__vs__WT_ctrl	ENSMUST00000002152	Bbc3	170770	protein_coding	protein_coding
ENSMUSG00000002100	37.4844	0.220952	0.28331	0.779896	0.435452	0.7094	IMP2_ctrl__vs__WT_ctrl	ENSMUST00000137942	Mybpc3	17868	protein_coding	protein_coding
ENSMUSG00000002102	5829.03	-0.0144114	0.0849794	-0.169587	0.865335	0.947949	IMP2_ctrl__vs__WT_ctrl	ENSMUST00000152269	Psmc3	19182	protein_coding	processed_transcript
ENSMUSG00000002103	4522.32	0.135857	0.0712927	1.90562	0.0566997	0.227544	IMP2_ctrl__vs__WT_ctrl	ENSMUST00000002172	Acp2	11432	protein_coding	protein_coding
ENSMUSG00000002104	28.2317	-0.553943	0.404924	-1.36802	0.171307	0.435713	IMP2_ctrl__vs__WT_ctrl	ENSMUST00000050323	Rapsn	19400	protein_coding	protein_coding
ENSMUSG00000002105	728.514	-0.565549	0.0790332	-7.15584	8.31615e-13	1.95655e-10	IMP2_ctrl__vs__WT_ctrl	ENSMUST00000153367	Slc39a13	68427	protein_coding	protein_coding
ENSMUSG00000002107	4118.42	0.0580604	0.0608329	0.954424	0.339869	0.630062	IMP2_ctrl__vs__WT_ctrl	ENSMUST00000182355	Celf2	14007	protein_coding	processed_transcript
ENSMUSG00000002108	218.354	0.0440839	0.140121	0.314613	0.753055	0.897357	IMP2_ctrl__vs__WT_ctrl	ENSMUST00000111356	Nr1h3	22259	protein_coding	protein_coding
ENSMUSG00000002109	124.535	0.0644359	0.160828	0.400652	0.688677	0.867413	IMP2_ctrl__vs__WT_ctrl	ENSMUST00000135927	Ddb2	107986	protein_coding	processed_transcript
ENSMUSG00000002111	9034.3	-0.0857608	0.0517184	-1.65823	0.0972716	0.314934	IMP2_ctrl__vs__WT_ctrl	ENSMUST00000132741	Spi1	20375	protein_coding	protein_coding
ENSMUSG00000002129	2996.1	-0.0693986	0.0642225	-1.0806	0.279877	0.574454	IMP2_ctrl__vs__WT_ctrl	ENSMUST00000129583	Sf3a1	67465	protein_coding	processed_transcript
ENSMUSG00000002147	8026.33	0.116464	0.0358284	3.2506	0.0011516	0.0149311	IMP2_ctrl__vs__WT_ctrl	ENSMUST00000120279	Stat6	20852	protein_coding	protein_coding
ENSMUSG00000002190	0.138918	-1.77068	4.37389	-0.404829	0.685603		IMP2_ctrl__vs__WT_ctrl	ENSMUST00000002259	Clgn	12745	protein_coding	protein_coding
ENSMUSG00000002204	1480.45	0.21666	0.101088	2.14328	0.0320907	0.160567	IMP2_ctrl__vs__WT_ctrl	ENSMUST00000208514	Napsa	16541	protein_coding	nonsense_mediated_decay
ENSMUSG00000002205	761.534	0.0418488	0.0878336	0.476455	0.63375	0.839726	IMP2_ctrl__vs__WT_ctrl	ENSMUST00000144515	Vrk3	101568	protein_coding	protein_coding
ENSMUSG00000002210	1154.93	-0.0288908	0.0684313	-0.422187	0.672889	0.860234	IMP2_ctrl__vs__WT_ctrl	ENSMUST00000108434	Smg9	71997	protein_coding	protein_coding
ENSMUSG00000002221	1116.07	0.0372542	0.0772609	0.482187	0.629673	0.837443	IMP2_ctrl__vs__WT_ctrl	ENSMUST00000196641	Paxip1	55982	protein_coding	retained_intron
ENSMUSG00000002222	1773.99	0.103515	0.076141	1.35951	0.173984	0.439553	IMP2_ctrl__vs__WT_ctrl	ENSMUST00000149415	Rmnd5a	68477	protein_coding	protein_coding
ENSMUSG00000002227	744.749	0.0357139	0.107868	0.331088	0.740578	0.892662	IMP2_ctrl__vs__WT_ctrl	ENSMUST00000196211	Mov10	17454	protein_coding	retained_intron
ENSMUSG00000002228	28.9751	-0.526866	0.334309	-1.57599	0.115029	0.348344	IMP2_ctrl__vs__WT_ctrl	ENSMUST00000197264	Ppm1j	71887	protein_coding	retained_intron
ENSMUSG00000002233	2025.76	0.0266625	0.106114	0.251262	0.801612	0.920857	IMP2_ctrl__vs__WT_ctrl	ENSMUST00000196817	Rhoc	11853	protein_coding	protein_coding
ENSMUSG00000002240	0						IMP2_ctrl__vs__WT_ctrl	ENSMUST00000002310	Prr27	73779	protein_coding	protein_coding
ENSMUSG00000002249	1.32967	-1.88412	1.6454	-1.14508	0.252175		IMP2_ctrl__vs__WT_ctrl	ENSMUST00000154873	Tead3	21678	protein_coding	protein_coding
ENSMUSG00000002250	332.452	0.162612	0.152459	1.0666	0.286153	0.58027	IMP2_ctrl__vs__WT_ctrl	ENSMUST00000123020	Ppard	69050	protein_coding	retained_intron
ENSMUSG00000002257	1326.73	-0.00953584	0.0890442	-0.107091	0.914717	0.968943	IMP2_ctrl__vs__WT_ctrl	ENSMUST00000233958	Def6	23853	protein_coding	protein_coding
ENSMUSG00000002265	0.468993	0.92669	3.41101	0.271676	0.785871		IMP2_ctrl__vs__WT_ctrl	ENSMUST00000150182	Peg3	18616	protein_coding	nonsense_mediated_decay
ENSMUSG00000002266	0						IMP2_ctrl__vs__WT_ctrl	ENSMUST00000122432	Zim1	22776	protein_coding	protein_coding
ENSMUSG00000002274	583.582	0.0815524	0.139999	0.582522	0.560215	0.795487	IMP2_ctrl__vs__WT_ctrl	ENSMUST00000165838	Metrn	70083	protein_coding	protein_coding
ENSMUSG00000002279	556.034	0.108733	0.0771777	1.40887	0.158874	0.418806	IMP2_ctrl__vs__WT_ctrl	ENSMUST00000154842	Lmf1	76483	protein_coding	processed_transcript
ENSMUSG00000002280	1087.13	0.0348385	0.0757521	0.459902	0.645587	0.845288	IMP2_ctrl__vs__WT_ctrl	ENSMUST00000154711	Ciao3	67563	protein_coding	retained_intron
ENSMUSG00000002289	104.637	-0.36027	0.218477	-1.64901	0.0991461	0.318446	IMP2_ctrl__vs__WT_ctrl	ENSMUST00000174858	Angptl4	57875	protein_coding	retained_intron
ENSMUSG00000002297	1441.62	0.0862532	0.139873	0.616655	0.537462	0.78089	IMP2_ctrl__vs__WT_ctrl	ENSMUST00000171808	Dbf4	27214	protein_coding	protein_coding
ENSMUSG00000002307	984.05	0.121386	0.136927	0.886497	0.37535	0.659842	IMP2_ctrl__vs__WT_ctrl	ENSMUST00000173626	Daxx	13163	protein_coding	protein_coding
ENSMUSG00000002308	207.827	0.0178329	0.148272	0.120272	0.904268	0.965025	IMP2_ctrl__vs__WT_ctrl	ENSMUST00000234506	Cd320	54219	protein_coding	retained_intron
ENSMUSG00000002319	2562.63	0.293312	0.122562	2.39316	0.0167038	0.104392	IMP2_ctrl__vs__WT_ctrl	ENSMUST00000047131	Ipo4	75751	protein_coding	protein_coding
ENSMUSG00000002320	2455.33	-0.112707	0.0794146	-1.41922	0.155835	0.414861	IMP2_ctrl__vs__WT_ctrl	ENSMUST00000146588	Tm9sf1	74140	protein_coding	retained_intron
ENSMUSG00000002324	0.0878231	0.221611	4.39277	0.0504491	0.959765		IMP2_ctrl__vs__WT_ctrl	ENSMUST00000002395	Rec8	56739	protein_coding	protein_coding
ENSMUSG00000002325	1129.63	0.264051	0.0731048	3.61195	0.000303898	0.00539943	IMP2_ctrl__vs__WT_ctrl	ENSMUST00000134863	Irf9	16391	protein_coding	protein_coding
ENSMUSG00000002326	1883.27	0.137836	0.0563827	2.44465	0.0144993	0.0950872	IMP2_ctrl__vs__WT_ctrl	ENSMUST00000227696	Gmpr2	105446	protein_coding	retained_intron
ENSMUSG00000002329	724.346	-0.140377	0.0814799	-1.72284	0.0849173	0.28876	IMP2_ctrl__vs__WT_ctrl	ENSMUST00000002400	Mdp1	67881	protein_coding	protein_coding
ENSMUSG00000002332	1218.17	-0.0468956	0.0918288	-0.510686	0.609571	0.826496	IMP2_ctrl__vs__WT_ctrl	ENSMUST00000155969	Dhrs1	52585	protein_coding	retained_intron
ENSMUSG00000002341	0						IMP2_ctrl__vs__WT_ctrl	ENSMUST00000002412	Ncan	13004	protein_coding	protein_coding
ENSMUSG00000002342	898.23	-0.00878697	0.0756833	-0.116102	0.907572	0.965549	IMP2_ctrl__vs__WT_ctrl	ENSMUST00000182715	Tmem161a	234371	protein_coding	nonsense_mediated_decay
ENSMUSG00000002343	565.34	-0.374451	0.124319	-3.01201	0.00259522	0.0270617	IMP2_ctrl__vs__WT_ctrl	ENSMUST00000135931	Armc6	76813	protein_coding	retained_intron
ENSMUSG00000002345	407.262	-0.0397056	0.0976161	-0.406753	0.684189	0.865983	IMP2_ctrl__vs__WT_ctrl	ENSMUST00000129668	Borcs8	72368	protein_coding	nonsense_mediated_decay
ENSMUSG00000002346	79.7448	-0.148993	0.194652	-0.765431	0.444015	0.715005	IMP2_ctrl__vs__WT_ctrl	ENSMUST00000110127	Slc25a42	73095	protein_coding	protein_coding
ENSMUSG00000002365	3989.79	0.176653	0.0567586	3.11236	0.00185601	0.0210864	IMP2_ctrl__vs__WT_ctrl	ENSMUST00000231803	Snx9	66616	protein_coding	processed_transcript
ENSMUSG00000002372	2022.23	0.0414333	0.0572512	0.723711	0.469243	0.733753	IMP2_ctrl__vs__WT_ctrl	ENSMUST00000002445	Ranbp3	71810	protein_coding	protein_coding
ENSMUSG00000002379	819.719	0.000615758	0.0956689	0.00643635	0.994865	0.998578	IMP2_ctrl__vs__WT_ctrl	ENSMUST00000233832	Ndufa11	69875	protein_coding	protein_coding
ENSMUSG00000002384	0						IMP2_ctrl__vs__WT_ctrl	ENSMUST00000002457	Bmp8b	12164	protein_coding	protein_coding
ENSMUSG00000002393	479.549	0.209051	0.139102	1.50286	0.132875	0.379008	IMP2_ctrl__vs__WT_ctrl	ENSMUST00000127443	Nr2f6	13864	protein_coding	processed_transcript
ENSMUSG00000002395	1661.5	-0.17225	0.097981	-1.75799	0.0787488	0.276519	IMP2_ctrl__vs__WT_ctrl	ENSMUST00000143657	Use1	67023	protein_coding	retained_intron
ENSMUSG00000002396	407.483	0.00618818	0.12338	0.0501555	0.959998	0.986356	IMP2_ctrl__vs__WT_ctrl	ENSMUST00000002469	Ocel1	77090	protein_coding	protein_coding
ENSMUSG00000002409	125.899	0.702372	0.218832	3.20964	0.00132901	0.016584	IMP2_ctrl__vs__WT_ctrl	ENSMUST00000172761	Dyrk1b	13549	protein_coding	protein_coding
ENSMUSG00000002413	985.577	0.00930977	0.175623	0.0530101	0.957724	0.985549	IMP2_ctrl__vs__WT_ctrl	ENSMUST00000167073	Braf	109880	protein_coding	retained_intron
ENSMUSG00000002416	504.943	-0.0771548	0.106836	-0.722182	0.470183	0.734611	IMP2_ctrl__vs__WT_ctrl	ENSMUST00000119379	Ndufb2		protein_coding	protein_coding
ENSMUSG00000002428	1185.95	0.161605	0.0821526	1.96713	0.0491678	0.209292	IMP2_ctrl__vs__WT_ctrl	ENSMUST00000145853	Hltf	20585	protein_coding	nonsense_mediated_decay
ENSMUSG00000002455	2112.33	0.0410458	0.0591154	0.694335	0.487472	0.747255	IMP2_ctrl__vs__WT_ctrl	ENSMUST00000002529	Prpf6	68879	protein_coding	protein_coding
ENSMUSG00000002458	2390.25	0.0660134	0.0749314	0.880984	0.378326	0.662188	IMP2_ctrl__vs__WT_ctrl	ENSMUST00000002532	Rgs19	56470	protein_coding	protein_coding
ENSMUSG00000002459	1.87789	-0.774207	1.26213	-0.613413	0.539603		IMP2_ctrl__vs__WT_ctrl	ENSMUST00000118000	Rgs20	58175	protein_coding	protein_coding
ENSMUSG00000002475	78.0626	0.17235	0.192782	0.894013	0.371315	0.657885	IMP2_ctrl__vs__WT_ctrl	ENSMUST00000117828	Abhd3	106861	protein_coding	protein_coding
ENSMUSG00000002477	1962.06	-0.269664	0.0742979	-3.6295	0.000283975	0.00515584	IMP2_ctrl__vs__WT_ctrl	ENSMUST00000002551	Snrpd1		protein_coding	protein_coding
ENSMUSG00000002486	286.147	0.0433286	0.119598	0.362287	0.717137	0.880478	IMP2_ctrl__vs__WT_ctrl	ENSMUST00000202105	Tchp	77832	protein_coding	retained_intron
ENSMUSG00000002489	2532.91	0.227041	0.120514	1.88395	0.059572	0.233918	IMP2_ctrl__vs__WT_ctrl	ENSMUST00000164263	Tiam1	21844	protein_coding	protein_coding
ENSMUSG00000002496	2092.29	0.10641	0.0730258	1.45715	0.145075	0.400374	IMP2_ctrl__vs__WT_ctrl	ENSMUST00000226691	Tsc2	22084	protein_coding	retained_intron
ENSMUSG00000002500	0.88057	-0.875121	2.0489	-0.427118	0.669293		IMP2_ctrl__vs__WT_ctrl	ENSMUST00000183214	Rpl3l	66211	protein_coding	protein_coding
ENSMUSG00000002504	9.85104	0.425599	0.664953	0.640044	0.522144		IMP2_ctrl__vs__WT_ctrl	ENSMUST00000019684	Slc9a3r2	65962	protein_coding	protein_coding
ENSMUSG00000002524	2964.39	0.0332832	0.0610555	0.54513	0.585664	0.811721	IMP2_ctrl__vs__WT_ctrl	ENSMUST00000227316	Puf60	67959	protein_coding	nonsense_mediated_decay
ENSMUSG00000002546	2466.96	0.0977641	0.0501484	1.9495	0.0512361	0.214408	IMP2_ctrl__vs__WT_ctrl	ENSMUST00000239447	Golga2	99412	protein_coding	protein_coding
ENSMUSG00000002550	948.45	-0.258787	0.0659054	-3.92665	8.61375e-05	0.00191399	IMP2_ctrl__vs__WT_ctrl	ENSMUST00000134351	Uck1	22245	protein_coding	retained_intron
ENSMUSG00000002565	86.3067	0.301817	0.252105	1.19719	0.231232	0.518321	IMP2_ctrl__vs__WT_ctrl	ENSMUST00000078481	Scin	20259	protein_coding	protein_coding
ENSMUSG00000002578	0.107652	0	4.40746	0	1		IMP2_ctrl__vs__WT_ctrl	ENSMUST00000222901	Ikzf4	22781	protein_coding	nonsense_mediated_decay
ENSMUSG00000002580	1039.3	-0.00755953	0.073885	-0.102315	0.918507	0.969955	IMP2_ctrl__vs__WT_ctrl	ENSMUST00000002655	Mien1	103742	protein_coding	protein_coding
ENSMUSG00000002588	0.259743	-0.432143	4.39009	-0.0984362	0.921586		IMP2_ctrl__vs__WT_ctrl	ENSMUST00000177159	Pon1	18979	protein_coding	protein_coding
ENSMUSG00000002602	1050.69	0.623411	0.135039	4.61654	3.90199e-06	0.000153004	IMP2_ctrl__vs__WT_ctrl	ENSMUST00000085948	Axl	26362	protein_coding	protein_coding
ENSMUSG00000002603	10807.7	0.0404936	0.0539722	0.750268	0.453093	0.721487	IMP2_ctrl__vs__WT_ctrl	ENSMUST00000002678	Tgfb1	21803	protein_coding	protein_coding
ENSMUSG00000002608	1115.96	0.230109	0.0868188	2.65045	0.00803847	0.062866	IMP2_ctrl__vs__WT_ctrl	ENSMUST00000002683	Ccdc97	52132	protein_coding	protein_coding
ENSMUSG00000002617	238.677	0.0924923	0.12325	0.750442	0.452989	0.721422	IMP2_ctrl__vs__WT_ctrl	ENSMUST00000140313	Zfp40	22700	protein_coding	protein_coding
ENSMUSG00000002625	829.406	0.0234453	0.0825346	0.284067	0.776359	0.908903	IMP2_ctrl__vs__WT_ctrl	ENSMUST00000236105	Akap8l	54194	protein_coding	retained_intron
ENSMUSG00000002633	0						IMP2_ctrl__vs__WT_ctrl	ENSMUST00000002708	Shh	20423	protein_coding	protein_coding
ENSMUSG00000002635	566.059	-0.0460169	0.0966079	-0.476326	0.633842	0.839726	IMP2_ctrl__vs__WT_ctrl	ENSMUST00000148381	Pdcd2l	68079	protein_coding	protein_coding
ENSMUSG00000002658	3085.1	0.0432813	0.0730694	0.592332	0.553628	0.790778	IMP2_ctrl__vs__WT_ctrl	ENSMUST00000002733	Gtf2f1	98053	protein_coding	protein_coding
ENSMUSG00000002660	682.222	0.0676808	0.083657	0.809027	0.418499	0.696245	IMP2_ctrl__vs__WT_ctrl	ENSMUST00000002735	Clpp	53895	protein_coding	protein_coding
ENSMUSG00000002661	290.091	0.265561	0.145505	1.82509	0.0679871	0.251813	IMP2_ctrl__vs__WT_ctrl	ENSMUST00000074141	Alkbh7	66400	protein_coding	protein_coding
ENSMUSG00000002664	0.0626588	0.742719	4.40746	0.168514	0.866179		IMP2_ctrl__vs__WT_ctrl	ENSMUST00000002740	Pspn	19197	protein_coding	protein_coding
ENSMUSG00000002668	808.912	0.141862	0.0730971	1.94073	0.052291	0.21636	IMP2_ctrl__vs__WT_ctrl	ENSMUST00000233564	Dennd1c	70785	protein_coding	nonsense_mediated_decay
ENSMUSG00000002679	649.46	-0.150548	0.132364	-1.13737	0.255382	0.546321	IMP2_ctrl__vs__WT_ctrl	ENSMUST00000161598	Med6	69792	protein_coding	protein_coding
ENSMUSG00000002688	1.03904	0.435248	2.3746	0.183293	0.854568		IMP2_ctrl__vs__WT_ctrl	ENSMUST00000002765	Prkd1	18760	protein_coding	protein_coding
ENSMUSG00000002699	2125.76	0.0810588	0.1066	0.760398	0.447017	0.716897	IMP2_ctrl__vs__WT_ctrl	ENSMUST00000052413	Lcp2		protein_coding	protein_coding
ENSMUSG00000002718	3696.54	-0.0492829	0.0788174	-0.625279	0.531788	0.777626	IMP2_ctrl__vs__WT_ctrl	ENSMUST00000132402	Cse1l	110750	protein_coding	retained_intron
ENSMUSG00000002728	2250.18	0.064459	0.0607686	1.06073	0.288813	0.582631	IMP2_ctrl__vs__WT_ctrl	ENSMUST00000129502	Naa20	67877	protein_coding	retained_intron
ENSMUSG00000002731	576.245	-0.0104132	0.0805219	-0.129321	0.897103	0.96229	IMP2_ctrl__vs__WT_ctrl	ENSMUST00000140493	Prkra	23992	protein_coding	processed_transcript
ENSMUSG00000002732	29.5091	-0.0701656	0.308483	-0.227454	0.820071	0.930227	IMP2_ctrl__vs__WT_ctrl	ENSMUST00000002809	Fkbp7	14231	protein_coding	protein_coding
ENSMUSG00000002733	3029.67	-0.139826	0.07572	-1.84661	0.0648034	0.244921	IMP2_ctrl__vs__WT_ctrl	ENSMUST00000111920	Plekha3	83435	protein_coding	protein_coding
ENSMUSG00000002741	6796.63	-0.140146	0.0597241	-2.34656	0.0189478	0.114426	IMP2_ctrl__vs__WT_ctrl	ENSMUST00000002818	Ykt6	56418	protein_coding	protein_coding
ENSMUSG00000002748	5637.99	0.135665	0.0638261	2.12554	0.0335414	0.16587	IMP2_ctrl__vs__WT_ctrl	ENSMUST00000142307	Baz1b	22385	protein_coding	retained_intron
ENSMUSG00000002763	991.702	0.0258854	0.0713708	0.362689	0.716837	0.880277	IMP2_ctrl__vs__WT_ctrl	ENSMUST00000002840	Pex6	224824	protein_coding	protein_coding
ENSMUSG00000002767	1203.83	0.0585592	0.10257	0.570917	0.568056	0.799384	IMP2_ctrl__vs__WT_ctrl	ENSMUST00000146183	Mrpl2	27398	protein_coding	processed_transcript
ENSMUSG00000002768	1141.5	0.00715896	0.0863854	0.0828723	0.933953	0.97722	IMP2_ctrl__vs__WT_ctrl	ENSMUST00000233644	Mea1	17256	protein_coding	protein_coding
ENSMUSG00000002769	4.45832	1.07744	0.927528	1.16163	0.245386		IMP2_ctrl__vs__WT_ctrl	ENSMUST00000147112	Gnmt	14711	protein_coding	retained_intron
ENSMUSG00000002771	15.143	-0.161609	0.43106	-0.374911	0.707727	0.875108	IMP2_ctrl__vs__WT_ctrl	ENSMUST00000211713	Grin2d	14814	protein_coding	protein_coding
ENSMUSG00000002778	2077.28	0.186314	0.0628383	2.96497	0.00302711	0.0306594	IMP2_ctrl__vs__WT_ctrl	ENSMUST00000211152	Kdelr1	68137	protein_coding	retained_intron
ENSMUSG00000002781	240.747	0.201313	0.156944	1.28271	0.199595	0.478972	IMP2_ctrl__vs__WT_ctrl	ENSMUST00000209395	Tmem143	70209	protein_coding	retained_intron
ENSMUSG00000002797	185.719	0.279088	0.152727	1.82737	0.0676445	0.251286	IMP2_ctrl__vs__WT_ctrl	ENSMUST00000204301	Ggct	110175	protein_coding	nonsense_mediated_decay
ENSMUSG00000002799	122.018	-0.194568	0.180929	-1.07538	0.282204	0.577133	IMP2_ctrl__vs__WT_ctrl	ENSMUST00000223140	Jag2	16450	protein_coding	protein_coding
ENSMUSG00000002803	257.037	0.111075	0.105939	1.04848	0.294416	0.587886	IMP2_ctrl__vs__WT_ctrl	ENSMUST00000002880	Btbd6	399566	protein_coding	protein_coding
ENSMUSG00000002804	195.608	-0.0251641	0.141397	-0.177968	0.858748	0.94564	IMP2_ctrl__vs__WT_ctrl	ENSMUST00000221397	Nudt14	66174	protein_coding	protein_coding
ENSMUSG00000002808	54.5119	-0.0909778	0.411332	-0.221179	0.824953	0.932646	IMP2_ctrl__vs__WT_ctrl	ENSMUST00000002885	Epdr1	105298	protein_coding	protein_coding
ENSMUSG00000002812	8202.82	0.112205	0.0539058	2.0815	0.0373877	0.177254	IMP2_ctrl__vs__WT_ctrl	ENSMUST00000154465	Flii		protein_coding	retained_intron
ENSMUSG00000002814	694.247	-0.0345437	0.084241	-0.410058	0.681764	0.864685	IMP2_ctrl__vs__WT_ctrl	ENSMUST00000102668	Top3a	21975	protein_coding	protein_coding
ENSMUSG00000002820	618.789	0.0432304	0.0890451	0.485489	0.62733	0.836299	IMP2_ctrl__vs__WT_ctrl	ENSMUST00000065005	Atg4d	235040	protein_coding	protein_coding
ENSMUSG00000002825	229.597	-0.206054	0.156048	-1.32045	0.186685	0.459877	IMP2_ctrl__vs__WT_ctrl	ENSMUST00000214101	Qtrt1	60507	protein_coding	retained_intron
ENSMUSG00000002831	0.521775	-1.9995	4.0375	-0.495234	0.620435		IMP2_ctrl__vs__WT_ctrl	ENSMUST00000238734	Plin4	57435	protein_coding	protein_coding
ENSMUSG00000002833	1197.45	0.0433862	0.0586326	0.739967	0.45932	0.726689	IMP2_ctrl__vs__WT_ctrl	ENSMUST00000226035	Hdgfl2	15193	protein_coding	retained_intron
ENSMUSG00000002835	2378.36	0.258785	0.0867111	2.98445	0.00284093	0.029166	IMP2_ctrl__vs__WT_ctrl	ENSMUST00000233325	Chaf1a	27221	protein_coding	retained_intron
ENSMUSG00000002844	2331.9	0.0251843	0.0702097	0.358701	0.719818	0.882043	IMP2_ctrl__vs__WT_ctrl	ENSMUST00000232145	Adprh	11544	protein_coding	processed_transcript
ENSMUSG00000002845	446.106	-0.00357731	0.0961108	-0.0372207	0.970309	0.990213	IMP2_ctrl__vs__WT_ctrl	ENSMUST00000165140	Tmem39a	67846	protein_coding	retained_intron
ENSMUSG00000002846	464.479	0.0494559	0.112028	0.44146	0.65888	0.853375	IMP2_ctrl__vs__WT_ctrl	ENSMUST00000147543	Timmdc1	76916	protein_coding	processed_transcript
ENSMUSG00000002847	8.47527	0.959541	0.759281	1.26375	0.20632		IMP2_ctrl__vs__WT_ctrl	ENSMUST00000232224	Pla1a	85031	protein_coding	processed_transcript
ENSMUSG00000002870	3266.21	0.118107	0.0777469	1.51912	0.128732	0.37238	IMP2_ctrl__vs__WT_ctrl	ENSMUST00000204217	Mcm2	17216	protein_coding	retained_intron
ENSMUSG00000002871	1247.17	-0.0356142	0.0701883	-0.507409	0.611868	0.828417	IMP2_ctrl__vs__WT_ctrl	ENSMUST00000152045	Tpra1	24100	protein_coding	retained_intron
ENSMUSG00000002881	3199.94	-0.0604371	0.0657238	-0.919562	0.357802	0.646608	IMP2_ctrl__vs__WT_ctrl	ENSMUST00000186764	Nab1	17936	protein_coding	protein_coding
ENSMUSG00000002885	2363.72	0.662762	0.0777604	8.52313	1.55298e-17	8.35131e-15	IMP2_ctrl__vs__WT_ctrl	ENSMUST00000149368	Adgre5	26364	protein_coding	nonsense_mediated_decay
ENSMUSG00000002897	673.12	-0.552783	0.109496	-5.04843	4.45448e-07	2.42803e-05	IMP2_ctrl__vs__WT_ctrl	ENSMUST00000204078	Il17ra	16172	protein_coding	processed_transcript
ENSMUSG00000002900	25.4213	-0.234614	0.699887	-0.335218	0.737461	0.891092	IMP2_ctrl__vs__WT_ctrl	ENSMUST00000172134	Lamb1	16777	protein_coding	retained_intron
ENSMUSG00000002908	25.2635	0.0314424	0.418514	0.0751286	0.940112	0.980064	IMP2_ctrl__vs__WT_ctrl	ENSMUST00000212509	Kcnn1	84036	protein_coding	protein_coding
ENSMUSG00000002910	224.098	-0.261831	0.132559	-1.97521	0.0482443	0.206921	IMP2_ctrl__vs__WT_ctrl	ENSMUST00000212405	Arrdc2	70807	protein_coding	protein_coding
ENSMUSG00000002930	0						IMP2_ctrl__vs__WT_ctrl	ENSMUST00000052827	Ppp1r17		protein_coding	protein_coding
ENSMUSG00000002944	135677	0.0786188	0.0788558	0.996995	0.318767	0.610867	IMP2_ctrl__vs__WT_ctrl	ENSMUST00000170051	Cd36	12491	protein_coding	protein_coding
ENSMUSG00000002948	1544.5	0.0796966	0.069	1.15502	0.248081	0.538649	IMP2_ctrl__vs__WT_ctrl	ENSMUST00000110999	Map2k7	26400	protein_coding	protein_coding
ENSMUSG00000002949	1544.22	0.0211117	0.0698513	0.302237	0.762471	0.901727	IMP2_ctrl__vs__WT_ctrl	ENSMUST00000147831	Timm44	21856	protein_coding	retained_intron
ENSMUSG00000002957	6318.11	0.255999	0.0457377	5.5971	2.17965e-08	1.78368e-06	IMP2_ctrl__vs__WT_ctrl	ENSMUST00000201261	Ap2a2	11772	protein_coding	protein_coding
ENSMUSG00000002963	1283.79	0.10543	0.0666522	1.5818	0.113696	0.34599	IMP2_ctrl__vs__WT_ctrl	ENSMUST00000144669	Pnkp	59047	protein_coding	retained_intron
ENSMUSG00000002968	1173.59	0.117	0.0641636	1.82347	0.0682322	0.252638	IMP2_ctrl__vs__WT_ctrl	ENSMUST00000208551	Med25	75613	protein_coding	protein_coding
ENSMUSG00000002980	21.3375	-0.592138	0.462466	-1.28039	0.200407	0.479694	IMP2_ctrl__vs__WT_ctrl	ENSMUST00000133427	Bcam	57278	protein_coding	nonsense_mediated_decay
ENSMUSG00000002981	4899.24	0.00790576	0.0443209	0.178376	0.858428	0.945543	IMP2_ctrl__vs__WT_ctrl	ENSMUST00000208846	Clptm1	56457	protein_coding	retained_intron
ENSMUSG00000002983	979.806	-0.474998	0.0782158	-6.07292	1.25604e-09	1.47755e-07	IMP2_ctrl__vs__WT_ctrl	ENSMUST00000094762	Relb	19698	protein_coding	protein_coding
ENSMUSG00000002984	2923.38	0.00137955	0.054455	0.0253338	0.979789	0.993335	IMP2_ctrl__vs__WT_ctrl	ENSMUST00000173966	Tomm40	53333	protein_coding	retained_intron
ENSMUSG00000002985	8651.93	-1.81552	0.712084	-2.54958	0.0107853	0.0776281	IMP2_ctrl__vs__WT_ctrl	ENSMUST00000174064	Apoe	11816	protein_coding	protein_coding
ENSMUSG00000002992	121.779	-0.700005	0.413626	-1.69236	0.0905769	0.300765	IMP2_ctrl__vs__WT_ctrl	ENSMUST00000142352	Apoc2	11813	protein_coding	protein_coding
ENSMUSG00000002996	1488.52	0.404093	0.0586111	6.89447	5.40657e-12	1.07116e-09	IMP2_ctrl__vs__WT_ctrl	ENSMUST00000176643	Hbp1	73389	protein_coding	protein_coding
ENSMUSG00000002997	1213.98	-0.291696	0.107217	-2.72062	0.00651588	0.0538805	IMP2_ctrl__vs__WT_ctrl	ENSMUST00000146865	Prkar2b	19088	protein_coding	protein_coding
ENSMUSG00000003031	598.061	-0.0441086	0.115111	-0.383182	0.701585	0.872769	IMP2_ctrl__vs__WT_ctrl	ENSMUST00000067327	Cdkn1b	12576	protein_coding	protein_coding
ENSMUSG00000003032	1128.45	0.429435	0.139795	3.07188	0.00212713	0.0234129	IMP2_ctrl__vs__WT_ctrl	ENSMUST00000107619	Klf4	16600	protein_coding	protein_coding
ENSMUSG00000003033	2092.38	0.0744631	0.0628454	1.18486	0.236072	0.523354	IMP2_ctrl__vs__WT_ctrl	ENSMUST00000212940	Ap1m1	11767	protein_coding	nonsense_mediated_decay
ENSMUSG00000003037	3212.45	0.00644021	0.069742	0.0923434	0.926425	0.974127	IMP2_ctrl__vs__WT_ctrl	ENSMUST00000128203	Rab8a	17274	protein_coding	retained_intron
ENSMUSG00000003038	5424.6	-0.245891	0.120704	-2.03714	0.0416365	0.189222	IMP2_ctrl__vs__WT_ctrl	ENSMUST00000136859	Hmgn2	15331	protein_coding	retained_intron
ENSMUSG00000003039	2458.32	-0.0838289	0.0784541	-1.06851	0.285291	0.579429	IMP2_ctrl__vs__WT_ctrl	ENSMUST00000212117	Fam32a		protein_coding	retained_intron
ENSMUSG00000003051	0.368675	-1.16772	3.65849	-0.319181	0.74959		IMP2_ctrl__vs__WT_ctrl	ENSMUST00000003135	Elf3	13710	protein_coding	protein_coding
ENSMUSG00000003053	0						IMP2_ctrl__vs__WT_ctrl	ENSMUST00000176624	Cyp2c29	13095	protein_coding	protein_coding
ENSMUSG00000003062	1882.99	-0.0786198	0.0736743	-1.06713	0.285915	0.580239	IMP2_ctrl__vs__WT_ctrl	ENSMUST00000196712	Stard3nl	76205	protein_coding	retained_intron
ENSMUSG00000003068	3171.35	0.0288827	0.0560291	0.515494	0.606208	0.823816	IMP2_ctrl__vs__WT_ctrl	ENSMUST00000144883	Stk11	20869	protein_coding	nonsense_mediated_decay
ENSMUSG00000003070	15.1226	-0.905572	0.49598	-1.82582	0.067877	0.251813	IMP2_ctrl__vs__WT_ctrl	ENSMUST00000003154	Efna2	13637	protein_coding	protein_coding
ENSMUSG00000003072	3199.86	0.0907628	0.0906047	1.00174	0.316467	0.608443	IMP2_ctrl__vs__WT_ctrl	ENSMUST00000105366	Atp5d	66043	protein_coding	protein_coding
ENSMUSG00000003099	2788.35	0.0900177	0.0450442	1.99843	0.04567	0.200059	IMP2_ctrl__vs__WT_ctrl	ENSMUST00000142597	Ppp5c	19060	protein_coding	protein_coding
ENSMUSG00000003119	962.906	-0.0349209	0.10049	-0.347508	0.72821	0.887415	IMP2_ctrl__vs__WT_ctrl	ENSMUST00000107538	Cdk12	69131	protein_coding	protein_coding
ENSMUSG00000003123	505.693	-0.00590661	0.0994675	-0.0593823	0.952648	0.984457	IMP2_ctrl__vs__WT_ctrl	ENSMUST00000054301	Lipe	16890	protein_coding	protein_coding
ENSMUSG00000003131	2945.17	0.0157757	0.0468696	0.336587	0.736428	0.890885	IMP2_ctrl__vs__WT_ctrl	ENSMUST00000214179	Pafah1b2	18475	protein_coding	protein_coding
ENSMUSG00000003134	824.203	0.314849	0.07826	4.02311	5.74351e-05	0.0013655	IMP2_ctrl__vs__WT_ctrl	ENSMUST00000195854	Tbc1d8	54610	protein_coding	retained_intron
ENSMUSG00000003135	923.933	-0.00137232	0.0685253	-0.0200264	0.984022	0.99469	IMP2_ctrl__vs__WT_ctrl	ENSMUST00000195567	Cnot11		protein_coding	protein_coding
ENSMUSG00000003153	476.684	-0.168501	0.197034	-0.855191	0.392446	0.674052	IMP2_ctrl__vs__WT_ctrl	ENSMUST00000170724	Slc2a3	20527	protein_coding	protein_coding
ENSMUSG00000003154	1025.04	0.12659	0.0859763	1.47239	0.140917	0.39264	IMP2_ctrl__vs__WT_ctrl	ENSMUST00000203075	Foxj2	60611	protein_coding	protein_coding
ENSMUSG00000003161	2278.83	-0.0133678	0.0697172	-0.191744	0.847943	0.940948	IMP2_ctrl__vs__WT_ctrl	ENSMUST00000088786	Sri	109552	protein_coding	protein_coding
ENSMUSG00000003166	1947.28	-0.0448076	0.0543375	-0.824616	0.40959	0.689061	IMP2_ctrl__vs__WT_ctrl	ENSMUST00000155943	Dgcr2	13356	protein_coding	protein_coding
ENSMUSG00000003184	1054.33	-0.197947	0.0830914	-2.38228	0.0172059	0.106498	IMP2_ctrl__vs__WT_ctrl	ENSMUST00000208143	Irf3	54131	protein_coding	retained_intron
ENSMUSG00000003190	198.787	0.102859	0.146102	0.704023	0.481418	0.743507	IMP2_ctrl__vs__WT_ctrl	ENSMUST00000207443	Bcl2l12	75736	protein_coding	protein_coding
ENSMUSG00000003198	127.36	-0.00829105	0.152812	-0.0542564	0.956731	0.98526	IMP2_ctrl__vs__WT_ctrl	ENSMUST00000054780	Zfp959	224893	protein_coding	protein_coding
ENSMUSG00000003199	1053.6	0.147008	0.0711964	2.06482	0.0389398	0.182014	IMP2_ctrl__vs__WT_ctrl	ENSMUST00000140926	Mpnd	68047	protein_coding	retained_intron
ENSMUSG00000003200	2104.28	0.309478	0.068816	4.49719	6.88584e-06	0.000243006	IMP2_ctrl__vs__WT_ctrl	ENSMUST00000003268	Sh3gl1	20405	protein_coding	protein_coding
ENSMUSG00000003206	818.705	-0.104332	0.101104	-1.03193	0.302106	0.595538	IMP2_ctrl__vs__WT_ctrl	ENSMUST00000003274	Ebi3	50498	protein_coding	protein_coding
ENSMUSG00000003208	332.069	-0.137365	0.0990366	-1.38702	0.165437	0.42814	IMP2_ctrl__vs__WT_ctrl	ENSMUST00000086869	Yju2	72886	protein_coding	protein_coding
ENSMUSG00000003226	7384.19	0.124044	0.128239	0.967289	0.3334	0.623667	IMP2_ctrl__vs__WT_ctrl	ENSMUST00000220131	Ranbp2	19386	protein_coding	retained_intron
ENSMUSG00000003227	0						IMP2_ctrl__vs__WT_ctrl	ENSMUST00000003312	Edar	13608	protein_coding	protein_coding
ENSMUSG00000003228	368.669	0.224169	0.104849	2.13802	0.0325149	0.162187	IMP2_ctrl__vs__WT_ctrl	ENSMUST00000003313	Grk5	14773	protein_coding	protein_coding
ENSMUSG00000003233	556.649	0.0291902	0.129267	0.225814	0.821346	0.931271	IMP2_ctrl__vs__WT_ctrl	ENSMUST00000171774	Dvl3	13544	protein_coding	protein_coding
ENSMUSG00000003234	2301.8	0.0907672	0.0770915	1.1774	0.239037	0.526619	IMP2_ctrl__vs__WT_ctrl	ENSMUST00000231590	Abcf3	27406	protein_coding	processed_transcript
ENSMUSG00000003235	2211.27	0.132377	0.0590887	2.24031	0.0250711	0.136513	IMP2_ctrl__vs__WT_ctrl	ENSMUST00000231315	Eif2b5	224045	protein_coding	protein_coding
ENSMUSG00000003269	1303.65	-1.85128e-05	0.0798379	-0.00023188	0.999815	1	IMP2_ctrl__vs__WT_ctrl	ENSMUST00000107729	Cyth2	19158	protein_coding	protein_coding
ENSMUSG00000003271	6.57261	0.665479	0.71607	0.92935	0.352708		IMP2_ctrl__vs__WT_ctrl	ENSMUST00000210754	Sult2b1	545963	protein_coding	protein_coding
ENSMUSG00000003273	1.57689	0.457032	1.41251	0.32356	0.746271		IMP2_ctrl__vs__WT_ctrl	ENSMUST00000003360	Car11	12348	protein_coding	protein_coding
ENSMUSG00000003279	0.768531	-0.00882231	2.01668	-0.00437466	0.99651		IMP2_ctrl__vs__WT_ctrl	ENSMUST00000150798	Dlgap1	224997	protein_coding	retained_intron
ENSMUSG00000003282	28.2013	-0.463121	0.330734	-1.40028	0.161428	0.422873	IMP2_ctrl__vs__WT_ctrl	ENSMUST00000147035	Plag1	56711	protein_coding	retained_intron
ENSMUSG00000003283	2727.84	0.288548	0.0841628	3.42845	0.000607037	0.00926388	IMP2_ctrl__vs__WT_ctrl	ENSMUST00000109799	Hck	15162	protein_coding	protein_coding
ENSMUSG00000003299	1153.9	0.0399564	0.0738925	0.540737	0.588689	0.813727	IMP2_ctrl__vs__WT_ctrl	ENSMUST00000216824	Mrpl4	66163	protein_coding	nonsense_mediated_decay
ENSMUSG00000003308	1805.3	-0.0241964	0.0613191	-0.394598	0.69314	0.869868	IMP2_ctrl__vs__WT_ctrl	ENSMUST00000193247	Keap1	50868	protein_coding	processed_transcript
ENSMUSG00000003309	0.400334	0.587738	4.37769	0.134258	0.893199		IMP2_ctrl__vs__WT_ctrl	ENSMUST00000213250	Ap1m2	11768	protein_coding	protein_coding
ENSMUSG00000003316	10844.5	0.130067	0.132699	0.980166	0.327004	0.617328	IMP2_ctrl__vs__WT_ctrl	ENSMUST00000169020	Glg1		protein_coding	protein_coding
ENSMUSG00000003341	1.38072	-0.592013	1.4522	-0.407667	0.683518		IMP2_ctrl__vs__WT_ctrl	ENSMUST00000220326	Atp8b3	67331	protein_coding	nonsense_mediated_decay
ENSMUSG00000003344	601.758	0.143366	0.0910737	1.57418	0.115447	0.34878	IMP2_ctrl__vs__WT_ctrl	ENSMUST00000151794	Btbd2	208198	protein_coding	retained_intron
ENSMUSG00000003345	2047.85	0.081972	0.0634264	1.2924	0.19622	0.474725	IMP2_ctrl__vs__WT_ctrl	ENSMUST00000085435	Csnk1g2	103236	protein_coding	protein_coding
ENSMUSG00000003346	1417.51	0.138162	0.0916092	1.50817	0.131511	0.377309	IMP2_ctrl__vs__WT_ctrl	ENSMUST00000191440	Abhd17a	216169	protein_coding	protein_coding
ENSMUSG00000003348	1990.04	0.329111	0.0499322	6.59115	4.36427e-11	7.70089e-09	IMP2_ctrl__vs__WT_ctrl	ENSMUST00000003438	Mob3a	208228	protein_coding	protein_coding
ENSMUSG00000003352	12.1791	-0.370625	0.533552	-0.694638	0.487282		IMP2_ctrl__vs__WT_ctrl	ENSMUST00000109150	Cacnb3	12297	protein_coding	protein_coding
ENSMUSG00000003354	0.590417	-0.206135	2.85772	-0.0721326	0.942496		IMP2_ctrl__vs__WT_ctrl	ENSMUST00000003444	Ccdc65	105833	protein_coding	protein_coding
ENSMUSG00000003355	58.4613	0.571766	0.306923	1.86289	0.0624771	0.239167	IMP2_ctrl__vs__WT_ctrl	ENSMUST00000230743	Fkbp11	66120	protein_coding	retained_intron
ENSMUSG00000003360	3530.47	0.0434207	0.0570991	0.760444	0.446989	0.716897	IMP2_ctrl__vs__WT_ctrl	ENSMUST00000161030	Ddx23	74351	protein_coding	retained_intron
ENSMUSG00000003363	7937.79	0.13858	0.0857752	1.61562	0.106177	0.332242	IMP2_ctrl__vs__WT_ctrl	ENSMUST00000117095	Pld3	18807	protein_coding	protein_coding
ENSMUSG00000003378	21.9242	0.259841	0.365671	0.710587	0.47734	0.740467	IMP2_ctrl__vs__WT_ctrl	ENSMUST00000205661	Grik5	14809	protein_coding	retained_intron
ENSMUSG00000003379	0.824267	-0.661185	1.82326	-0.362638	0.716875		IMP2_ctrl__vs__WT_ctrl	ENSMUST00000003469	Cd79a		protein_coding	protein_coding
ENSMUSG00000003380	1979.41	0.0368326	0.0862105	0.42724	0.669204	0.858585	IMP2_ctrl__vs__WT_ctrl	ENSMUST00000206868	Rabac1	14470	protein_coding	processed_transcript
ENSMUSG00000003382	7337.18	0.0120868	0.0729142	0.165767	0.86834	0.949635	IMP2_ctrl__vs__WT_ctrl	ENSMUST00000136680	Etv3	27049	protein_coding	retained_intron
ENSMUSG00000003402	3718.6	0.0670267	0.0548045	1.22301	0.221324	0.506775	IMP2_ctrl__vs__WT_ctrl	ENSMUST00000115331	Prkcsh	19089	protein_coding	protein_coding
ENSMUSG00000003410	0						IMP2_ctrl__vs__WT_ctrl	ENSMUST00000003501	Elavl3	15571	protein_coding	protein_coding
ENSMUSG00000003411	4.51659	-0.200539	0.889974	-0.225331	0.821721		IMP2_ctrl__vs__WT_ctrl	ENSMUST00000003502	Rab3b	69908	protein_coding	protein_coding
ENSMUSG00000003418	2.89627	1.55194	1.45195	1.06886	0.285131		IMP2_ctrl__vs__WT_ctrl	ENSMUST00000150781	St8sia6	241230	protein_coding	processed_transcript
ENSMUSG00000003420	1490.78	-0.506143	0.0833701	-6.07104	1.27083e-09	1.47954e-07	IMP2_ctrl__vs__WT_ctrl	ENSMUST00000003512	Fcgrt	14132	protein_coding	protein_coding
ENSMUSG00000003421	1235.73	0.170046	0.0949526	1.79085	0.0733175	0.263426	IMP2_ctrl__vs__WT_ctrl	ENSMUST00000003513	Nosip	66394	protein_coding	protein_coding
ENSMUSG00000003423	778.92	-0.219533	0.12404	-1.76986	0.076751	0.272477	IMP2_ctrl__vs__WT_ctrl	ENSMUST00000211336	Pih1d1	68845	protein_coding	retained_intron
ENSMUSG00000003429	12727	-0.0432682	0.0518696	-0.834172	0.404184	0.68525	IMP2_ctrl__vs__WT_ctrl	ENSMUST00000211725	Rps11	27207	protein_coding	protein_coding
ENSMUSG00000003435	4912.38	-0.00301305	0.0553331	-0.0544529	0.956574	0.985218	IMP2_ctrl__vs__WT_ctrl	ENSMUST00000208367	Supt5	20924	protein_coding	retained_intron
ENSMUSG00000003436	0.142226	1.5978	4.34873	0.367419	0.713307		IMP2_ctrl__vs__WT_ctrl	ENSMUST00000138721	Dll3	13389	protein_coding	retained_intron
ENSMUSG00000003437	2949.62	-0.368915	0.0811257	-4.54746	5.42985e-06	0.000198273	IMP2_ctrl__vs__WT_ctrl	ENSMUST00000146604	Paf1	54624	protein_coding	retained_intron
ENSMUSG00000003438	1626.92	0.000454009	0.0882442	0.00514492	0.995895	0.998938	IMP2_ctrl__vs__WT_ctrl	ENSMUST00000134263	Timm50		protein_coding	retained_intron
ENSMUSG00000003444	743.771	-0.141738	0.0925512	-1.53145	0.125657	0.367344	IMP2_ctrl__vs__WT_ctrl	ENSMUST00000003536	Med29	67224	protein_coding	protein_coding
ENSMUSG00000003452	36.1049	0.709174	0.405074	1.75073	0.079993	0.278729	IMP2_ctrl__vs__WT_ctrl	ENSMUST00000003544	Bicd1	12121	protein_coding	protein_coding
ENSMUSG00000003458	5064.9	0.0502908	0.0363967	1.38174	0.167051	0.430414	IMP2_ctrl__vs__WT_ctrl	ENSMUST00000003550	Ncstn	59287	protein_coding	protein_coding
ENSMUSG00000003464	1724.5	0.109778	0.0551992	1.98877	0.0467268	0.202853	IMP2_ctrl__vs__WT_ctrl	ENSMUST00000133546	Pex19	19298	protein_coding	retained_intron
ENSMUSG00000003469	0.129345	-0.22617	4.3954	-0.0514559	0.958962		IMP2_ctrl__vs__WT_ctrl	ENSMUST00000003561	Phyhip	105653	protein_coding	protein_coding
ENSMUSG00000003476	0						IMP2_ctrl__vs__WT_ctrl	ENSMUST00000166954	Crhr2	12922	protein_coding	retained_intron
ENSMUSG00000003477	0						IMP2_ctrl__vs__WT_ctrl	ENSMUST00000152720	Inmt	21743	protein_coding	retained_intron
ENSMUSG00000003484	43.8872	0.591614	0.304415	1.94345	0.0519623	0.21566	IMP2_ctrl__vs__WT_ctrl	ENSMUST00000141975	Cyp4f18	72054	protein_coding	protein_coding
ENSMUSG00000003500	3603.88	0.266687	0.0431907	6.17462	6.6321e-10	9.02366e-08	IMP2_ctrl__vs__WT_ctrl	ENSMUST00000159124	Impdh1	23917	protein_coding	protein_coding
ENSMUSG00000003505	0						IMP2_ctrl__vs__WT_ctrl	ENSMUST00000183222	Psg18	26438	protein_coding	processed_transcript
ENSMUSG00000003518	7574.57	0.180161	0.0396915	4.53903	5.65133e-06	0.000204553	IMP2_ctrl__vs__WT_ctrl	ENSMUST00000151678	Dusp3	72349	protein_coding	protein_coding
ENSMUSG00000003526	262.442	-0.442433	0.130704	-3.38501	0.000711744	0.0104658	IMP2_ctrl__vs__WT_ctrl	ENSMUST00000136776	Prodh	19125	protein_coding	protein_coding
ENSMUSG00000003527	593.209	-0.123184	0.085079	-1.44788	0.147651	0.403637	IMP2_ctrl__vs__WT_ctrl	ENSMUST00000231921	Ess2	27886	protein_coding	retained_intron
ENSMUSG00000003528	1749.28	0.0823903	0.0629975	1.30783	0.190929	0.467107	IMP2_ctrl__vs__WT_ctrl	ENSMUST00000129270	Slc25a1	13358	protein_coding	retained_intron
ENSMUSG00000003531	371.142	-0.0237947	0.110008	-0.216299	0.828755	0.934456	IMP2_ctrl__vs__WT_ctrl	ENSMUST00000076757	Dgcr6	13353	protein_coding	protein_coding
ENSMUSG00000003534	3.7909	-2.60804	1.12301	-2.32236	0.0202135		IMP2_ctrl__vs__WT_ctrl	ENSMUST00000117301	Ddr1	12305	protein_coding	protein_coding
ENSMUSG00000003541	1934.59	0.282987	0.245617	1.15215	0.249261	0.53946	IMP2_ctrl__vs__WT_ctrl	ENSMUST00000003635	Ier3	15937	protein_coding	protein_coding
ENSMUSG00000003545	15.7515	-0.963344	0.542813	-1.77473	0.0759431	0.270519	IMP2_ctrl__vs__WT_ctrl	ENSMUST00000208230	Fosb	14282	protein_coding	retained_intron
ENSMUSG00000003546	1081.04	0.385388	0.079454	4.85045	1.23181e-06	5.91949e-05	IMP2_ctrl__vs__WT_ctrl	ENSMUST00000003642	Klc4	74764	protein_coding	protein_coding
ENSMUSG00000003549	448.851	-0.0368484	0.121895	-0.302295	0.762427	0.901727	IMP2_ctrl__vs__WT_ctrl	ENSMUST00000003645	Ercc1	13870	protein_coding	protein_coding
ENSMUSG00000003555	0						IMP2_ctrl__vs__WT_ctrl	ENSMUST00000156577	Cyp17a1	13074	protein_coding	retained_intron
ENSMUSG00000003559	51.2601	0.160829	0.278725	0.577018	0.563928	0.797749	IMP2_ctrl__vs__WT_ctrl	ENSMUST00000235266	As3mt	57344	protein_coding	processed_transcript
ENSMUSG00000003573	2220.22	0.0321182	0.058725	0.546926	0.58443	0.810778	IMP2_ctrl__vs__WT_ctrl	ENSMUST00000155711	Homer3	26558	protein_coding	retained_intron
ENSMUSG00000003575	450.205	0.27887	0.171069	1.63016	0.103068	0.325672	IMP2_ctrl__vs__WT_ctrl	ENSMUST00000076615	Crtc1	382056	protein_coding	protein_coding
ENSMUSG00000003581	296.728	-0.357512	0.102123	-3.5008	0.00046386	0.00753722	IMP2_ctrl__vs__WT_ctrl	ENSMUST00000124670	Rnf215	71673	protein_coding	protein_coding
ENSMUSG00000003585	5.06243	-1.40928	0.905615	-1.55615	0.119672		IMP2_ctrl__vs__WT_ctrl	ENSMUST00000145173	Sec14l2	67815	protein_coding	processed_transcript
ENSMUSG00000003604	570.622	0.106695	0.0896161	1.19058	0.233819	0.521636	IMP2_ctrl__vs__WT_ctrl	ENSMUST00000099588	Aven		protein_coding	protein_coding
ENSMUSG00000003617	31.3904	-0.24191	0.621543	-0.389208	0.697122	0.871452	IMP2_ctrl__vs__WT_ctrl	ENSMUST00000173779	Cp	12870	protein_coding	protein_coding
ENSMUSG00000003623	964.498	0.163645	0.108835	1.5036	0.132685	0.378578	IMP2_ctrl__vs__WT_ctrl	ENSMUST00000146115	Crot	74114	protein_coding	processed_transcript
ENSMUSG00000003644	3760.78	-0.0147188	0.0437521	-0.336414	0.736559	0.890885	IMP2_ctrl__vs__WT_ctrl	ENSMUST00000173961	Rps6ka1	20111	protein_coding	processed_transcript
ENSMUSG00000003657	0						IMP2_ctrl__vs__WT_ctrl	ENSMUST00000212297	Calb2	12308	protein_coding	protein_coding
ENSMUSG00000003660	5966.41	0.00128709	0.0911041	0.0141277	0.988728	0.996049	IMP2_ctrl__vs__WT_ctrl	ENSMUST00000103220	Snrnp200		protein_coding	protein_coding
ENSMUSG00000003662	1310.14	0.11658	0.0715563	1.62921	0.103269	0.326123	IMP2_ctrl__vs__WT_ctrl	ENSMUST00000174030	Ciao1	26371	protein_coding	protein_coding
ENSMUSG00000003665	0.34262	-1.84192	4.32007	-0.426363	0.669844		IMP2_ctrl__vs__WT_ctrl	ENSMUST00000003762	Has1	15116	protein_coding	protein_coding
ENSMUSG00000003680	718.558	0.0393459	0.0900809	0.436784	0.662268	0.85523	IMP2_ctrl__vs__WT_ctrl	ENSMUST00000003777	Taf6l	100039957	protein_coding	protein_coding
ENSMUSG00000003721	1335.11	0.039811	0.0943539	0.421933	0.673074	0.860234	IMP2_ctrl__vs__WT_ctrl	ENSMUST00000159125	Insig2	72999	protein_coding	protein_coding
ENSMUSG00000003731	2867.14	0.0443012	0.103981	0.426052	0.67007	0.858921	IMP2_ctrl__vs__WT_ctrl	ENSMUST00000138916	Kpna6	16650	protein_coding	retained_intron
ENSMUSG00000003746	9625.44	-0.266998	0.058205	-4.5872	4.49238e-06	0.000170816	IMP2_ctrl__vs__WT_ctrl	ENSMUST00000219234	Man1a	17155	protein_coding	retained_intron
ENSMUSG00000003752	279.9	-0.117977	0.11904	-0.991075	0.321649	0.612853	IMP2_ctrl__vs__WT_ctrl	ENSMUST00000147170	Itpkc		protein_coding	processed_transcript
ENSMUSG00000003762	549.53	0.168751	0.0936958	1.80106	0.0716938	0.260538	IMP2_ctrl__vs__WT_ctrl	ENSMUST00000003860	Coq8b	76889	protein_coding	protein_coding
ENSMUSG00000003778	1707.02	0.0101631	0.0684466	0.148482	0.881962	0.956681	IMP2_ctrl__vs__WT_ctrl	ENSMUST00000003876	Brd8	78656	protein_coding	protein_coding
ENSMUSG00000003779	1970.5	-0.22798	0.241022	-0.945889	0.344205	0.633802	IMP2_ctrl__vs__WT_ctrl	ENSMUST00000237481	Kif20a	19348	protein_coding	nonsense_mediated_decay
ENSMUSG00000003808	2406.15	0.105611	0.0564677	1.87029	0.0614438	0.237664	IMP2_ctrl__vs__WT_ctrl	ENSMUST00000144404	Farsa	66590	protein_coding	retained_intron
ENSMUSG00000003809	619.744	0.000567213	0.0809856	0.00700388	0.994412	0.998301	IMP2_ctrl__vs__WT_ctrl	ENSMUST00000003907	Gcdh	270076	protein_coding	protein_coding
ENSMUSG00000003810	2163.89	0.0650162	0.0735791	0.883623	0.3769	0.661126	IMP2_ctrl__vs__WT_ctrl	ENSMUST00000106484	Mast2	17776	protein_coding	protein_coding
ENSMUSG00000003812	4987.92	0.146483	0.0715503	2.04728	0.0406308	0.18637	IMP2_ctrl__vs__WT_ctrl	ENSMUST00000153215	Dnase2a	13423	protein_coding	retained_intron
ENSMUSG00000003813	2195.48	-0.07814	0.0848163	-0.921285	0.356902	0.645239	IMP2_ctrl__vs__WT_ctrl	ENSMUST00000134395	Rad23a	19358	protein_coding	retained_intron
ENSMUSG00000003814	42592.4	0.119367	0.0564504	2.11455	0.034468	0.168775	IMP2_ctrl__vs__WT_ctrl	ENSMUST00000154774	Calr	12317	protein_coding	retained_intron
ENSMUSG00000003824	763.178	-0.0799713	0.100243	-0.797772	0.425003	0.701997	IMP2_ctrl__vs__WT_ctrl	ENSMUST00000144466	Syce2	71846	protein_coding	retained_intron
ENSMUSG00000003847	2171.86	0.142898	0.270163	0.528932	0.596853	0.818237	IMP2_ctrl__vs__WT_ctrl	ENSMUST00000075922	Nfat5	54446	protein_coding	protein_coding
ENSMUSG00000003848	1183.99	-0.16379	0.0664628	-2.46438	0.013725	0.0917087	IMP2_ctrl__vs__WT_ctrl	ENSMUST00000163757	Nob1	67619	protein_coding	retained_intron
ENSMUSG00000003849	611.632	0.432199	0.249008	1.73569	0.0826193	0.284111	IMP2_ctrl__vs__WT_ctrl	ENSMUST00000003947	Nqo1	18104	protein_coding	protein_coding
ENSMUSG00000003863	40.107	-0.207796	0.377697	-0.550168	0.582204	0.809808	IMP2_ctrl__vs__WT_ctrl	ENSMUST00000211067	Ppfia3	76787	protein_coding	protein_coding
ENSMUSG00000003865	774.876	0.38579	0.0733443	5.25998	1.44069e-07	9.03875e-06	IMP2_ctrl__vs__WT_ctrl	ENSMUST00000003964	Gys1	14936	protein_coding	protein_coding
ENSMUSG00000003868	1724.07	-0.192454	0.0587528	-3.27565	0.0010542	0.0139731	IMP2_ctrl__vs__WT_ctrl	ENSMUST00000107771	Ruvbl2	20174	protein_coding	protein_coding
ENSMUSG00000003872	3.47173	0.0283923	0.910513	0.0311828	0.975124		IMP2_ctrl__vs__WT_ctrl	ENSMUST00000211416	Lin7b	22342	protein_coding	retained_intron
ENSMUSG00000003873	4715.53	0.0964413	0.0846235	1.13965	0.254432	0.545164	IMP2_ctrl__vs__WT_ctrl	ENSMUST00000211615	Bax	12028	protein_coding	retained_intron
ENSMUSG00000003882	4110.54	0.463763	0.105891	4.37962	1.18885e-05	0.000382497	IMP2_ctrl__vs__WT_ctrl	ENSMUST00000228673	Il7r	16197	protein_coding	processed_transcript
ENSMUSG00000003923	812.942	-0.0556107	0.115134	-0.483009	0.629089	0.837201	IMP2_ctrl__vs__WT_ctrl	ENSMUST00000152505	Tfam	21780	protein_coding	protein_coding
ENSMUSG00000003929	371.11	-0.223569	0.0974646	-2.29385	0.0217994	0.124838	IMP2_ctrl__vs__WT_ctrl	ENSMUST00000054072	Zfp81	224694	protein_coding	protein_coding
ENSMUSG00000003934	5.52686	0.203031	0.728585	0.278665	0.780502		IMP2_ctrl__vs__WT_ctrl	ENSMUST00000004036	Efnb3	13643	protein_coding	protein_coding
ENSMUSG00000003948	2028.99	-0.145275	0.121905	-1.19171	0.233377	0.52106	IMP2_ctrl__vs__WT_ctrl	ENSMUST00000004050	Mmd	67468	protein_coding	protein_coding
ENSMUSG00000003949	2.19878	-0.318036	1.82905	-0.173881	0.861959		IMP2_ctrl__vs__WT_ctrl	ENSMUST00000107881	Hlf	217082	protein_coding	processed_transcript
ENSMUSG00000003955	725.277	-0.0114827	0.100078	-0.114738	0.908653	0.966053	IMP2_ctrl__vs__WT_ctrl	ENSMUST00000232390	Fam162a		protein_coding	processed_transcript
ENSMUSG00000003970	20084.6	0.041529	0.0700771	0.592618	0.553437	0.790778	IMP2_ctrl__vs__WT_ctrl	ENSMUST00000004072	Rpl8	26961	protein_coding	protein_coding
ENSMUSG00000003974	0						IMP2_ctrl__vs__WT_ctrl	ENSMUST00000004076	Grm3	108069	protein_coding	protein_coding
ENSMUSG00000003992	75.8995	-0.0555245	0.25005	-0.222053	0.824272	0.932455	IMP2_ctrl__vs__WT_ctrl	ENSMUST00000138488	Ssbp2	66970	protein_coding	nonsense_mediated_decay
ENSMUSG00000004018	412.658	-0.114585	0.105975	-1.08125	0.279587	0.573964	IMP2_ctrl__vs__WT_ctrl	ENSMUST00000134445	Fancl	67030	protein_coding	protein_coding
ENSMUSG00000004031	0						IMP2_ctrl__vs__WT_ctrl	ENSMUST00000004133	Brinp2	240843	protein_coding	protein_coding
ENSMUSG00000004032	121.677	-0.112961	0.173151	-0.652385	0.514153	0.764997	IMP2_ctrl__vs__WT_ctrl	ENSMUST00000170058	Gstm5		protein_coding	nonsense_mediated_decay
ENSMUSG00000004035	3.15114	-0.676615	0.949363	-0.712704	0.476029		IMP2_ctrl__vs__WT_ctrl	ENSMUST00000106687	Gstm7	68312	protein_coding	protein_coding
ENSMUSG00000004038	0.264859	-1.20912	4.40746	-0.274334	0.783828		IMP2_ctrl__vs__WT_ctrl	ENSMUST00000004136	Gstm3	14864	protein_coding	protein_coding
ENSMUSG00000004040	2454.97	0.136034	0.0798872	1.70283	0.0885997	0.296598	IMP2_ctrl__vs__WT_ctrl	ENSMUST00000146971	Stat3	20848	protein_coding	retained_intron
ENSMUSG00000004043	817.196	-0.0415789	0.0831447	-0.500078	0.61702	0.832359	IMP2_ctrl__vs__WT_ctrl	ENSMUST00000138083	Stat5a	20850	protein_coding	protein_coding
ENSMUSG00000004044	217.063	-0.500139	0.159989	-3.12608	0.0017715	0.0203931	IMP2_ctrl__vs__WT_ctrl	ENSMUST00000060792	Cavin1	19285	protein_coding	protein_coding
ENSMUSG00000004054	2928.5	0.102011	0.0586773	1.73851	0.0821211	0.283326	IMP2_ctrl__vs__WT_ctrl	ENSMUST00000235661	Map3k11	26403	protein_coding	protein_coding
ENSMUSG00000004056	2693.98	0.18342	0.0755415	2.42807	0.0151792	0.0983592	IMP2_ctrl__vs__WT_ctrl	ENSMUST00000128540	Akt2	11652	protein_coding	protein_coding
ENSMUSG00000004069	1907.46	-0.109721	0.0523892	-2.09435	0.0362289	0.173916	IMP2_ctrl__vs__WT_ctrl	ENSMUST00000229529	Dnaja3	83945	protein_coding	protein_coding
ENSMUSG00000004070	3062.26	0.189789	0.0679954	2.7912	0.00525131	0.046403	IMP2_ctrl__vs__WT_ctrl	ENSMUST00000121529	Hmox2	15369	protein_coding	protein_coding
ENSMUSG00000004071	817.2	-0.0607639	0.0878193	-0.69192	0.488987	0.748054	IMP2_ctrl__vs__WT_ctrl	ENSMUST00000117713	Cdip1	66626	protein_coding	protein_coding
ENSMUSG00000004085	1066.25	0.0423392	0.076627	0.552536	0.580581	0.808546	IMP2_ctrl__vs__WT_ctrl	ENSMUST00000112073	Map3k20	65964	protein_coding	retained_intron
ENSMUSG00000004096	2908.7	-0.0948393	0.0732972	-1.2939	0.195699	0.47417	IMP2_ctrl__vs__WT_ctrl	ENSMUST00000215143	Cwc15	66070	protein_coding	protein_coding
ENSMUSG00000004098	53.3477	-0.615813	0.413802	-1.48818	0.136703	0.386042	IMP2_ctrl__vs__WT_ctrl	ENSMUST00000145974	Col5a3	53867	protein_coding	retained_intron
ENSMUSG00000004099	6351.15	0.217872	0.0671412	3.24498	0.00117457	0.0151421	IMP2_ctrl__vs__WT_ctrl	ENSMUST00000214964	Dnmt1	13433	protein_coding	retained_intron
ENSMUSG00000004100	1590.48	-0.353728	0.0856928	-4.12786	3.66153e-05	0.000933401	IMP2_ctrl__vs__WT_ctrl	ENSMUST00000214331	Ppan	235036	protein_coding	nonsense_mediated_decay
ENSMUSG00000004105	18348.6	0.245565	0.0753711	3.25808	0.00112169	0.0146428	IMP2_ctrl__vs__WT_ctrl	ENSMUST00000193373	Angptl2	26360	protein_coding	protein_coding
ENSMUSG00000004110	0.0768113	-1.16485	4.40746	-0.264291	0.791556		IMP2_ctrl__vs__WT_ctrl	ENSMUST00000188321	Cacna1e	12290	protein_coding	retained_intron
ENSMUSG00000004113	155.077	0.696445	0.32955	2.11333	0.0345729	0.168945	IMP2_ctrl__vs__WT_ctrl	ENSMUST00000133892	Cacna1b	12287	protein_coding	protein_coding
ENSMUSG00000004127	314.688	-0.125784	0.162738	-0.772927	0.439565	0.712708	IMP2_ctrl__vs__WT_ctrl	ENSMUST00000159481	Trmt10a	108943	protein_coding	protein_coding
ENSMUSG00000004151	336.686	0.198267	0.139368	1.42261	0.154848	0.413795	IMP2_ctrl__vs__WT_ctrl	ENSMUST00000162730	Etv1	14009	protein_coding	retained_intron
ENSMUSG00000004187	42.0694	0.0867791	0.284122	0.305429	0.76004	0.901093	IMP2_ctrl__vs__WT_ctrl	ENSMUST00000004294	Kifc2	16581	protein_coding	protein_coding
ENSMUSG00000004207	129131	0.131773	0.0389137	3.38629	0.000708435	0.0104424	IMP2_ctrl__vs__WT_ctrl	ENSMUST00000105465	Psap	19156	protein_coding	protein_coding
ENSMUSG00000004221	3917.48	-0.0256445	0.160738	-0.159543	0.873241	0.952788	IMP2_ctrl__vs__WT_ctrl	ENSMUST00000132749	Ikbkg	16151	protein_coding	protein_coding
ENSMUSG00000004231	0						IMP2_ctrl__vs__WT_ctrl	ENSMUST00000174490	Pax2		protein_coding	protein_coding
ENSMUSG00000004233	210.841	-0.0436564	0.172209	-0.253508	0.799876	0.920138	IMP2_ctrl__vs__WT_ctrl	ENSMUST00000126875	Wars2	70560	protein_coding	retained_intron
ENSMUSG00000004263	1678.29	0.0630636	0.0820037	0.769034	0.441873	0.714007	IMP2_ctrl__vs__WT_ctrl	ENSMUST00000088357	Atn1	13498	protein_coding	protein_coding
ENSMUSG00000004264	5592.5	0.0514209	0.0470978	1.09179	0.274926	0.568003	IMP2_ctrl__vs__WT_ctrl	ENSMUST00000147974	Phb2	12034	protein_coding	protein_coding
ENSMUSG00000004266	7797.08	0.0996835	0.0533488	1.86852	0.061689	0.237869	IMP2_ctrl__vs__WT_ctrl	ENSMUST00000172770	Ptpn6	15170	protein_coding	retained_intron
ENSMUSG00000004267	328.427	-0.178888	0.227203	-0.78735	0.431077	0.706488	IMP2_ctrl__vs__WT_ctrl	ENSMUST00000146712	Eno2	13807	protein_coding	retained_intron
ENSMUSG00000004268	2196.63	-0.110323	0.0563867	-1.95655	0.0504008	0.212697	IMP2_ctrl__vs__WT_ctrl	ENSMUST00000142187	Emg1	14791	protein_coding	retained_intron
ENSMUSG00000004270	1700.97	0.100758	0.0499261	2.01814	0.0435766	0.194664	IMP2_ctrl__vs__WT_ctrl	ENSMUST00000133797	Lpcat3	14792	protein_coding	retained_intron
ENSMUSG00000004285	2974.83	0.0560378	0.0674345	0.830996	0.405976	0.686639	IMP2_ctrl__vs__WT_ctrl	ENSMUST00000004396	Atp6v1f	66144	protein_coding	protein_coding
ENSMUSG00000004296	0.690463	-2.37157	2.60641	-0.909898	0.362876		IMP2_ctrl__vs__WT_ctrl	ENSMUST00000170513	Il12b		protein_coding	protein_coding
ENSMUSG00000004317	3954.19	0.269163	0.142724	1.88591	0.0593076	0.233204	IMP2_ctrl__vs__WT_ctrl	ENSMUST00000004428	Clcn5	12728	protein_coding	protein_coding
ENSMUSG00000004319	2060.8	0.177893	0.106444	1.67124	0.0946745	0.309453	IMP2_ctrl__vs__WT_ctrl	ENSMUST00000132234	Clcn3	12725	protein_coding	retained_intron
ENSMUSG00000004328	0.475285	0.158877	4.28741	0.0370566	0.97044		IMP2_ctrl__vs__WT_ctrl	ENSMUST00000153833	Hif3a	53417	protein_coding	protein_coding
ENSMUSG00000004341	0						IMP2_ctrl__vs__WT_ctrl	ENSMUST00000136668	Gpx6	75512	protein_coding	processed_transcript
ENSMUSG00000004344	0						IMP2_ctrl__vs__WT_ctrl	ENSMUST00000110491	Gpx5	14780	protein_coding	protein_coding
ENSMUSG00000004347	402.916	0.0953851	0.149035	0.640018	0.522161	0.770958	IMP2_ctrl__vs__WT_ctrl	ENSMUST00000114327	Pde1c	18575	protein_coding	protein_coding
ENSMUSG00000004356	3705.67	-0.149943	0.114107	-1.31405	0.188829	0.463677	IMP2_ctrl__vs__WT_ctrl	ENSMUST00000218967	Utp20	70683	protein_coding	protein_coding
ENSMUSG00000004359	9.24887	0.393341	0.567591	0.693002	0.488308		IMP2_ctrl__vs__WT_ctrl	ENSMUST00000133724	Spic	20728	protein_coding	nonsense_mediated_decay
ENSMUSG00000004360	0						IMP2_ctrl__vs__WT_ctrl	ENSMUST00000092627	9330159F19Rik	212448	protein_coding	protein_coding
ENSMUSG00000004364	3805.16	0.057215	0.0731642	0.782007	0.43421	0.708297	IMP2_ctrl__vs__WT_ctrl	ENSMUST00000164108	Cul3	26554	protein_coding	protein_coding
ENSMUSG00000004366	0						IMP2_ctrl__vs__WT_ctrl	ENSMUST00000004480	Sst	20604	protein_coding	protein_coding
ENSMUSG00000004371	0.34067	0.512173	3.71452	0.137884	0.890332		IMP2_ctrl__vs__WT_ctrl	ENSMUST00000094892	Il11	16156	protein_coding	protein_coding
ENSMUSG00000004383	1076.69	-0.114456	0.113198	-1.01111	0.311962	0.604192	IMP2_ctrl__vs__WT_ctrl	ENSMUST00000212459	Large1	16795	protein_coding	protein_coding
ENSMUSG00000004393	1987.37	-0.134992	0.063792	-2.11613	0.0343339	0.168287	IMP2_ctrl__vs__WT_ctrl	ENSMUST00000151446	Ddx56	52513	protein_coding	protein_coding
ENSMUSG00000004394	1691.71	-0.0117493	0.0622498	-0.188744	0.850294	0.942055	IMP2_ctrl__vs__WT_ctrl	ENSMUST00000130621	Tmed4	103694	protein_coding	retained_intron
ENSMUSG00000004415	0.130169	-1.3504	4.40746	-0.306389	0.759309		IMP2_ctrl__vs__WT_ctrl	ENSMUST00000111103	Col26a1	140709	protein_coding	protein_coding
ENSMUSG00000004446	1952.81	0.0486514	0.0632916	0.768686	0.44208	0.714017	IMP2_ctrl__vs__WT_ctrl	ENSMUST00000161594	Bid	12122	protein_coding	retained_intron
ENSMUSG00000004451	2931.31	0.0570286	0.048217	1.18275	0.236909	0.524282	IMP2_ctrl__vs__WT_ctrl	ENSMUST00000004565	Ralb	64143	protein_coding	protein_coding
ENSMUSG00000004455	6845.2	-0.149252	0.0543177	-2.74776	0.00600035	0.051064	IMP2_ctrl__vs__WT_ctrl	ENSMUST00000128309	Ppp1cc	434233	protein_coding	nonsense_mediated_decay
ENSMUSG00000004460	5262.59	0.111333	0.0451184	2.46758	0.0136032	0.0913124	IMP2_ctrl__vs__WT_ctrl	ENSMUST00000166487	Dnajb11	67838	protein_coding	protein_coding
ENSMUSG00000004462	500.357	0.111011	0.0919346	1.2075	0.22724	0.514582	IMP2_ctrl__vs__WT_ctrl	ENSMUST00000004576	Tbccd1	70573	protein_coding	protein_coding
ENSMUSG00000004473	4.83057	-0.851301	0.772544	-1.10194	0.270486		IMP2_ctrl__vs__WT_ctrl	ENSMUST00000004587	Clec11a	20256	protein_coding	protein_coding
ENSMUSG00000004500	266.882	0.222632	0.11675	1.90691	0.0565325	0.227196	IMP2_ctrl__vs__WT_ctrl	ENSMUST00000124387	Zfp324	243834	protein_coding	nonsense_mediated_decay
ENSMUSG00000004508	2261.99	0.251578	0.124004	2.0288	0.0424787	0.191885	IMP2_ctrl__vs__WT_ctrl	ENSMUST00000206791	Gab2	14389	protein_coding	protein_coding
ENSMUSG00000004530	9166.79	0.230641	0.0453637	5.08426	3.69068e-07	2.0727e-05	IMP2_ctrl__vs__WT_ctrl	ENSMUST00000164980	Coro1c	23790	protein_coding	nonsense_mediated_decay
ENSMUSG00000004535	6067.64	0.0700432	0.0540904	1.29493	0.195345	0.473984	IMP2_ctrl__vs__WT_ctrl	ENSMUST00000128173	Tax1bp1	52440	protein_coding	retained_intron
ENSMUSG00000004540	0.227484	0.757735	4.36346	0.173655	0.862137		IMP2_ctrl__vs__WT_ctrl	ENSMUST00000004655	Psg17	26437	protein_coding	protein_coding
ENSMUSG00000004542	0						IMP2_ctrl__vs__WT_ctrl	ENSMUST00000182916	Psg19	26439	protein_coding	retained_intron
ENSMUSG00000004552	8.18565	-0.580104	0.59769	-0.970578	0.331759		IMP2_ctrl__vs__WT_ctrl	ENSMUST00000141061	Ctse	13034	protein_coding	retained_intron
ENSMUSG00000004558	1.0089	-0.932053	1.74372	-0.53452	0.592982		IMP2_ctrl__vs__WT_ctrl	ENSMUST00000228164	Ndrg2	29811	protein_coding	protein_coding
ENSMUSG00000004561	316.843	-0.0206393	0.1016	-0.203142	0.839024	0.936649	IMP2_ctrl__vs__WT_ctrl	ENSMUST00000047899	Mettl17	52535	protein_coding	protein_coding
ENSMUSG00000004562	80.1448	-0.274592	0.233457	-1.1762	0.239516	0.527467	IMP2_ctrl__vs__WT_ctrl	ENSMUST00000182760	Arhgef40	268739	protein_coding	protein_coding
ENSMUSG00000004565	655.029	0.161101	0.088153	1.82752	0.0676223	0.251286	IMP2_ctrl__vs__WT_ctrl	ENSMUST00000207421	Pnpla6	50767	protein_coding	protein_coding
ENSMUSG00000004567	1323.37	0.0919096	0.0758718	1.21138	0.225749	0.51244	IMP2_ctrl__vs__WT_ctrl	ENSMUST00000208943	Mcoln1	94178	protein_coding	protein_coding
ENSMUSG00000004568	215.765	0.15476	0.181329	0.853477	0.393395	0.675186	IMP2_ctrl__vs__WT_ctrl	ENSMUST00000238786	Arhgef18	102098	protein_coding	protein_coding
ENSMUSG00000004591	1403.14	0.156397	0.0820497	1.90612	0.0566343	0.227434	IMP2_ctrl__vs__WT_ctrl	ENSMUST00000043812	Pkn2	109333	protein_coding	protein_coding
ENSMUSG00000004609	118.307	-0.268045	0.245973	-1.08973	0.275832	0.569151	IMP2_ctrl__vs__WT_ctrl	ENSMUST00000205503	Cd33	12489	protein_coding	protein_coding
ENSMUSG00000004610	2172.98	0.0515197	0.0774374	0.665307	0.505854	0.759134	IMP2_ctrl__vs__WT_ctrl	ENSMUST00000206196	Etfb	110826	protein_coding	protein_coding
ENSMUSG00000004612	0.0637647	0	4.40746	0	1		IMP2_ctrl__vs__WT_ctrl	ENSMUST00000070518	Nkg7	72310	protein_coding	protein_coding
ENSMUSG00000004626	4547.46	-0.0325154	0.0556501	-0.584282	0.55903	0.794404	IMP2_ctrl__vs__WT_ctrl	ENSMUST00000162867	Stxbp2	20911	protein_coding	nonsense_mediated_decay
ENSMUSG00000004630	0.540265	-2.14769	3.26705	-0.657379	0.510937		IMP2_ctrl__vs__WT_ctrl	ENSMUST00000136105	Pcp2	18545	protein_coding	protein_coding
ENSMUSG00000004631	2.46649	-1.69958	1.18389	-1.43558	0.151121		IMP2_ctrl__vs__WT_ctrl	ENSMUST00000204897	Sgce	20392	protein_coding	retained_intron
ENSMUSG00000004633	256.589	-0.349544	0.163018	-2.14421	0.032016	0.160506	IMP2_ctrl__vs__WT_ctrl	ENSMUST00000204115	Chn2	69993	protein_coding	protein_coding
ENSMUSG00000004637	269.686	-0.226663	0.171812	-1.31925	0.187085	0.460296	IMP2_ctrl__vs__WT_ctrl	ENSMUST00000162052	Wwox	80707	protein_coding	processed_transcript
ENSMUSG00000004642	2020.09	0.0379903	0.0839473	0.452549	0.650873	0.848104	IMP2_ctrl__vs__WT_ctrl	ENSMUST00000057551	Slbp	20492	protein_coding	protein_coding
ENSMUSG00000004651	0						IMP2_ctrl__vs__WT_ctrl	ENSMUST00000207834	Tyr	22173	protein_coding	protein_coding
ENSMUSG00000004654	0						IMP2_ctrl__vs__WT_ctrl	ENSMUST00000063578	Ghrhr	14602	protein_coding	protein_coding
ENSMUSG00000004655	5.0663	-2.11522	1.06496	-1.9862	0.0470116		IMP2_ctrl__vs__WT_ctrl	ENSMUST00000004774	Aqp1	11826	protein_coding	protein_coding
ENSMUSG00000004661	251.75	-0.0852132	0.192086	-0.443619	0.657318	0.852997	IMP2_ctrl__vs__WT_ctrl	ENSMUST00000164010	Arid3b	56380	protein_coding	protein_coding
ENSMUSG00000004665	473.892	-0.399454	0.13717	-2.91211	0.00358993	0.0347446	IMP2_ctrl__vs__WT_ctrl	ENSMUST00000004784	Cnn2	12798	protein_coding	protein_coding
ENSMUSG00000004667	2069.86	0.0349261	0.0885169	0.39457	0.693161	0.869868	IMP2_ctrl__vs__WT_ctrl	ENSMUST00000004786	Polr2e	66420	protein_coding	protein_coding
ENSMUSG00000004668	15.8126	0.0122381	0.455077	0.0268924	0.978546	0.992966	IMP2_ctrl__vs__WT_ctrl	ENSMUST00000042740	Abca13	268379	protein_coding	protein_coding
ENSMUSG00000004677	7701.93	0.165398	0.0876807	1.88636	0.0592459	0.233204	IMP2_ctrl__vs__WT_ctrl	ENSMUST00000212173	Myo9b	17925	protein_coding	processed_transcript
ENSMUSG00000004698	608.476	0.214368	0.15959	1.34325	0.179193	0.4482	IMP2_ctrl__vs__WT_ctrl	ENSMUST00000211107	Hdac9	79221	protein_coding	protein_coding
ENSMUSG00000004707	6127.9	0.0025422	0.0786854	0.0323084	0.974226	0.991076	IMP2_ctrl__vs__WT_ctrl	ENSMUST00000111277	Ly9	17085	protein_coding	protein_coding
ENSMUSG00000004709	313.796	0.451828	0.199592	2.26375	0.0235892	0.131834	IMP2_ctrl__vs__WT_ctrl	ENSMUST00000004829	Cd244a	18106	protein_coding	protein_coding
ENSMUSG00000004730	30681.5	-0.17527	0.0935669	-1.87321	0.0610393	0.23745	IMP2_ctrl__vs__WT_ctrl	ENSMUST00000086763	Adgre1	13733	protein_coding	protein_coding
ENSMUSG00000004748	25.4763	-0.539946	0.360224	-1.49892	0.133895	0.380686	IMP2_ctrl__vs__WT_ctrl	ENSMUST00000004868	Mtfp1	67900	protein_coding	protein_coding
ENSMUSG00000004768	228.246	-0.104986	0.126482	-0.830048	0.406512	0.687236	IMP2_ctrl__vs__WT_ctrl	ENSMUST00000140354	Rab23	19335	protein_coding	retained_intron
ENSMUSG00000004771	4291.57	0.0221586	0.0512536	0.432333	0.665499	0.856394	IMP2_ctrl__vs__WT_ctrl	ENSMUST00000171100	Rab11a	53869	protein_coding	protein_coding
ENSMUSG00000004788	1740.65	-0.175687	0.11458	-1.53332	0.125198	0.366855	IMP2_ctrl__vs__WT_ctrl	ENSMUST00000004910	Eif2b2	217715	protein_coding	protein_coding
ENSMUSG00000004789	4881.98	0.061941	0.043775	1.41499	0.157072	0.416194	IMP2_ctrl__vs__WT_ctrl	ENSMUST00000221842	Dlst	78920	protein_coding	processed_transcript
ENSMUSG00000004791	87.0806	-0.0358494	0.282997	-0.126677	0.899196	0.962426	IMP2_ctrl__vs__WT_ctrl	ENSMUST00000223220	Pgf	18654	protein_coding	protein_coding
ENSMUSG00000004798	1134.59	-0.14682	0.0864487	-1.69835	0.0894413	0.298387	IMP2_ctrl__vs__WT_ctrl	ENSMUST00000129025	Ulk2	29869	protein_coding	processed_transcript
ENSMUSG00000004814	258.498	0.48298	0.875794	0.551477	0.581307	0.809087	IMP2_ctrl__vs__WT_ctrl	ENSMUST00000004936	Ccl24	56221	protein_coding	protein_coding
ENSMUSG00000004815	947.761	0.00955769	0.129851	0.0736052	0.941325	0.98017	IMP2_ctrl__vs__WT_ctrl	ENSMUST00000153238	Dgkq	110524	protein_coding	nonsense_mediated_decay
ENSMUSG00000004821	0						IMP2_ctrl__vs__WT_ctrl	ENSMUST00000004943	Tmed11	67366	protein_coding	protein_coding
ENSMUSG00000004837	511.637	-0.700656	0.146875	-4.77042	1.83842e-06	8.27143e-05	IMP2_ctrl__vs__WT_ctrl	ENSMUST00000155380	Grap	71520	protein_coding	processed_transcript
ENSMUSG00000004842	0.44305	0	4.20136	0	1		IMP2_ctrl__vs__WT_ctrl	ENSMUST00000175882	Pou1f1	18736	protein_coding	retained_intron
ENSMUSG00000004843	1948.91	0.103233	0.0659835	1.56453	0.117692	0.352173	IMP2_ctrl__vs__WT_ctrl	ENSMUST00000231259	Chmp2b	68942	protein_coding	protein_coding
ENSMUSG00000004846	3134.39	0.185381	0.0943416	1.965	0.0494141	0.210024	IMP2_ctrl__vs__WT_ctrl	ENSMUST00000137419	Plod3	26433	protein_coding	retained_intron
ENSMUSG00000004849	5285.1	-0.0206075	0.0662787	-0.310922	0.75586	0.898992	IMP2_ctrl__vs__WT_ctrl	ENSMUST00000129356	Ap1s1	11769	protein_coding	protein_coding
ENSMUSG00000004864	7.18732	0.209512	0.799272	0.262129	0.793222		IMP2_ctrl__vs__WT_ctrl	ENSMUST00000004986	Mapk13	26415	protein_coding	protein_coding
ENSMUSG00000004865	2362.46	0.0216984	0.0620912	0.349461	0.726744	0.886837	IMP2_ctrl__vs__WT_ctrl	ENSMUST00000145023	Srpk1	20815	protein_coding	retained_intron
ENSMUSG00000004872	0.187416	0	4.40746	0	1		IMP2_ctrl__vs__WT_ctrl	ENSMUST00000087086	Pax3	18505	protein_coding	protein_coding
ENSMUSG00000004880	1818.91	0.0455504	0.124281	0.366512	0.713983	0.878669	IMP2_ctrl__vs__WT_ctrl	ENSMUST00000005003	Lbr	98386	protein_coding	protein_coding
ENSMUSG00000004885	0.282061	-0.211019	4.40746	-0.0478775	0.961814		IMP2_ctrl__vs__WT_ctrl	ENSMUST00000005019	Crabp2		protein_coding	protein_coding
ENSMUSG00000004891	5417.67	-0.722396	0.0786465	-9.18536	4.10165e-20	3.71089e-17	IMP2_ctrl__vs__WT_ctrl	ENSMUST00000090973	Nes	18008	protein_coding	protein_coding
ENSMUSG00000004892	0.263157	-1.16637	4.40746	-0.264636	0.79129		IMP2_ctrl__vs__WT_ctrl	ENSMUST00000090971	Bcan	12032	protein_coding	protein_coding
ENSMUSG00000004894	0.196848	-0.207661	4.40746	-0.0471158	0.962421		IMP2_ctrl__vs__WT_ctrl	ENSMUST00000160150	Hapln2	73940	protein_coding	nonsense_mediated_decay
ENSMUSG00000004895	1037.55	0.0351671	0.0732502	0.480096	0.631159	0.838354	IMP2_ctrl__vs__WT_ctrl	ENSMUST00000005015	Prcc	94315	protein_coding	protein_coding
ENSMUSG00000004896	459.773	-0.263672	0.11917	-2.21257	0.0269273	0.142364	IMP2_ctrl__vs__WT_ctrl	ENSMUST00000164439	Rrnad1	229503	protein_coding	nonsense_mediated_decay
ENSMUSG00000004897	9337.83	0.0240511	0.0555398	0.433043	0.664984	0.856394	IMP2_ctrl__vs__WT_ctrl	ENSMUST00000005017	Hdgf	15191	protein_coding	protein_coding
ENSMUSG00000004902	4.94868	-0.727735	0.804621	-0.904445	0.36576		IMP2_ctrl__vs__WT_ctrl	ENSMUST00000112682	Slc25a18	71803	protein_coding	protein_coding
ENSMUSG00000004929	1311.76	0.0567437	0.067471	0.84101	0.400342	0.682219	IMP2_ctrl__vs__WT_ctrl	ENSMUST00000166404	Thop1	50492	protein_coding	retained_intron
ENSMUSG00000004931	766.267	0.0888497	0.0965814	0.919947	0.357601	0.646348	IMP2_ctrl__vs__WT_ctrl	ENSMUST00000219460	Apba3	57267	protein_coding	protein_coding
ENSMUSG00000004933	664.812	-0.0218394	0.195111	-0.111933	0.910876	0.967688	IMP2_ctrl__vs__WT_ctrl	ENSMUST00000119547	Matk	17179	protein_coding	protein_coding
ENSMUSG00000004934	1089.77	0.0156722	0.0710509	0.220576	0.825422	0.932779	IMP2_ctrl__vs__WT_ctrl	ENSMUST00000129549	Pias4		protein_coding	retained_intron
ENSMUSG00000004936	3974.82	0.0960372	0.0559521	1.71642	0.0860853	0.291318	IMP2_ctrl__vs__WT_ctrl	ENSMUST00000147796	Map2k1	26395	protein_coding	retained_intron
ENSMUSG00000004937	2387.96	0.190854	0.0595007	3.20759	0.00133851	0.0166657	IMP2_ctrl__vs__WT_ctrl	ENSMUST00000220317	Sgta	52551	protein_coding	protein_coding
ENSMUSG00000004939	0						IMP2_ctrl__vs__WT_ctrl	ENSMUST00000005069	Nmrk2	69564	protein_coding	protein_coding
ENSMUSG00000004945	1380.21	-0.0234587	0.0695085	-0.337494	0.735745	0.890885	IMP2_ctrl__vs__WT_ctrl	ENSMUST00000005053	Tmem242	70544	protein_coding	protein_coding
ENSMUSG00000004947	447.872	0.147508	0.116137	1.27012	0.20404	0.485644	IMP2_ctrl__vs__WT_ctrl	ENSMUST00000125827	Dtx2	74198	protein_coding	nonsense_mediated_decay
ENSMUSG00000004948	0						IMP2_ctrl__vs__WT_ctrl	ENSMUST00000005073	Zp3	22788	protein_coding	protein_coding
ENSMUSG00000004951	2.80587	-0.0395583	1.07893	-0.0366645	0.970753		IMP2_ctrl__vs__WT_ctrl	ENSMUST00000111155	Hspb1	15507	protein_coding	protein_coding
ENSMUSG00000004952	2366.16	-0.0515154	0.0635885	-0.810137	0.417862	0.695795	IMP2_ctrl__vs__WT_ctrl	ENSMUST00000100570	Rasa4	54153	protein_coding	protein_coding
ENSMUSG00000004961	1.25396	0.744773	1.90349	0.391266	0.6956		IMP2_ctrl__vs__WT_ctrl	ENSMUST00000065957	Syt5		protein_coding	protein_coding
ENSMUSG00000004980	28976.4	-0.0466616	0.043703	-1.0677	0.285657	0.579888	IMP2_ctrl__vs__WT_ctrl	ENSMUST00000203954	Hnrnpa2b1	53379	protein_coding	nonsense_mediated_decay
ENSMUSG00000004988	0						IMP2_ctrl__vs__WT_ctrl	ENSMUST00000203921	Fxyd4	108017	protein_coding	retained_intron
ENSMUSG00000004994	274.911	-0.246578	0.129516	-1.90384	0.056931	0.228103	IMP2_ctrl__vs__WT_ctrl	ENSMUST00000005120	Ccdc130	67736	protein_coding	protein_coding
ENSMUSG00000004996	649.839	0.0523768	0.0836328	0.626271	0.531137	0.777335	IMP2_ctrl__vs__WT_ctrl	ENSMUST00000005122	Mri1	67873	protein_coding	nonsense_mediated_decay
ENSMUSG00000005034	5326.62	-0.0293638	0.0812805	-0.361265	0.717902	0.881128	IMP2_ctrl__vs__WT_ctrl	ENSMUST00000106137	Prkacb	18749	protein_coding	protein_coding
ENSMUSG00000005043	875.255	-0.0946698	0.12933	-0.732004	0.464166	0.729929	IMP2_ctrl__vs__WT_ctrl	ENSMUST00000005173	Sgsh	27029	protein_coding	protein_coding
ENSMUSG00000005045	22.2883	0.0714749	0.534923	0.133617	0.893705	0.961492	IMP2_ctrl__vs__WT_ctrl	ENSMUST00000136134	Chd5	269610	protein_coding	processed_transcript
ENSMUSG00000005054	11814.5	0.0835264	0.0677586	1.23271	0.217686	0.503033	IMP2_ctrl__vs__WT_ctrl	ENSMUST00000005185	Cstb	13014	protein_coding	protein_coding
ENSMUSG00000005057	826.597	-0.342397	0.131783	-2.5982	0.00937152	0.0700169	IMP2_ctrl__vs__WT_ctrl	ENSMUST00000196397	Sh2b2	23921	protein_coding	protein_coding
ENSMUSG00000005069	1208.48	-0.115527	0.0716331	-1.61276	0.106797	0.333096	IMP2_ctrl__vs__WT_ctrl	ENSMUST00000112532	Pex5	19305	protein_coding	protein_coding
ENSMUSG00000005078	828.362	0.029299	0.0656098	0.446564	0.65519	0.851506	IMP2_ctrl__vs__WT_ctrl	ENSMUST00000057257	Jkamp	104771	protein_coding	protein_coding
ENSMUSG00000005087	18136.9	0.0782435	0.0462303	1.69247	0.0905564	0.300765	IMP2_ctrl__vs__WT_ctrl	ENSMUST00000111192	Cd44	12505	protein_coding	protein_coding
ENSMUSG00000005089	3.57525	-0.147051	1.57876	-0.0931434	0.92579		IMP2_ctrl__vs__WT_ctrl	ENSMUST00000123759	Slc1a2	20511	protein_coding	protein_coding
ENSMUSG00000005102	903.538	-0.0715945	0.126038	-0.568039	0.570008	0.800694	IMP2_ctrl__vs__WT_ctrl	ENSMUST00000005233	Eif2ak4	27103	protein_coding	protein_coding
ENSMUSG00000005103	18314.2	-0.0285786	0.0352226	-0.811372	0.417152	0.694925	IMP2_ctrl__vs__WT_ctrl	ENSMUST00000202199	Wdr1	22388	protein_coding	retained_intron
ENSMUSG00000005107	693.785	0.0146967	0.0846315	0.173656	0.862136	0.947	IMP2_ctrl__vs__WT_ctrl	ENSMUST00000067872	Slc2a9	117591	protein_coding	protein_coding
ENSMUSG00000005124	12.1303	-0.0987128	0.662839	-0.148924	0.881613		IMP2_ctrl__vs__WT_ctrl	ENSMUST00000133863	Ccn4	22402	protein_coding	processed_transcript
ENSMUSG00000005125	645.379	0.338948	0.145514	2.32931	0.0198425	0.11769	IMP2_ctrl__vs__WT_ctrl	ENSMUST00000170903	Ndrg1	17988	protein_coding	protein_coding
ENSMUSG00000005131	4.87245	0.396776	0.847979	0.467908	0.63985		IMP2_ctrl__vs__WT_ctrl	ENSMUST00000215668	4930550C14Rik	75311	protein_coding	protein_coding
ENSMUSG00000005142	11686.1	-0.131018	0.0348837	-3.75586	0.00017275	0.00342258	IMP2_ctrl__vs__WT_ctrl	ENSMUST00000209264	Man2b1	17159	protein_coding	nonsense_mediated_decay
ENSMUSG00000005148	1.64107	0.324247	1.35296	0.239657	0.810596		IMP2_ctrl__vs__WT_ctrl	ENSMUST00000005279	Klf5	12224	protein_coding	protein_coding
ENSMUSG00000005150	472.357	-0.228558	0.0997376	-2.29159	0.0219293	0.125075	IMP2_ctrl__vs__WT_ctrl	ENSMUST00000145880	Wdr83	67836	protein_coding	retained_intron
ENSMUSG00000005161	4746.7	0.223587	0.117614	1.90102	0.057299	0.228811	IMP2_ctrl__vs__WT_ctrl	ENSMUST00000143402	Prdx2	21672	protein_coding	retained_intron
ENSMUSG00000005198	10013.3	0.183473	0.121604	1.50877	0.131357	0.377278	IMP2_ctrl__vs__WT_ctrl	ENSMUST00000151586	Polr2a	20020	protein_coding	processed_transcript
ENSMUSG00000005202	0.767472	0.569903	2.05368	0.277504	0.781393		IMP2_ctrl__vs__WT_ctrl	ENSMUST00000005334	Shbg	20415	protein_coding	protein_coding
ENSMUSG00000005204	3299.31	0.0506795	0.0666063	0.760881	0.446728	0.716897	IMP2_ctrl__vs__WT_ctrl	ENSMUST00000153516	Senp3	80886	protein_coding	retained_intron
ENSMUSG00000005220	0.13412	0	4.40746	0	1		IMP2_ctrl__vs__WT_ctrl	ENSMUST00000167460	Corin	53419	protein_coding	protein_coding
ENSMUSG00000005225	491.371	0.135535	0.106908	1.26777	0.204881	0.486791	IMP2_ctrl__vs__WT_ctrl	ENSMUST00000101385	Plekha8	231999	protein_coding	protein_coding
ENSMUSG00000005232	0.148898	0	4.40746	0	1		IMP2_ctrl__vs__WT_ctrl	ENSMUST00000129288	G6pc2	14378	protein_coding	processed_transcript
ENSMUSG00000005233	1582.94	-0.352289	0.162949	-2.16196	0.0306209	0.155461	IMP2_ctrl__vs__WT_ctrl	ENSMUST00000112320	Spc25	66442	protein_coding	protein_coding
ENSMUSG00000005237	7.05347	0.041983	0.919384	0.0456643	0.963578		IMP2_ctrl__vs__WT_ctrl	ENSMUST00000108659	Dnah2	327954	protein_coding	protein_coding
ENSMUSG00000005251	0						IMP2_ctrl__vs__WT_ctrl	ENSMUST00000019386	Ripk4	72388	protein_coding	protein_coding
ENSMUSG00000005262	1559.45	0.0601274	0.0756667	0.794634	0.426826	0.703466	IMP2_ctrl__vs__WT_ctrl	ENSMUST00000005394	Ufd1	22230	protein_coding	protein_coding
ENSMUSG00000005267	119.117	0.142146	0.186967	0.760273	0.447091	0.716897	IMP2_ctrl__vs__WT_ctrl	ENSMUST00000005399	Zfp287	170740	protein_coding	protein_coding
ENSMUSG00000005268	0.0765686	-0.355785	4.38369	-0.081161	0.935314		IMP2_ctrl__vs__WT_ctrl	ENSMUST00000005400	Prlr	19116	protein_coding	retained_intron
ENSMUSG00000005299	2097.83	0.127224	0.0654298	1.94444	0.0518429	0.215402	IMP2_ctrl__vs__WT_ctrl	ENSMUST00000201981	Letm1	56384	protein_coding	processed_transcript
ENSMUSG00000005312	5426.32	0.0290129	0.0474685	0.611204	0.541064	0.783565	IMP2_ctrl__vs__WT_ctrl	ENSMUST00000225818	Ubqln1	56085	protein_coding	retained_intron
ENSMUSG00000005320	0						IMP2_ctrl__vs__WT_ctrl	ENSMUST00000162167	Fgfr4	14186	protein_coding	retained_intron
ENSMUSG00000005338	0.158943	1.29183	4.40147	0.293501	0.76914		IMP2_ctrl__vs__WT_ctrl	ENSMUST00000111220	Cadm3	94332	protein_coding	protein_coding
ENSMUSG00000005339	0						IMP2_ctrl__vs__WT_ctrl	ENSMUST00000049706	Fcer1a	14125	protein_coding	protein_coding
ENSMUSG00000005354	3040.05	0.178692	0.0736941	2.42478	0.0153178	0.0990174	IMP2_ctrl__vs__WT_ctrl	ENSMUST00000109748	Txn2	56551	protein_coding	protein_coding
ENSMUSG00000005355	0						IMP2_ctrl__vs__WT_ctrl	ENSMUST00000219237	Casp14	12365	protein_coding	protein_coding
ENSMUSG00000005357	0.70364	-2.69019	2.43365	-1.10541	0.268981		IMP2_ctrl__vs__WT_ctrl	ENSMUST00000217717	Slc1a6	20513	protein_coding	protein_coding
ENSMUSG00000005360	0						IMP2_ctrl__vs__WT_ctrl	ENSMUST00000126747	Slc1a3	20512	protein_coding	processed_transcript
ENSMUSG00000005362	1085.89	0.0866292	0.084648	1.0234	0.306117	0.599649	IMP2_ctrl__vs__WT_ctrl	ENSMUST00000151484	Crbn		protein_coding	protein_coding
ENSMUSG00000005364	0						IMP2_ctrl__vs__WT_ctrl	ENSMUST00000204659	Il5ra	16192	protein_coding	protein_coding
ENSMUSG00000005370	1614.84	0.266232	0.102159	2.60606	0.00915892	0.0688343	IMP2_ctrl__vs__WT_ctrl	ENSMUST00000005503	Msh6	17688	protein_coding	protein_coding
ENSMUSG00000005371	1645.76	0.0802226	0.0595081	1.34809	0.177628	0.445767	IMP2_ctrl__vs__WT_ctrl	ENSMUST00000135639	Fbxo11	225055	protein_coding	nonsense_mediated_decay
ENSMUSG00000005373	4.50901	1.00224	0.858225	1.16781	0.242884		IMP2_ctrl__vs__WT_ctrl	ENSMUST00000202431	Mlxipl	58805	protein_coding	processed_transcript
ENSMUSG00000005374	1196.87	-0.0130853	0.0725918	-0.180258	0.85695	0.944887	IMP2_ctrl__vs__WT_ctrl	ENSMUST00000139565	Tbl2	27368	protein_coding	nonsense_mediated_decay
ENSMUSG00000005378	1118.3	-0.118181	0.0961694	-1.22889	0.219115	0.504591	IMP2_ctrl__vs__WT_ctrl	ENSMUST00000148549	Bud23	66138	protein_coding	protein_coding
ENSMUSG00000005397	33.2565	-0.416593	0.452208	-0.921243	0.356923	0.645239	IMP2_ctrl__vs__WT_ctrl	ENSMUST00000222142	Nid1	18073	protein_coding	retained_intron
ENSMUSG00000005410	6383.56	-0.015641	0.069635	-0.224614	0.822279	0.932094	IMP2_ctrl__vs__WT_ctrl	ENSMUST00000212811	Mcm5	17218	protein_coding	protein_coding
ENSMUSG00000005413	31256	-0.0154786	0.121469	-0.127428	0.898601	0.962426	IMP2_ctrl__vs__WT_ctrl	ENSMUST00000005548	Hmox1	15368	protein_coding	protein_coding
ENSMUSG00000005417	3009.92	-0.0484256	0.0636684	-0.76059	0.446902	0.716897	IMP2_ctrl__vs__WT_ctrl	ENSMUST00000066330	Mprip	26936	protein_coding	protein_coding
ENSMUSG00000005442	7793.89	0.185186	0.0677985	2.73141	0.00630632	0.0529497	IMP2_ctrl__vs__WT_ctrl	ENSMUST00000170500	Cic	71722	protein_coding	retained_intron
ENSMUSG00000005447	356.35	-0.13367	0.111153	-1.20258	0.22914	0.516289	IMP2_ctrl__vs__WT_ctrl	ENSMUST00000148828	Pafah1b3	18476	protein_coding	retained_intron
ENSMUSG00000005465	96.7536	0.339738	0.243872	1.3931	0.163589	0.425962	IMP2_ctrl__vs__WT_ctrl	ENSMUST00000210790	Il27ra	50931	protein_coding	retained_intron
ENSMUSG00000005469	1824.59	0.151343	0.0639126	2.36796	0.0178863	0.109539	IMP2_ctrl__vs__WT_ctrl	ENSMUST00000005606	Prkaca	18747	protein_coding	protein_coding
ENSMUSG00000005470	1816.68	-0.0438404	0.117432	-0.373327	0.708905	0.876085	IMP2_ctrl__vs__WT_ctrl	ENSMUST00000124913	Asf1b	66929	protein_coding	processed_transcript
ENSMUSG00000005474	0						IMP2_ctrl__vs__WT_ctrl	ENSMUST00000196068	Myl10	59310	protein_coding	protein_coding
ENSMUSG00000005481	2881.66	-0.057521	0.0733975	-0.783692	0.433221	0.707501	IMP2_ctrl__vs__WT_ctrl	ENSMUST00000172396	Ddx39a	68278	protein_coding	protein_coding
ENSMUSG00000005483	1175.29	0.0863683	0.0692515	1.24717	0.212335	0.497181	IMP2_ctrl__vs__WT_ctrl	ENSMUST00000005620	Dnajb1	81489	protein_coding	protein_coding
ENSMUSG00000005493	0.359224	1.51125	3.68159	0.410489	0.681447		IMP2_ctrl__vs__WT_ctrl	ENSMUST00000191083	Msh4	55993	protein_coding	processed_transcript
ENSMUSG00000005501	689.82	-0.0847558	0.0834782	-1.0153	0.309961	0.602506	IMP2_ctrl__vs__WT_ctrl	ENSMUST00000188332	Usp40	227334	protein_coding	nonsense_mediated_decay
ENSMUSG00000005503	0						IMP2_ctrl__vs__WT_ctrl	ENSMUST00000129243	Evx1	14028	protein_coding	protein_coding
ENSMUSG00000005505	683.75	0.16134	0.110308	1.46264	0.143567	0.397768	IMP2_ctrl__vs__WT_ctrl	ENSMUST00000155372	Kbtbd4	67136	protein_coding	processed_transcript
ENSMUSG00000005506	3277.12	0.0227958	0.0873193	0.261063	0.794044	0.916822	IMP2_ctrl__vs__WT_ctrl	ENSMUST00000150546	Celf1	13046	protein_coding	processed_transcript
ENSMUSG00000005510	1547.16	0.0282059	0.06771	0.416568	0.676994	0.862219	IMP2_ctrl__vs__WT_ctrl	ENSMUST00000005647	Ndufs3		protein_coding	protein_coding
ENSMUSG00000005514	11763.9	0.0212344	0.0984066	0.215783	0.829157	0.93447	IMP2_ctrl__vs__WT_ctrl	ENSMUST00000149684	Por	18984	protein_coding	retained_intron
ENSMUSG00000005533	110.377	-0.616361	0.21724	-2.83723	0.00455065	0.0419515	IMP2_ctrl__vs__WT_ctrl	ENSMUST00000005671	Igf1r	16001	protein_coding	protein_coding
ENSMUSG00000005534	895.721	0.137978	0.155197	0.889048	0.373977	0.658762	IMP2_ctrl__vs__WT_ctrl	ENSMUST00000207100	Insr	16337	protein_coding	protein_coding
ENSMUSG00000005540	0						IMP2_ctrl__vs__WT_ctrl	ENSMUST00000208145	Fcer2a	14128	protein_coding	protein_coding
ENSMUSG00000005547	0.199835	0	4.40746	0	1		IMP2_ctrl__vs__WT_ctrl	ENSMUST00000169007	Cyp2a5		protein_coding	protein_coding
ENSMUSG00000005553	1.74476	0.0228016	1.43137	0.01593	0.98729		IMP2_ctrl__vs__WT_ctrl	ENSMUST00000167761	Atp4a	11944	protein_coding	retained_intron
ENSMUSG00000005566	6157.61	-0.0644269	0.0621046	-1.03739	0.299552	0.592753	IMP2_ctrl__vs__WT_ctrl	ENSMUST00000209577	Trim28	21849	protein_coding	processed_transcript
ENSMUSG00000005575	4042.41	0.0710615	0.0680381	1.04444	0.296283	0.589486	IMP2_ctrl__vs__WT_ctrl	ENSMUST00000123541	Ube2m	22192	protein_coding	protein_coding
ENSMUSG00000005580	404.89	0.0305036	0.162297	0.187949	0.850917	0.942375	IMP2_ctrl__vs__WT_ctrl	ENSMUST00000117801	Adcy9	11515	protein_coding	protein_coding
ENSMUSG00000005583	1653.31	0.182824	0.0928885	1.96821	0.0490441	0.208844	IMP2_ctrl__vs__WT_ctrl	ENSMUST00000198069	Mef2c	17260	protein_coding	protein_coding
ENSMUSG00000005609	1589.75	-0.0184971	0.0921972	-0.200625	0.840992	0.937544	IMP2_ctrl__vs__WT_ctrl	ENSMUST00000123681	Ctr9	22083	protein_coding	processed_transcript
ENSMUSG00000005610	43411	0.115861	0.0392546	2.95153	0.00316204	0.0315242	IMP2_ctrl__vs__WT_ctrl	ENSMUST00000160552	Eif4g2	13690	protein_coding	retained_intron
ENSMUSG00000005611	10.9069	0.00323682	0.631006	0.00512962	0.995907		IMP2_ctrl__vs__WT_ctrl	ENSMUST00000154466	Irag1	17540	protein_coding	protein_coding
ENSMUSG00000005615	3953.04	0.443248	0.0947251	4.67931	2.87841e-06	0.000117775	IMP2_ctrl__vs__WT_ctrl	ENSMUST00000123199	Pcyt1a	13026	protein_coding	retained_intron
ENSMUSG00000005621	1193.44	0.0598022	0.077141	0.775233	0.438202	0.711519	IMP2_ctrl__vs__WT_ctrl	ENSMUST00000149508	Zfp592	233410	protein_coding	retained_intron
ENSMUSG00000005625	3325.86	0.0256317	0.0636864	0.402467	0.68734	0.866631	IMP2_ctrl__vs__WT_ctrl	ENSMUST00000117355	Psmd4	19185	protein_coding	protein_coding
ENSMUSG00000005628	3.0445	-2.22584	1.18978	-1.8708	0.0613725		IMP2_ctrl__vs__WT_ctrl	ENSMUST00000149898	Tmod4	50874	protein_coding	retained_intron
[truncated: 20,132 more rows]

## Sheet: DESeq2_IMP2 vs. IMP2 IL4
ensembl_gene_id	baseMean	log2FoldChange	lfcSE	stat	pvalue	padj	contrast	ensembl_transcript_id	external_gene_name	entrezgene_id	gene_biotype	transcript_biotype
[truncated: 21,002 more rows]

[truncated: 5 more sheets: DESeq2_IMP2 vs. WT IL4, DESeq2_IMP2 IL4 vs. WT IL4, DESeq2_IMP2 IL4 vs. WT, DESeq2_WT vs. WT IL4, DESeq2_all DEGs]
