# Supplementary material for: IGF2BP2 Deficiency in Macrophages Impairs Migration, Reprograms Metabolism, and Limits Tumor Progression
Source: Int J Biol Sci. 2026 Feb 18;22(6):2754–73. doi: 10.7150/ijbs.122142 (PMC13050439; doi:10.7150/ijbs.122142)
Supplement: Supplementary file 3 — Supplementary file 2. [file ijbsv22p2754s3.xlsx]

## Sheet: Figure 1E GO Biological Process
group	FDR	nGenes	Pathway size	Fold enriched	Pathway	URL	Genes
1	0.000164	22	1708	3.34483	Regulation of cell differentiation	http://amigo.geneontology.org/amigo/term/GO:0045595	ENSMUSG00000014599, ENSMUSG00000023367, ENSMUSG00000029810, ENSMUSG00000053113, ENSMUSG00000079092, ENSMUSG00000021338, ENSMUSG00000024544, ENSMUSG00000027398, ENSMUSG00000027995, ENSMUSG00000030117, ENSMUSG00000031451, ENSMUSG00000032496, ENSMUSG00000036867, ENSMUSG00000037411, ENSMUSG00000007872, ENSMUSG00000028654, ENSMUSG00000042745, ENSMUSG00000015396, ENSMUSG00000032487, ENSMUSG00000032691,…
1	0.000207	18	1096	3.89732	Negative regulation of multicellular organismal process	http://amigo.geneontology.org/amigo/term/GO:0051241	ENSMUSG00000023367, ENSMUSG00000029810, ENSMUSG00000040564, ENSMUSG00000027398, ENSMUSG00000032484, ENSMUSG00000018593, ENSMUSG00000024544, ENSMUSG00000031451, ENSMUSG00000031778, ENSMUSG00000032487, ENSMUSG00000037411, ENSMUSG00000052397, ENSMUSG00000015396, ENSMUSG00000018500, ENSMUSG00000036867, ENSMUSG00000042745, ENSMUSG00000032691, ENSMUSG00000032496
1	0.000502	26	2651	2.55781	Regulation of developmental process	http://amigo.geneontology.org/amigo/term/GO:0050793	ENSMUSG00000014599, ENSMUSG00000023367, ENSMUSG00000029810, ENSMUSG00000052397, ENSMUSG00000079092, ENSMUSG00000032484, ENSMUSG00000053113, ENSMUSG00000018593, ENSMUSG00000021338, ENSMUSG00000024544, ENSMUSG00000027398, ENSMUSG00000027995, ENSMUSG00000030117, ENSMUSG00000031451, ENSMUSG00000032496, ENSMUSG00000036867, ENSMUSG00000037411, ENSMUSG00000007872, ENSMUSG00000028654, ENSMUSG00000042745,…
1	0.00066	8	139	9.46341	Positive regulation of inflammatory response	http://amigo.geneontology.org/amigo/term/GO:0050729	ENSMUSG00000032691, ENSMUSG00000027398, ENSMUSG00000032487, ENSMUSG00000027995, ENSMUSG00000031778, ENSMUSG00000037411, ENSMUSG00000018500, ENSMUSG00000056071
1	0.00143	15	1044	3.8089	Negative regulation of developmental process	http://amigo.geneontology.org/amigo/term/GO:0051093	ENSMUSG00000023367, ENSMUSG00000029810, ENSMUSG00000032484, ENSMUSG00000079092, ENSMUSG00000018593, ENSMUSG00000024544, ENSMUSG00000030117, ENSMUSG00000031451, ENSMUSG00000036867, ENSMUSG00000037411, ENSMUSG00000007872, ENSMUSG00000042745, ENSMUSG00000027398, ENSMUSG00000031955, ENSMUSG00000032496
1	0.00143	26	2872	2.34823	Regulation of multicellular organismal process	http://amigo.geneontology.org/amigo/term/GO:0051239	ENSMUSG00000014599, ENSMUSG00000023367, ENSMUSG00000029810, ENSMUSG00000040564, ENSMUSG00000079092, ENSMUSG00000027398, ENSMUSG00000032484, ENSMUSG00000032487, ENSMUSG00000032691, ENSMUSG00000018593, ENSMUSG00000024544, ENSMUSG00000027995, ENSMUSG00000030117, ENSMUSG00000031451, ENSMUSG00000031778, ENSMUSG00000031955, ENSMUSG00000032496, ENSMUSG00000037411, ENSMUSG00000052397, ENSMUSG00000028654,…
1	0.0019	4	31	27.7143	Negative regulation of endothelial cell apoptotic process	http://amigo.geneontology.org/amigo/term/GO:2000352	ENSMUSG00000031451, ENSMUSG00000037405, ENSMUSG00000037411, ENSMUSG00000042745
1	0.00387	4	37	21.5556	Antigen processing and presentation of endogenous peptide antigen	http://amigo.geneontology.org/amigo/term/GO:0002483	ENSMUSG00000035929, ENSMUSG00000060550, ENSMUSG00000073409, ENSMUSG00000056999
1	0.00387	4	38	21.5556	Antigen processing and presentation of endogenous antigen	http://amigo.geneontology.org/amigo/term/GO:0019883	ENSMUSG00000035929, ENSMUSG00000060550, ENSMUSG00000073409, ENSMUSG00000056999
1	0.00387	12	558	4.24818	Positive regulation of cell migration	http://amigo.geneontology.org/amigo/term/GO:0030335	ENSMUSG00000079092, ENSMUSG00000014599, ENSMUSG00000018593, ENSMUSG00000021338, ENSMUSG00000027398, ENSMUSG00000031451, ENSMUSG00000031778, ENSMUSG00000031955, ENSMUSG00000032487, ENSMUSG00000037405, ENSMUSG00000037411, ENSMUSG00000018500
1	0.00387	12	598	4.12766	Positive regulation of cellular component movement	http://amigo.geneontology.org/amigo/term/GO:0051272	ENSMUSG00000079092, ENSMUSG00000014599, ENSMUSG00000018593, ENSMUSG00000021338, ENSMUSG00000027398, ENSMUSG00000031451, ENSMUSG00000031778, ENSMUSG00000031955, ENSMUSG00000032487, ENSMUSG00000037405, ENSMUSG00000037411, ENSMUSG00000018500
1	0.00387	12	584	4.12766	Positive regulation of cell motility	http://amigo.geneontology.org/amigo/term/GO:2000147	ENSMUSG00000079092, ENSMUSG00000014599, ENSMUSG00000018593, ENSMUSG00000021338, ENSMUSG00000027398, ENSMUSG00000031451, ENSMUSG00000031778, ENSMUSG00000031955, ENSMUSG00000032487, ENSMUSG00000037405, ENSMUSG00000037411, ENSMUSG00000018500
1	0.00411	12	602	4.04167	Positive regulation of locomotion	http://amigo.geneontology.org/amigo/term/GO:0040017	ENSMUSG00000079092, ENSMUSG00000014599, ENSMUSG00000018593, ENSMUSG00000021338, ENSMUSG00000027398, ENSMUSG00000031451, ENSMUSG00000031778, ENSMUSG00000031955, ENSMUSG00000032487, ENSMUSG00000037405, ENSMUSG00000037411, ENSMUSG00000018500
1	0.00411	14	961	3.46429	Positive regulation of cell differentiation	http://amigo.geneontology.org/amigo/term/GO:0045597	ENSMUSG00000014599, ENSMUSG00000053113, ENSMUSG00000079092, ENSMUSG00000021338, ENSMUSG00000027398, ENSMUSG00000027995, ENSMUSG00000031451, ENSMUSG00000032496, ENSMUSG00000037411, ENSMUSG00000015396, ENSMUSG00000030117, ENSMUSG00000032487, ENSMUSG00000032691, ENSMUSG00000031778
1	0.00435	10	372	4.80198	Response to lipopolysaccharide	http://amigo.geneontology.org/amigo/term/GO:0032496	ENSMUSG00000027398, ENSMUSG00000056071, ENSMUSG00000026712, ENSMUSG00000032691, ENSMUSG00000027995, ENSMUSG00000031778, ENSMUSG00000032487, ENSMUSG00000032496, ENSMUSG00000036867, ENSMUSG00000037411
3	0.0568	85	4209	1.45774	Regulation of biosynthetic process	http://amigo.geneontology.org/amigo/term/GO:0009889	ENSMUSG00000001542, ENSMUSG00000007812, ENSMUSG00000008496, ENSMUSG00000012640, ENSMUSG00000020420, ENSMUSG00000020644, ENSMUSG00000021250, ENSMUSG00000022475, ENSMUSG00000022529, ENSMUSG00000023991, ENSMUSG00000024985, ENSMUSG00000025586, ENSMUSG00000025995, ENSMUSG00000027660, ENSMUSG00000030393, ENSMUSG00000031365, ENSMUSG00000034271, ENSMUSG00000034957, ENSMUSG00000035673, ENSMUSG00000037029,…
3	0.0568	83	4122	1.46063	Regulation of cellular biosynthetic process	http://amigo.geneontology.org/amigo/term/GO:0031326	ENSMUSG00000001542, ENSMUSG00000007812, ENSMUSG00000008496, ENSMUSG00000012640, ENSMUSG00000020420, ENSMUSG00000020644, ENSMUSG00000021250, ENSMUSG00000022475, ENSMUSG00000022529, ENSMUSG00000023991, ENSMUSG00000024985, ENSMUSG00000025586, ENSMUSG00000025995, ENSMUSG00000027660, ENSMUSG00000030393, ENSMUSG00000031365, ENSMUSG00000034271, ENSMUSG00000034957, ENSMUSG00000035673, ENSMUSG00000037029,…
4	7.05e-08	149	1540	1.55743	Protein transport	http://amigo.geneontology.org/amigo/term/GO:0015031	ENSMUSG00000000131, ENSMUSG00000000711, ENSMUSG00000002319, ENSMUSG00000003464, ENSMUSG00000004937, ENSMUSG00000005907, ENSMUSG00000010110, ENSMUSG00000015341, ENSMUSG00000019518, ENSMUSG00000019802, ENSMUSG00000020078, ENSMUSG00000020375, ENSMUSG00000020536, ENSMUSG00000022898, ENSMUSG00000024870, ENSMUSG00000026553, ENSMUSG00000026718, ENSMUSG00000027519, ENSMUSG00000028452, ENSMUSG00000028975,…
4	7.05e-08	154	1653	1.52921	Establishment of protein localization	http://amigo.geneontology.org/amigo/term/GO:0045184	ENSMUSG00000000131, ENSMUSG00000000711, ENSMUSG00000002319, ENSMUSG00000003464, ENSMUSG00000004937, ENSMUSG00000005907, ENSMUSG00000010110, ENSMUSG00000015341, ENSMUSG00000019518, ENSMUSG00000019802, ENSMUSG00000020078, ENSMUSG00000020375, ENSMUSG00000020536, ENSMUSG00000022898, ENSMUSG00000024870, ENSMUSG00000026553, ENSMUSG00000026718, ENSMUSG00000027519, ENSMUSG00000028452, ENSMUSG00000028975,…
4	7.05e-08	150	1511	1.53929	Intracellular transport	http://amigo.geneontology.org/amigo/term/GO:0046907	ENSMUSG00000000131, ENSMUSG00000000711, ENSMUSG00000001105, ENSMUSG00000001143, ENSMUSG00000002319, ENSMUSG00000002365, ENSMUSG00000002778, ENSMUSG00000003464, ENSMUSG00000004937, ENSMUSG00000005907, ENSMUSG00000010110, ENSMUSG00000015341, ENSMUSG00000019518, ENSMUSG00000019802, ENSMUSG00000020078, ENSMUSG00000020290, ENSMUSG00000020437, ENSMUSG00000020650, ENSMUSG00000020745, ENSMUSG00000020821,…
4	9.1e-08	46	276	2.28388	Golgi vesicle transport	http://amigo.geneontology.org/amigo/term/GO:0048193	ENSMUSG00000001143, ENSMUSG00000002778, ENSMUSG00000010110, ENSMUSG00000015341, ENSMUSG00000019518, ENSMUSG00000020650, ENSMUSG00000022757, ENSMUSG00000024797, ENSMUSG00000026553, ENSMUSG00000027465, ENSMUSG00000028779, ENSMUSG00000029390, ENSMUSG00000029407, ENSMUSG00000030058, ENSMUSG00000030304, ENSMUSG00000032096, ENSMUSG00000033184, ENSMUSG00000034484, ENSMUSG00000035325, ENSMUSG00000036435,…
4	9.53e-08	179	2099	1.45975	Cellular catabolic process	http://amigo.geneontology.org/amigo/term/GO:0044248	ENSMUSG00000000594, ENSMUSG00000001424, ENSMUSG00000003812, ENSMUSG00000003814, ENSMUSG00000004070, ENSMUSG00000004937, ENSMUSG00000006998, ENSMUSG00000008348, ENSMUSG00000016256, ENSMUSG00000019505, ENSMUSG00000020048, ENSMUSG00000020064, ENSMUSG00000020521, ENSMUSG00000020964, ENSMUSG00000020982, ENSMUSG00000021012, ENSMUSG00000021024, ENSMUSG00000021069, ENSMUSG00000021240, ENSMUSG00000021477,…
4	5.72e-07	191	2448	1.41105	Organic substance transport	http://amigo.geneontology.org/amigo/term/GO:0071702	ENSMUSG00000000131, ENSMUSG00000000594, ENSMUSG00000000711, ENSMUSG00000002319, ENSMUSG00000003464, ENSMUSG00000004937, ENSMUSG00000005907, ENSMUSG00000010110, ENSMUSG00000015112, ENSMUSG00000015341, ENSMUSG00000019461, ENSMUSG00000019518, ENSMUSG00000019802, ENSMUSG00000020078, ENSMUSG00000020375, ENSMUSG00000020536, ENSMUSG00000020873, ENSMUSG00000021240, ENSMUSG00000022462, ENSMUSG00000022560,…
4	6.34e-07	200	2477	1.39224	Catabolic process	http://amigo.geneontology.org/amigo/term/GO:0009056	ENSMUSG00000022280, ENSMUSG00000000594, ENSMUSG00000001424, ENSMUSG00000003812, ENSMUSG00000003814, ENSMUSG00000004070, ENSMUSG00000004937, ENSMUSG00000006127, ENSMUSG00000006998, ENSMUSG00000008348, ENSMUSG00000010047, ENSMUSG00000016256, ENSMUSG00000019505, ENSMUSG00000020048, ENSMUSG00000020064, ENSMUSG00000020521, ENSMUSG00000020964, ENSMUSG00000020982, ENSMUSG00000021012, ENSMUSG00000021024,…
4	6.34e-07	223	2985	1.359	Macromolecule localization	http://amigo.geneontology.org/amigo/term/GO:0033036	ENSMUSG00000000131, ENSMUSG00000000594, ENSMUSG00000000711, ENSMUSG00000000881, ENSMUSG00000001105, ENSMUSG00000002319, ENSMUSG00000002778, ENSMUSG00000003464, ENSMUSG00000004937, ENSMUSG00000005907, ENSMUSG00000010110, ENSMUSG00000015341, ENSMUSG00000019461, ENSMUSG00000019518, ENSMUSG00000019802, ENSMUSG00000020078, ENSMUSG00000020375, ENSMUSG00000020536, ENSMUSG00000020650, ENSMUSG00000021240,…
4	6.53e-07	171	2017	1.43971	Nitrogen compound transport	http://amigo.geneontology.org/amigo/term/GO:0071705	ENSMUSG00000000131, ENSMUSG00000000711, ENSMUSG00000002319, ENSMUSG00000003464, ENSMUSG00000004937, ENSMUSG00000005907, ENSMUSG00000010110, ENSMUSG00000015112, ENSMUSG00000015341, ENSMUSG00000019518, ENSMUSG00000019802, ENSMUSG00000020078, ENSMUSG00000020375, ENSMUSG00000020536, ENSMUSG00000020873, ENSMUSG00000022462, ENSMUSG00000022560, ENSMUSG00000022898, ENSMUSG00000024339, ENSMUSG00000024870,…
4	9.06e-07	197	2513	1.38853	Protein localization	http://amigo.geneontology.org/amigo/term/GO:0008104	ENSMUSG00000000131, ENSMUSG00000000711, ENSMUSG00000000881, ENSMUSG00000001105, ENSMUSG00000002319, ENSMUSG00000002778, ENSMUSG00000003464, ENSMUSG00000004937, ENSMUSG00000005907, ENSMUSG00000010110, ENSMUSG00000015341, ENSMUSG00000019518, ENSMUSG00000019802, ENSMUSG00000020078, ENSMUSG00000020375, ENSMUSG00000020536, ENSMUSG00000020650, ENSMUSG00000022285, ENSMUSG00000022898, ENSMUSG00000023277,…
4	2.86e-06	223	2959	1.33728	Cellular localization	http://amigo.geneontology.org/amigo/term/GO:0051641	ENSMUSG00000000131, ENSMUSG00000000711, ENSMUSG00000000881, ENSMUSG00000001105, ENSMUSG00000001143, ENSMUSG00000002319, ENSMUSG00000002365, ENSMUSG00000002778, ENSMUSG00000003464, ENSMUSG00000004113, ENSMUSG00000004937, ENSMUSG00000005907, ENSMUSG00000010110, ENSMUSG00000015341, ENSMUSG00000018507, ENSMUSG00000019518, ENSMUSG00000019802, ENSMUSG00000020078, ENSMUSG00000020290, ENSMUSG00000020437,…
4	3.96e-06	290	4491	1.26661	Transport	http://amigo.geneontology.org/amigo/term/GO:0006810	ENSMUSG00000000131, ENSMUSG00000000194, ENSMUSG00000000594, ENSMUSG00000000711, ENSMUSG00000001105, ENSMUSG00000001143, ENSMUSG00000002319, ENSMUSG00000002365, ENSMUSG00000002778, ENSMUSG00000002957, ENSMUSG00000003464, ENSMUSG00000004113, ENSMUSG00000004937, ENSMUSG00000005907, ENSMUSG00000010110, ENSMUSG00000015112, ENSMUSG00000015341, ENSMUSG00000018507, ENSMUSG00000019461, ENSMUSG00000019518,…
4	4.65e-06	91	833	1.64295	Intracellular protein transport	http://amigo.geneontology.org/amigo/term/GO:0006886	ENSMUSG00000000131, ENSMUSG00000000711, ENSMUSG00000002319, ENSMUSG00000003464, ENSMUSG00000004937, ENSMUSG00000005907, ENSMUSG00000010110, ENSMUSG00000015341, ENSMUSG00000019518, ENSMUSG00000019802, ENSMUSG00000020078, ENSMUSG00000022898, ENSMUSG00000024870, ENSMUSG00000026553, ENSMUSG00000026718, ENSMUSG00000027519, ENSMUSG00000028452, ENSMUSG00000028975, ENSMUSG00000029146, ENSMUSG00000029390,…
4	6.83e-06	295	4645	1.25595	Establishment of localization	http://amigo.geneontology.org/amigo/term/GO:0051234	ENSMUSG00000000131, ENSMUSG00000000194, ENSMUSG00000000594, ENSMUSG00000000711, ENSMUSG00000001105, ENSMUSG00000001143, ENSMUSG00000002319, ENSMUSG00000002365, ENSMUSG00000002778, ENSMUSG00000002957, ENSMUSG00000003464, ENSMUSG00000004113, ENSMUSG00000004937, ENSMUSG00000005907, ENSMUSG00000010110, ENSMUSG00000015112, ENSMUSG00000015341, ENSMUSG00000018507, ENSMUSG00000019461, ENSMUSG00000019518,…
4	6.83e-06	25	123	2.63763	Endoplasmic reticulum to Golgi vesicle-mediated transport	http://amigo.geneontology.org/amigo/term/GO:0006888	ENSMUSG00000001143, ENSMUSG00000002778, ENSMUSG00000010110, ENSMUSG00000020650, ENSMUSG00000022757, ENSMUSG00000026553, ENSMUSG00000027465, ENSMUSG00000028779, ENSMUSG00000029390, ENSMUSG00000029407, ENSMUSG00000030058, ENSMUSG00000030304, ENSMUSG00000032096, ENSMUSG00000033184, ENSMUSG00000035325, ENSMUSG00000039367, ENSMUSG00000041891, ENSMUSG00000055681, ENSMUSG00000058569, ENSMUSG00000063406,…
5	3.12e-24	95	423	2.69323	Ribonucleoprotein complex biogenesis	http://amigo.geneontology.org/amigo/term/GO:0022613	ENSMUSG00000001569, ENSMUSG00000001674, ENSMUSG00000002477, ENSMUSG00000003848, ENSMUSG00000003868, ENSMUSG00000004100, ENSMUSG00000005846, ENSMUSG00000016921, ENSMUSG00000017264, ENSMUSG00000018433, ENSMUSG00000019814, ENSMUSG00000020692, ENSMUSG00000020706, ENSMUSG00000020863, ENSMUSG00000021149, ENSMUSG00000021692, ENSMUSG00000021958, ENSMUSG00000022247, ENSMUSG00000022538, ENSMUSG00000024188,…
5	1.18e-21	121	932	2.25979	RNA processing	http://amigo.geneontology.org/amigo/term/GO:0006396	ENSMUSG00000001674, ENSMUSG00000002477, ENSMUSG00000003848, ENSMUSG00000005150, ENSMUSG00000005846, ENSMUSG00000016921, ENSMUSG00000017264, ENSMUSG00000018433, ENSMUSG00000018541, ENSMUSG00000020706, ENSMUSG00000020781, ENSMUSG00000020863, ENSMUSG00000021692, ENSMUSG00000022325, ENSMUSG00000023330, ENSMUSG00000024097, ENSMUSG00000024188, ENSMUSG00000024785, ENSMUSG00000024800, ENSMUSG00000026034,…
5	5.62e-20	76	295	2.74759	Ribosome biogenesis	http://amigo.geneontology.org/amigo/term/GO:0042254	ENSMUSG00000001569, ENSMUSG00000001674, ENSMUSG00000003848, ENSMUSG00000004100, ENSMUSG00000005846, ENSMUSG00000017264, ENSMUSG00000018433, ENSMUSG00000019814, ENSMUSG00000020692, ENSMUSG00000020706, ENSMUSG00000021149, ENSMUSG00000021692, ENSMUSG00000021958, ENSMUSG00000022247, ENSMUSG00000022538, ENSMUSG00000024785, ENSMUSG00000026377, ENSMUSG00000027185, ENSMUSG00000027613, ENSMUSG00000028010,…
5	3.7e-17	79	406	2.51056	NcRNA processing	http://amigo.geneontology.org/amigo/term/GO:0034470	ENSMUSG00000001674, ENSMUSG00000003848, ENSMUSG00000005846, ENSMUSG00000017264, ENSMUSG00000018433, ENSMUSG00000020706, ENSMUSG00000020781, ENSMUSG00000021692, ENSMUSG00000022325, ENSMUSG00000023330, ENSMUSG00000024785, ENSMUSG00000024800, ENSMUSG00000026377, ENSMUSG00000027079, ENSMUSG00000027185, ENSMUSG00000027613, ENSMUSG00000028010, ENSMUSG00000028431, ENSMUSG00000028729, ENSMUSG00000028741,…
5	2.61e-16	88	536	2.32735	NcRNA metabolic process	http://amigo.geneontology.org/amigo/term/GO:0034660	ENSMUSG00000001674, ENSMUSG00000003848, ENSMUSG00000005846, ENSMUSG00000007029, ENSMUSG00000017264, ENSMUSG00000018433, ENSMUSG00000020706, ENSMUSG00000020781, ENSMUSG00000021113, ENSMUSG00000021692, ENSMUSG00000022325, ENSMUSG00000023330, ENSMUSG00000024785, ENSMUSG00000024800, ENSMUSG00000026377, ENSMUSG00000027079, ENSMUSG00000027185, ENSMUSG00000027613, ENSMUSG00000028010, ENSMUSG00000028318,…
5	1.26e-13	55	215	2.70918	RRNA processing	http://amigo.geneontology.org/amigo/term/GO:0006364	ENSMUSG00000001674, ENSMUSG00000003848, ENSMUSG00000005846, ENSMUSG00000017264, ENSMUSG00000018433, ENSMUSG00000020706, ENSMUSG00000021692, ENSMUSG00000024785, ENSMUSG00000026377, ENSMUSG00000027185, ENSMUSG00000027613, ENSMUSG00000028010, ENSMUSG00000028729, ENSMUSG00000028741, ENSMUSG00000028948, ENSMUSG00000031578, ENSMUSG00000032044, ENSMUSG00000036693, ENSMUSG00000038510, ENSMUSG00000039356,…
5	1.26e-13	59	247	2.61232	RRNA metabolic process	http://amigo.geneontology.org/amigo/term/GO:0016072	ENSMUSG00000001674, ENSMUSG00000003848, ENSMUSG00000005846, ENSMUSG00000017264, ENSMUSG00000018433, ENSMUSG00000020706, ENSMUSG00000021692, ENSMUSG00000024785, ENSMUSG00000026377, ENSMUSG00000027185, ENSMUSG00000027613, ENSMUSG00000028010, ENSMUSG00000028318, ENSMUSG00000028729, ENSMUSG00000028741, ENSMUSG00000028948, ENSMUSG00000031578, ENSMUSG00000032044, ENSMUSG00000036693, ENSMUSG00000038510,…
5	5.11e-09	272	4571	1.34824	RNA metabolic process	http://amigo.geneontology.org/amigo/term/GO:0016070	ENSMUSG00000000085, ENSMUSG00000000317, ENSMUSG00000001674, ENSMUSG00000002477, ENSMUSG00000003184, ENSMUSG00000003848, ENSMUSG00000003868, ENSMUSG00000003929, ENSMUSG00000005150, ENSMUSG00000005698, ENSMUSG00000005846, ENSMUSG00000006932, ENSMUSG00000007029, ENSMUSG00000011960, ENSMUSG00000015605, ENSMUSG00000016921, ENSMUSG00000017264, ENSMUSG00000018433, ENSMUSG00000018541, ENSMUSG00000018697,…
5	7.7e-08	24	71	3.26121	Ribosomal large subunit biogenesis	http://amigo.geneontology.org/amigo/term/GO:0042273	ENSMUSG00000001674, ENSMUSG00000004100, ENSMUSG00000005846, ENSMUSG00000020692, ENSMUSG00000020706, ENSMUSG00000021149, ENSMUSG00000022247, ENSMUSG00000026377, ENSMUSG00000027613, ENSMUSG00000028729, ENSMUSG00000028741, ENSMUSG00000028948, ENSMUSG00000031578, ENSMUSG00000031917, ENSMUSG00000032215, ENSMUSG00000036160, ENSMUSG00000038510, ENSMUSG00000042729, ENSMUSG00000058006, ENSMUSG00000060036,…
5	6.51e-06	30	183	2.56997	Ribonucleoprotein complex assembly	http://amigo.geneontology.org/amigo/term/GO:0022618	ENSMUSG00000002477, ENSMUSG00000003868, ENSMUSG00000004100, ENSMUSG00000016921, ENSMUSG00000020692, ENSMUSG00000020863, ENSMUSG00000022247, ENSMUSG00000024188, ENSMUSG00000027613, ENSMUSG00000032297, ENSMUSG00000033983, ENSMUSG00000038510, ENSMUSG00000055760, ENSMUSG00000058006, ENSMUSG00000060036, ENSMUSG00000074182, ENSMUSG00000020211, ENSMUSG00000022336, ENSMUSG00000023110, ENSMUSG00000027079,…
5	9.83e-06	31	190	2.49305	Ribonucleoprotein complex subunit organization	http://amigo.geneontology.org/amigo/term/GO:0071826	ENSMUSG00000002477, ENSMUSG00000003868, ENSMUSG00000004100, ENSMUSG00000016921, ENSMUSG00000020692, ENSMUSG00000020863, ENSMUSG00000022247, ENSMUSG00000024188, ENSMUSG00000027613, ENSMUSG00000032297, ENSMUSG00000033983, ENSMUSG00000034931, ENSMUSG00000038510, ENSMUSG00000055760, ENSMUSG00000058006, ENSMUSG00000060036, ENSMUSG00000074182, ENSMUSG00000020211, ENSMUSG00000022336, ENSMUSG00000023110,…
5	1.93e-05	188	3168	1.36183	Cellular component biogenesis	http://amigo.geneontology.org/amigo/term/GO:0044085	ENSMUSG00000001569, ENSMUSG00000001674, ENSMUSG00000002477, ENSMUSG00000003848, ENSMUSG00000003868, ENSMUSG00000004100, ENSMUSG00000005846, ENSMUSG00000016921, ENSMUSG00000017264, ENSMUSG00000018433, ENSMUSG00000019814, ENSMUSG00000019952, ENSMUSG00000020692, ENSMUSG00000020706, ENSMUSG00000020863, ENSMUSG00000020894, ENSMUSG00000021149, ENSMUSG00000021287, ENSMUSG00000021692, ENSMUSG00000021958,…
5	2.58e-05	38	441	2.20211	RNA splicing	http://amigo.geneontology.org/amigo/term/GO:0008380	ENSMUSG00000002477, ENSMUSG00000005150, ENSMUSG00000016921, ENSMUSG00000018541, ENSMUSG00000020781, ENSMUSG00000020863, ENSMUSG00000024097, ENSMUSG00000024188, ENSMUSG00000026034, ENSMUSG00000027079, ENSMUSG00000028820, ENSMUSG00000028902, ENSMUSG00000029594, ENSMUSG00000031107, ENSMUSG00000032297, ENSMUSG00000033983, ENSMUSG00000034931, ENSMUSG00000039810, ENSMUSG00000052137, ENSMUSG00000055760,…
5	7.89e-05	24	182	2.62708	TRNA metabolic process	http://amigo.geneontology.org/amigo/term/GO:0006399	ENSMUSG00000007029, ENSMUSG00000017264, ENSMUSG00000020781, ENSMUSG00000022325, ENSMUSG00000023330, ENSMUSG00000024800, ENSMUSG00000027079, ENSMUSG00000028431, ENSMUSG00000029507, ENSMUSG00000030942, ENSMUSG00000034442, ENSMUSG00000038489, ENSMUSG00000038888, ENSMUSG00000039356, ENSMUSG00000044763, ENSMUSG00000013736, ENSMUSG00000014980, ENSMUSG00000021891, ENSMUSG00000023156, ENSMUSG00000027185,…
5	0.000199	28	301	2.34761	RNA splicing via transesterification reactions	http://amigo.geneontology.org/amigo/term/GO:0000375	ENSMUSG00000002477, ENSMUSG00000005150, ENSMUSG00000016921, ENSMUSG00000018541, ENSMUSG00000020863, ENSMUSG00000024097, ENSMUSG00000024188, ENSMUSG00000028820, ENSMUSG00000028902, ENSMUSG00000029594, ENSMUSG00000031107, ENSMUSG00000032297, ENSMUSG00000033983, ENSMUSG00000034931, ENSMUSG00000039810, ENSMUSG00000055760, ENSMUSG00000061360, ENSMUSG00000061613, ENSMUSG00000066148, ENSMUSG00000020211,…
7	0.0294	15	119	3.35372	DNA integrity checkpoint signaling	http://amigo.geneontology.org/amigo/term/GO:0031570	ENSMUSG00000006585, ENSMUSG00000017499, ENSMUSG00000032267, ENSMUSG00000034218, ENSMUSG00000037474, ENSMUSG00000017146, ENSMUSG00000042903, ENSMUSG00000022672, ENSMUSG00000025507, ENSMUSG00000029863, ENSMUSG00000036875, ENSMUSG00000037461, ENSMUSG00000061288, ENSMUSG00000024151, ENSMUSG00000036986
8	0.00143	5	30	19.2226	Antigen processing and presentation of exogenous peptide antigen	http://amigo.geneontology.org/amigo/term/GO:0002478	ENSMUSG00000036594, ENSMUSG00000073421, ENSMUSG00000060586, ENSMUSG00000024610, ENSMUSG00000030147
8	0.00143	5	22	21.9686	Antigen processing and presentation of peptide antigen via MHC class II	http://amigo.geneontology.org/amigo/term/GO:0002495	ENSMUSG00000036469, ENSMUSG00000036594, ENSMUSG00000073421, ENSMUSG00000060586, ENSMUSG00000024610
8	0.00143	5	24	19.2226	Antigen processing and presentation of peptide or polysaccharide antigen via MHC class II	http://amigo.geneontology.org/amigo/term/GO:0002504	ENSMUSG00000036469, ENSMUSG00000036594, ENSMUSG00000073421, ENSMUSG00000060586, ENSMUSG00000024610
8	0.00159	38	2595	1.99442	Immune system process	http://amigo.geneontology.org/amigo/term/GO:0002376	ENSMUSG00000017002, ENSMUSG00000020101, ENSMUSG00000023349, ENSMUSG00000024610, ENSMUSG00000025804, ENSMUSG00000030147, ENSMUSG00000032739, ENSMUSG00000035373, ENSMUSG00000036469, ENSMUSG00000036594, ENSMUSG00000039005, ENSMUSG00000053835, ENSMUSG00000073421, ENSMUSG00000074272, ENSMUSG00000074677, ENSMUSG00000078780, ENSMUSG00000019966, ENSMUSG00000039089, ENSMUSG00000066684, ENSMUSG00000001281,…
8	0.00216	4	18	24.6049	Antigen processing and presentation of exogenous peptide antigen via MHC class II	http://amigo.geneontology.org/amigo/term/GO:0019886	ENSMUSG00000036594, ENSMUSG00000073421, ENSMUSG00000060586, ENSMUSG00000024610
8	0.00216	7	71	9.36055	Antigen processing and presentation of peptide antigen	http://amigo.geneontology.org/amigo/term/GO:0048002	ENSMUSG00000036469, ENSMUSG00000036594, ENSMUSG00000053835, ENSMUSG00000073421, ENSMUSG00000060586, ENSMUSG00000024610, ENSMUSG00000030147
8	0.00466	5	36	13.98	Antigen processing and presentation of exogenous antigen	http://amigo.geneontology.org/amigo/term/GO:0019884	ENSMUSG00000036594, ENSMUSG00000073421, ENSMUSG00000060586, ENSMUSG00000024610, ENSMUSG00000030147
8	0.00627	8	115	6.47497	Antigen processing and presentation	http://amigo.geneontology.org/amigo/term/GO:0019882	ENSMUSG00000024610, ENSMUSG00000036469, ENSMUSG00000036594, ENSMUSG00000053835, ENSMUSG00000073421, ENSMUSG00000019478, ENSMUSG00000060586, ENSMUSG00000030147
8	0.0314	19	1083	2.49729	Defense response to other organism	http://amigo.geneontology.org/amigo/term/GO:0098542	ENSMUSG00000017002, ENSMUSG00000023349, ENSMUSG00000030147, ENSMUSG00000035373, ENSMUSG00000039005, ENSMUSG00000069515, ENSMUSG00000024610, ENSMUSG00000036594, ENSMUSG00000073421, ENSMUSG00000015340, ENSMUSG00000025330, ENSMUSG00000026390, ENSMUSG00000030107, ENSMUSG00000035692, ENSMUSG00000078566, ENSMUSG00000025804, ENSMUSG00000070327, ENSMUSG00000074272, ENSMUSG00000033355
8	0.0626	11	514	3.45222	Positive regulation of MAPK cascade	http://amigo.geneontology.org/amigo/term/GO:0043410	ENSMUSG00000024610, ENSMUSG00000035373, ENSMUSG00000039005, ENSMUSG00000026390, ENSMUSG00000031565, ENSMUSG00000019966, ENSMUSG00000005800, ENSMUSG00000054008, ENSMUSG00000022788, ENSMUSG00000025804, ENSMUSG00000074272
8	0.0813	11	389	3.31683	Positive regulation of cell activation	http://amigo.geneontology.org/amigo/term/GO:0050867	ENSMUSG00000020101, ENSMUSG00000036594, ENSMUSG00000073421, ENSMUSG00000074677, ENSMUSG00000078780, ENSMUSG00000019966, ENSMUSG00000024610, ENSMUSG00000033721, ENSMUSG00000039005, ENSMUSG00000005800, ENSMUSG00000031565
8	0.0903	14	632	2.72522	Regulation of cell activation	http://amigo.geneontology.org/amigo/term/GO:0050865	ENSMUSG00000020101, ENSMUSG00000036594, ENSMUSG00000073421, ENSMUSG00000074677, ENSMUSG00000078780, ENSMUSG00000019966, ENSMUSG00000024610, ENSMUSG00000033721, ENSMUSG00000039005, ENSMUSG00000005800, ENSMUSG00000021127, ENSMUSG00000032739, ENSMUSG00000074272, ENSMUSG00000031565

## Sheet: Figure 1E GO Molecular Function
group	FDR	nGenes	Pathway size	Fold enriched	Pathway	URL	Genes
1	0.00196	16	1561	3.2011	Signaling receptor binding	http://amigo.geneontology.org/amigo/term/GO:0005102	ENSMUSG00000004891, ENSMUSG00000014599, ENSMUSG00000027398, ENSMUSG00000030117, ENSMUSG00000031451, ENSMUSG00000031778, ENSMUSG00000037405, ENSMUSG00000079092, ENSMUSG00000096887, ENSMUSG00000027995, ENSMUSG00000036867, ENSMUSG00000037411, ENSMUSG00000041439, ENSMUSG00000035929, ENSMUSG00000060550, ENSMUSG00000073409
1	0.00196	3	29	37.2128	T cell receptor binding	http://amigo.geneontology.org/amigo/term/GO:0042608	ENSMUSG00000035929, ENSMUSG00000060550, ENSMUSG00000073409
1	0.00196	3	23	37.2128	CD8 receptor binding	http://amigo.geneontology.org/amigo/term/GO:0042610	ENSMUSG00000035929, ENSMUSG00000060550, ENSMUSG00000073409
1	0.00196	17	1937	2.88866	Molecular function regulator activity	http://amigo.geneontology.org/amigo/term/GO:0098772	ENSMUSG00000014599, ENSMUSG00000027398, ENSMUSG00000030117, ENSMUSG00000031451, ENSMUSG00000031778, ENSMUSG00000032484, ENSMUSG00000036867, ENSMUSG00000040564, ENSMUSG00000053113, ENSMUSG00000079092, ENSMUSG00000096887, ENSMUSG00000007872, ENSMUSG00000026475, ENSMUSG00000042745, ENSMUSG00000021990, ENSMUSG00000032496, ENSMUSG00000037411
1	0.00215	7	568	6.81018	Signaling receptor regulator activity	http://amigo.geneontology.org/amigo/term/GO:0030545	ENSMUSG00000014599, ENSMUSG00000027398, ENSMUSG00000030117, ENSMUSG00000031451, ENSMUSG00000031778, ENSMUSG00000079092, ENSMUSG00000096887
1	0.00215	3	32	29.7702	Natural killer cell lectin-like receptor binding	http://amigo.geneontology.org/amigo/term/GO:0046703	ENSMUSG00000035929, ENSMUSG00000060550, ENSMUSG00000073409
1	0.00215	3	25	29.7702	TAP binding	http://amigo.geneontology.org/amigo/term/GO:0046977	ENSMUSG00000035929, ENSMUSG00000060550, ENSMUSG00000073409
1	0.00215	3	25	29.7702	TAP1 binding	http://amigo.geneontology.org/amigo/term/GO:0046978	ENSMUSG00000035929, ENSMUSG00000060550, ENSMUSG00000073409
1	0.00215	3	24	29.7702	TAP2 binding	http://amigo.geneontology.org/amigo/term/GO:0046979	ENSMUSG00000035929, ENSMUSG00000060550, ENSMUSG00000073409
1	0.00347	3	24	24.8085	Beta-2-microglobulin binding	http://amigo.geneontology.org/amigo/term/GO:0030881	ENSMUSG00000035929, ENSMUSG00000060550, ENSMUSG00000073409
1	0.00347	3	19	24.8085	Transcription regulator inhibitor activity	http://amigo.geneontology.org/amigo/term/GO:0140416	ENSMUSG00000036867, ENSMUSG00000007872, ENSMUSG00000042745
1	0.00363	4	41	13.2312	MHC class I protein binding	http://amigo.geneontology.org/amigo/term/GO:0042288	ENSMUSG00000041439, ENSMUSG00000035929, ENSMUSG00000060550, ENSMUSG00000073409
1	0.00491	6	514	6.47179	Receptor ligand activity	http://amigo.geneontology.org/amigo/term/GO:0048018	ENSMUSG00000014599, ENSMUSG00000027398, ENSMUSG00000030117, ENSMUSG00000031451, ENSMUSG00000031778, ENSMUSG00000079092
1	0.00515	6	523	6.33409	Signaling receptor activator activity	http://amigo.geneontology.org/amigo/term/GO:0030546	ENSMUSG00000014599, ENSMUSG00000027398, ENSMUSG00000030117, ENSMUSG00000031451, ENSMUSG00000031778, ENSMUSG00000079092
1	0.0061	6	312	5.95404	Cytokine receptor binding	http://amigo.geneontology.org/amigo/term/GO:0005126	ENSMUSG00000004891, ENSMUSG00000031778, ENSMUSG00000079092, ENSMUSG00000027398, ENSMUSG00000036867, ENSMUSG00000014599
2	0.0926	3	12	14.1333	Prostanoid receptor activity	http://amigo.geneontology.org/amigo/term/GO:0004954	ENSMUSG00000019464, ENSMUSG00000039942, ENSMUSG00000043017
2	0.0926	3	11	14.1333	Prostaglandin receptor activity	http://amigo.geneontology.org/amigo/term/GO:0004955	ENSMUSG00000019464, ENSMUSG00000039942, ENSMUSG00000043017
3	0.0118	31	1289	2.14294	DNA-binding transcription factor activity RNA polymerase II-specific	http://amigo.geneontology.org/amigo/term/GO:0000981	ENSMUSG00000007812, ENSMUSG00000008496, ENSMUSG00000012640, ENSMUSG00000020420, ENSMUSG00000021250, ENSMUSG00000022529, ENSMUSG00000023991, ENSMUSG00000024985, ENSMUSG00000027660, ENSMUSG00000030393, ENSMUSG00000031365, ENSMUSG00000032402, ENSMUSG00000034271, ENSMUSG00000034957, ENSMUSG00000037029, ENSMUSG00000043090, ENSMUSG00000046982, ENSMUSG00000050714, ENSMUSG00000051351, ENSMUSG00000051817,…
3	0.0118	31	1363	2.08274	DNA-binding transcription factor activity	http://amigo.geneontology.org/amigo/term/GO:0003700	ENSMUSG00000007812, ENSMUSG00000008496, ENSMUSG00000012640, ENSMUSG00000020420, ENSMUSG00000021250, ENSMUSG00000022529, ENSMUSG00000023991, ENSMUSG00000024985, ENSMUSG00000027660, ENSMUSG00000030393, ENSMUSG00000031365, ENSMUSG00000032402, ENSMUSG00000034271, ENSMUSG00000034957, ENSMUSG00000037029, ENSMUSG00000041483, ENSMUSG00000043090, ENSMUSG00000046982, ENSMUSG00000050714, ENSMUSG00000051351,…
3	0.0151	33	1422	1.89734	Transcription cis-regulatory region binding	http://amigo.geneontology.org/amigo/term/GO:0000976	ENSMUSG00000001542, ENSMUSG00000007812, ENSMUSG00000008496, ENSMUSG00000012640, ENSMUSG00000020420, ENSMUSG00000021250, ENSMUSG00000022529, ENSMUSG00000023991, ENSMUSG00000024985, ENSMUSG00000027660, ENSMUSG00000030393, ENSMUSG00000031365, ENSMUSG00000032402, ENSMUSG00000034271, ENSMUSG00000034957, ENSMUSG00000037029, ENSMUSG00000041483, ENSMUSG00000043090, ENSMUSG00000049739, ENSMUSG00000050714,…
3	0.0151	31	1326	1.9825	RNA polymerase II transcription regulatory region sequence-specific DNA binding	http://amigo.geneontology.org/amigo/term/GO:0000977	ENSMUSG00000007812, ENSMUSG00000008496, ENSMUSG00000012640, ENSMUSG00000020420, ENSMUSG00000021250, ENSMUSG00000022529, ENSMUSG00000023991, ENSMUSG00000024985, ENSMUSG00000027660, ENSMUSG00000030393, ENSMUSG00000031365, ENSMUSG00000032402, ENSMUSG00000034271, ENSMUSG00000034957, ENSMUSG00000037029, ENSMUSG00000041483, ENSMUSG00000043090, ENSMUSG00000050714, ENSMUSG00000051351, ENSMUSG00000051817,…
3	0.0151	33	1426	1.89734	Transcription regulatory region nucleic acid binding	http://amigo.geneontology.org/amigo/term/GO:0001067	ENSMUSG00000001542, ENSMUSG00000007812, ENSMUSG00000008496, ENSMUSG00000012640, ENSMUSG00000020420, ENSMUSG00000021250, ENSMUSG00000022529, ENSMUSG00000023991, ENSMUSG00000024985, ENSMUSG00000027660, ENSMUSG00000030393, ENSMUSG00000031365, ENSMUSG00000032402, ENSMUSG00000034271, ENSMUSG00000034957, ENSMUSG00000037029, ENSMUSG00000041483, ENSMUSG00000043090, ENSMUSG00000049739, ENSMUSG00000050714,…
3	0.0151	14	342	3.0441	DNA-binding transcription repressor activity	http://amigo.geneontology.org/amigo/term/GO:0001217	ENSMUSG00000023991, ENSMUSG00000037029, ENSMUSG00000050714, ENSMUSG00000051351, ENSMUSG00000074735, ENSMUSG00000078768, ENSMUSG00000095362, ENSMUSG00000034271, ENSMUSG00000022529, ENSMUSG00000027660, ENSMUSG00000032402, ENSMUSG00000041483, ENSMUSG00000012640, ENSMUSG00000057842
3	0.0206	35	1603	1.81197	Sequence-specific DNA binding	http://amigo.geneontology.org/amigo/term/GO:0043565	ENSMUSG00000001542, ENSMUSG00000007812, ENSMUSG00000008496, ENSMUSG00000012640, ENSMUSG00000020420, ENSMUSG00000021250, ENSMUSG00000022529, ENSMUSG00000023991, ENSMUSG00000024985, ENSMUSG00000027660, ENSMUSG00000030393, ENSMUSG00000031365, ENSMUSG00000032402, ENSMUSG00000034271, ENSMUSG00000034957, ENSMUSG00000037029, ENSMUSG00000041483, ENSMUSG00000043090, ENSMUSG00000049739, ENSMUSG00000050714,…
3	0.0219	33	1500	1.83556	Sequence-specific double-stranded DNA binding	http://amigo.geneontology.org/amigo/term/GO:1990837	ENSMUSG00000001542, ENSMUSG00000007812, ENSMUSG00000008496, ENSMUSG00000012640, ENSMUSG00000020420, ENSMUSG00000021250, ENSMUSG00000022529, ENSMUSG00000023991, ENSMUSG00000024985, ENSMUSG00000027660, ENSMUSG00000030393, ENSMUSG00000031365, ENSMUSG00000032402, ENSMUSG00000034271, ENSMUSG00000034957, ENSMUSG00000037029, ENSMUSG00000041483, ENSMUSG00000043090, ENSMUSG00000049739, ENSMUSG00000050714,…
3	0.0226	13	340	2.87901	DNA-binding transcription repressor activity RNA polymerase II-specific	http://amigo.geneontology.org/amigo/term/GO:0001227	ENSMUSG00000023991, ENSMUSG00000037029, ENSMUSG00000050714, ENSMUSG00000051351, ENSMUSG00000074735, ENSMUSG00000078768, ENSMUSG00000095362, ENSMUSG00000034271, ENSMUSG00000022529, ENSMUSG00000027660, ENSMUSG00000041483, ENSMUSG00000012640, ENSMUSG00000057842
3	0.0226	35	1599	1.78112	Double-stranded DNA binding	http://amigo.geneontology.org/amigo/term/GO:0003690	ENSMUSG00000001542, ENSMUSG00000007812, ENSMUSG00000008496, ENSMUSG00000012640, ENSMUSG00000020420, ENSMUSG00000021250, ENSMUSG00000022529, ENSMUSG00000023991, ENSMUSG00000024985, ENSMUSG00000027660, ENSMUSG00000030393, ENSMUSG00000031365, ENSMUSG00000032402, ENSMUSG00000034271, ENSMUSG00000034957, ENSMUSG00000037029, ENSMUSG00000041483, ENSMUSG00000043090, ENSMUSG00000049739, ENSMUSG00000050714,…
3	0.0678	26	1129	1.85079	Cis-regulatory region sequence-specific DNA binding	http://amigo.geneontology.org/amigo/term/GO:0000987	ENSMUSG00000001542, ENSMUSG00000007812, ENSMUSG00000008496, ENSMUSG00000012640, ENSMUSG00000020420, ENSMUSG00000021250, ENSMUSG00000022529, ENSMUSG00000023991, ENSMUSG00000024985, ENSMUSG00000027660, ENSMUSG00000030393, ENSMUSG00000032402, ENSMUSG00000034271, ENSMUSG00000034957, ENSMUSG00000041483, ENSMUSG00000043090, ENSMUSG00000050714, ENSMUSG00000051817, ENSMUSG00000057396, ENSMUSG00000057842,…
3	0.0974	25	1105	1.82301	RNA polymerase II cis-regulatory region sequence-specific DNA binding	http://amigo.geneontology.org/amigo/term/GO:0000978	ENSMUSG00000007812, ENSMUSG00000008496, ENSMUSG00000012640, ENSMUSG00000020420, ENSMUSG00000021250, ENSMUSG00000022529, ENSMUSG00000023991, ENSMUSG00000024985, ENSMUSG00000027660, ENSMUSG00000030393, ENSMUSG00000032402, ENSMUSG00000034271, ENSMUSG00000034957, ENSMUSG00000041483, ENSMUSG00000043090, ENSMUSG00000050714, ENSMUSG00000051817, ENSMUSG00000057396, ENSMUSG00000057842, ENSMUSG00000058900,…
5	6.5e-14	118	1160	1.93307	RNA binding	http://amigo.geneontology.org/amigo/term/GO:0003723	ENSMUSG00000000568, ENSMUSG00000001569, ENSMUSG00000002477, ENSMUSG00000004100, ENSMUSG00000005846, ENSMUSG00000006941, ENSMUSG00000009079, ENSMUSG00000016921, ENSMUSG00000017264, ENSMUSG00000018583, ENSMUSG00000020075, ENSMUSG00000020863, ENSMUSG00000021149, ENSMUSG00000021392, ENSMUSG00000021481, ENSMUSG00000022201, ENSMUSG00000022247, ENSMUSG00000022313, ENSMUSG00000024097, ENSMUSG00000024188,…
5	1.32e-10	222	3541	1.44771	Nucleic acid binding	http://amigo.geneontology.org/amigo/term/GO:0003676	ENSMUSG00000000317, ENSMUSG00000000568, ENSMUSG00000001569, ENSMUSG00000002477, ENSMUSG00000003184, ENSMUSG00000003929, ENSMUSG00000004100, ENSMUSG00000005698, ENSMUSG00000005846, ENSMUSG00000006941, ENSMUSG00000009079, ENSMUSG00000015605, ENSMUSG00000016921, ENSMUSG00000017264, ENSMUSG00000017561, ENSMUSG00000018583, ENSMUSG00000018899, ENSMUSG00000020075, ENSMUSG00000020863, ENSMUSG00000021109,…
5	0.000666	35	355	2.0608	Catalytic activity acting on RNA	http://amigo.geneontology.org/amigo/term/GO:0140098	ENSMUSG00000003848, ENSMUSG00000007029, ENSMUSG00000017264, ENSMUSG00000020075, ENSMUSG00000020515, ENSMUSG00000020706, ENSMUSG00000021692, ENSMUSG00000023330, ENSMUSG00000024785, ENSMUSG00000025580, ENSMUSG00000028233, ENSMUSG00000031601, ENSMUSG00000034442, ENSMUSG00000038489, ENSMUSG00000038628, ENSMUSG00000042787, ENSMUSG00000043702, ENSMUSG00000044763, ENSMUSG00000029507, ENSMUSG00000001674,…
5	0.00218	49	559	1.74626	Catalytic activity acting on a nucleic acid	http://amigo.geneontology.org/amigo/term/GO:0140640	ENSMUSG00000003848, ENSMUSG00000003868, ENSMUSG00000007029, ENSMUSG00000017264, ENSMUSG00000020075, ENSMUSG00000020515, ENSMUSG00000020706, ENSMUSG00000021692, ENSMUSG00000022545, ENSMUSG00000023330, ENSMUSG00000024785, ENSMUSG00000025209, ENSMUSG00000025580, ENSMUSG00000027424, ENSMUSG00000027478, ENSMUSG00000028233, ENSMUSG00000028629, ENSMUSG00000030243, ENSMUSG00000031601, ENSMUSG00000034206,…
5	0.00389	9	58	3.65645	Basal transcription machinery binding	http://amigo.geneontology.org/amigo/term/GO:0001098	ENSMUSG00000003437, ENSMUSG00000041328, ENSMUSG00000022545, ENSMUSG00000041057, ENSMUSG00000015176, ENSMUSG00000026020, ENSMUSG00000059552, ENSMUSG00000074182, ENSMUSG00000003868
5	0.00389	9	58	3.65645	Basal RNA polymerase II transcription machinery binding	http://amigo.geneontology.org/amigo/term/GO:0001099	ENSMUSG00000003437, ENSMUSG00000041328, ENSMUSG00000022545, ENSMUSG00000041057, ENSMUSG00000015176, ENSMUSG00000026020, ENSMUSG00000059552, ENSMUSG00000074182, ENSMUSG00000003868
5	0.00389	14	70	2.8439	RRNA binding	http://amigo.geneontology.org/amigo/term/GO:0019843	ENSMUSG00000004100, ENSMUSG00000022313, ENSMUSG00000038510, ENSMUSG00000001983, ENSMUSG00000020075, ENSMUSG00000022247, ENSMUSG00000025337, ENSMUSG00000032044, ENSMUSG00000041841, ENSMUSG00000047084, ENSMUSG00000060036, ENSMUSG00000061024, ENSMUSG00000061979, ENSMUSG00000079043
5	0.03	6	24	4.06272	RNA polymerase II general transcription initiation factor binding	http://amigo.geneontology.org/amigo/term/GO:0001091	ENSMUSG00000022545, ENSMUSG00000015176, ENSMUSG00000026020, ENSMUSG00000059552, ENSMUSG00000074182, ENSMUSG00000003868
5	0.0349	10	66	2.90194	Translation initiation factor activity	http://amigo.geneontology.org/amigo/term/GO:0003743	ENSMUSG00000006941, ENSMUSG00000028683, ENSMUSG00000029388, ENSMUSG00000022336, ENSMUSG00000070319, ENSMUSG00000024841, ENSMUSG00000027236, ENSMUSG00000027613, ENSMUSG00000029145, ENSMUSG00000043424
5	0.0893	5	10	4.06272	TFIID-class transcription factor complex binding	http://amigo.geneontology.org/amigo/term/GO:0001094	ENSMUSG00000022545, ENSMUSG00000026020, ENSMUSG00000059552, ENSMUSG00000074182, ENSMUSG00000003868
5	0.0893	9	33	2.81265	SnoRNA binding	http://amigo.geneontology.org/amigo/term/GO:0030515	ENSMUSG00000026020, ENSMUSG00000027405, ENSMUSG00000028010, ENSMUSG00000041506, ENSMUSG00000036639, ENSMUSG00000015176, ENSMUSG00000016181, ENSMUSG00000020075, ENSMUSG00000036693
5	0.0935	7	69	3.15989	TRNA binding	http://amigo.geneontology.org/amigo/term/GO:0000049	ENSMUSG00000027185, ENSMUSG00000028431, ENSMUSG00000038888, ENSMUSG00000044763, ENSMUSG00000013736, ENSMUSG00000029507, ENSMUSG00000032044
5	0.0935	7	45	3.15989	SnRNA binding	http://amigo.geneontology.org/amigo/term/GO:0017069	ENSMUSG00000024604, ENSMUSG00000033983, ENSMUSG00000048878, ENSMUSG00000066148, ENSMUSG00000011960, ENSMUSG00000020075, ENSMUSG00000071645
5	0.0935	7	56	3.15989	General transcription initiation factor binding	http://amigo.geneontology.org/amigo/term/GO:0140296	ENSMUSG00000022545, ENSMUSG00000028318, ENSMUSG00000003868, ENSMUSG00000015176, ENSMUSG00000026020, ENSMUSG00000059552, ENSMUSG00000074182
6	0.00884	26	2526	2.25717	Signaling receptor activity	http://amigo.geneontology.org/amigo/term/GO:0038023	ENSMUSG00000000791, ENSMUSG00000001288, ENSMUSG00000021775, ENSMUSG00000022667, ENSMUSG00000026069, ENSMUSG00000030745, ENSMUSG00000031304, ENSMUSG00000032915, ENSMUSG00000034641, ENSMUSG00000036362, ENSMUSG00000042190, ENSMUSG00000044244, ENSMUSG00000045092, ENSMUSG00000047798, ENSMUSG00000049103, ENSMUSG00000051498, ENSMUSG00000052270, ENSMUSG00000052821, ENSMUSG00000058818, ENSMUSG00000059326,…
6	0.00884	26	2526	2.25717	Molecular transducer activity	http://amigo.geneontology.org/amigo/term/GO:0060089	ENSMUSG00000000791, ENSMUSG00000001288, ENSMUSG00000021775, ENSMUSG00000022667, ENSMUSG00000026069, ENSMUSG00000030745, ENSMUSG00000031304, ENSMUSG00000032915, ENSMUSG00000034641, ENSMUSG00000036362, ENSMUSG00000042190, ENSMUSG00000044244, ENSMUSG00000045092, ENSMUSG00000047798, ENSMUSG00000049103, ENSMUSG00000051498, ENSMUSG00000052270, ENSMUSG00000052821, ENSMUSG00000058818, ENSMUSG00000059326,…
6	0.00884	10	130	4.37688	Immune receptor activity	http://amigo.geneontology.org/amigo/term/GO:0140375	ENSMUSG00000000791, ENSMUSG00000026069, ENSMUSG00000030745, ENSMUSG00000031304, ENSMUSG00000042190, ENSMUSG00000044244, ENSMUSG00000049103, ENSMUSG00000052270, ENSMUSG00000058818, ENSMUSG00000059326
6	0.0506	20	2344	2.25903	Transmembrane signaling receptor activity	http://amigo.geneontology.org/amigo/term/GO:0004888	ENSMUSG00000000791, ENSMUSG00000026069, ENSMUSG00000030745, ENSMUSG00000031304, ENSMUSG00000032915, ENSMUSG00000034641, ENSMUSG00000036362, ENSMUSG00000042190, ENSMUSG00000044244, ENSMUSG00000045092, ENSMUSG00000047798, ENSMUSG00000049103, ENSMUSG00000052270, ENSMUSG00000052821, ENSMUSG00000058818, ENSMUSG00000059326, ENSMUSG00000008734, ENSMUSG00000044197, ENSMUSG00000051498, ENSMUSG00000079164
6	0.0506	7	95	4.59572	Cytokine receptor activity	http://amigo.geneontology.org/amigo/term/GO:0004896	ENSMUSG00000000791, ENSMUSG00000026069, ENSMUSG00000030745, ENSMUSG00000031304, ENSMUSG00000044244, ENSMUSG00000049103, ENSMUSG00000059326
6	0.0996	8	144	3.65374	Cytokine binding	http://amigo.geneontology.org/amigo/term/GO:0019955	ENSMUSG00000000791, ENSMUSG00000026069, ENSMUSG00000031304, ENSMUSG00000044244, ENSMUSG00000049103, ENSMUSG00000059326, ENSMUSG00000047821, ENSMUSG00000028270
7	0.0469	92	2441	1.42407	Anion binding	http://amigo.geneontology.org/amigo/term/GO:0043168	ENSMUSG00000015656, ENSMUSG00000016552, ENSMUSG00000021669, ENSMUSG00000026469, ENSMUSG00000030102, ENSMUSG00000031378, ENSMUSG00000038696, ENSMUSG00000043157, ENSMUSG00000078485, ENSMUSG00000079334, ENSMUSG00000019823, ENSMUSG00000020827, ENSMUSG00000027698, ENSMUSG00000031557, ENSMUSG00000032741, ENSMUSG00000040111, ENSMUSG00000041685, ENSMUSG00000049076, ENSMUSG00000002602, ENSMUSG00000003283,…
8	0.00434	4	20	19.9316	MHC protein complex binding	http://amigo.geneontology.org/amigo/term/GO:0023023	ENSMUSG00000036594, ENSMUSG00000073421, ENSMUSG00000024610, ENSMUSG00000089942
8	0.00434	3	10	29.8974	MHC class II protein complex binding	http://amigo.geneontology.org/amigo/term/GO:0023026	ENSMUSG00000036594, ENSMUSG00000073421, ENSMUSG00000024610
8	0.00434	6	52	8.96923	MHC protein binding	http://amigo.geneontology.org/amigo/term/GO:0042287	ENSMUSG00000024610, ENSMUSG00000036469, ENSMUSG00000046245, ENSMUSG00000066682, ENSMUSG00000066684, ENSMUSG00000089942
8	0.03	19	1561	2.29053	Signaling receptor binding	http://amigo.geneontology.org/amigo/term/GO:0005102	ENSMUSG00000001281, ENSMUSG00000019966, ENSMUSG00000024610, ENSMUSG00000026390, ENSMUSG00000033355, ENSMUSG00000035373, ENSMUSG00000036469, ENSMUSG00000036766, ENSMUSG00000046245, ENSMUSG00000066682, ENSMUSG00000066684, ENSMUSG00000029223, ENSMUSG00000031565, ENSMUSG00000035692, ENSMUSG00000039005, ENSMUSG00000033721, ENSMUSG00000074272, ENSMUSG00000019478, ENSMUSG00000089942
8	0.031	12	2526	2.96503	Signaling receptor activity	http://amigo.geneontology.org/amigo/term/GO:0038023	ENSMUSG00000024610, ENSMUSG00000025804, ENSMUSG00000031565, ENSMUSG00000036381, ENSMUSG00000039005, ENSMUSG00000048498, ENSMUSG00000053101, ENSMUSG00000060703, ENSMUSG00000089942, ENSMUSG00000001281, ENSMUSG00000002885, ENSMUSG00000023349
8	0.031	12	2526	2.96503	Molecular transducer activity	http://amigo.geneontology.org/amigo/term/GO:0060089	ENSMUSG00000024610, ENSMUSG00000025804, ENSMUSG00000031565, ENSMUSG00000036381, ENSMUSG00000039005, ENSMUSG00000048498, ENSMUSG00000053101, ENSMUSG00000060703, ENSMUSG00000089942, ENSMUSG00000001281, ENSMUSG00000002885, ENSMUSG00000023349
8	0.0616	4	41	7.97265	MHC class I protein binding	http://amigo.geneontology.org/amigo/term/GO:0042288	ENSMUSG00000046245, ENSMUSG00000066682, ENSMUSG00000066684, ENSMUSG00000089942

## Sheet: Figure 1E GO Cellular Component
group	FDR	nGenes	Pathway size	Fold enriched	Pathway	URL	Genes
1	7.72e-08	19	1714	5.19223	Extracellular space	http://amigo.geneontology.org/amigo/term/GO:0005615	ENSMUSG00000014599, ENSMUSG00000018593, ENSMUSG00000031451, ENSMUSG00000027398, ENSMUSG00000030117, ENSMUSG00000031375, ENSMUSG00000031778, ENSMUSG00000032484, ENSMUSG00000032496, ENSMUSG00000035929, ENSMUSG00000040564, ENSMUSG00000056071, ENSMUSG00000060550, ENSMUSG00000073409, ENSMUSG00000079092, ENSMUSG00000037405, ENSMUSG00000037411, ENSMUSG00000056999, ENSMUSG00000069516
1	1.7e-07	21	2503	4.20691	Extracellular region	http://amigo.geneontology.org/amigo/term/GO:0005576	ENSMUSG00000014599, ENSMUSG00000018593, ENSMUSG00000031451, ENSMUSG00000027398, ENSMUSG00000030117, ENSMUSG00000031375, ENSMUSG00000031778, ENSMUSG00000032484, ENSMUSG00000032496, ENSMUSG00000035929, ENSMUSG00000040564, ENSMUSG00000056071, ENSMUSG00000060550, ENSMUSG00000073409, ENSMUSG00000079092, ENSMUSG00000032691, ENSMUSG00000037405, ENSMUSG00000037411, ENSMUSG00000056999, ENSMUSG00000069516,…
1	4.69e-05	14	992	4.63129	Cell surface	http://amigo.geneontology.org/amigo/term/GO:0009986	ENSMUSG00000032725, ENSMUSG00000035929, ENSMUSG00000060550, ENSMUSG00000073409, ENSMUSG00000015396, ENSMUSG00000026712, ENSMUSG00000037405, ENSMUSG00000018593, ENSMUSG00000027995, ENSMUSG00000031375, ENSMUSG00000031778, ENSMUSG00000032496, ENSMUSG00000056999, ENSMUSG00000018500
1	0.00138	3	21	37.712	MHC class Ib protein complex	http://amigo.geneontology.org/amigo/term/GO:0032398	ENSMUSG00000035929, ENSMUSG00000060550, ENSMUSG00000073409
1	0.00138	3	23	37.712	MHC class I protein complex	http://amigo.geneontology.org/amigo/term/GO:0042612	ENSMUSG00000060550, ENSMUSG00000035929, ENSMUSG00000073409
1	0.00283	3	27	30.1696	Cis-Golgi network membrane	http://amigo.geneontology.org/amigo/term/GO:0033106	ENSMUSG00000035929, ENSMUSG00000060550, ENSMUSG00000073409
1	0.013	3	34	18.856	MHC protein complex	http://amigo.geneontology.org/amigo/term/GO:0042611	ENSMUSG00000060550, ENSMUSG00000035929, ENSMUSG00000073409
1	0.0325	7	466	4.19022	External side of plasma membrane	http://amigo.geneontology.org/amigo/term/GO:0009897	ENSMUSG00000032725, ENSMUSG00000035929, ENSMUSG00000060550, ENSMUSG00000073409, ENSMUSG00000015396, ENSMUSG00000037405, ENSMUSG00000056999
1	0.0482	3	70	11.6037	Cis-Golgi network	http://amigo.geneontology.org/amigo/term/GO:0005801	ENSMUSG00000035929, ENSMUSG00000060550, ENSMUSG00000073409
1	0.0891	8	676	3.04743	Side of membrane	http://amigo.geneontology.org/amigo/term/GO:0098552	ENSMUSG00000032725, ENSMUSG00000035929, ENSMUSG00000060550, ENSMUSG00000073409, ENSMUSG00000015396, ENSMUSG00000037405, ENSMUSG00000052397, ENSMUSG00000056999
2	0.0649	32	2503	1.90248	Extracellular region	http://amigo.geneontology.org/amigo/term/GO:0005576	ENSMUSG00000000753, ENSMUSG00000022816, ENSMUSG00000027750, ENSMUSG00000036887, ENSMUSG00000003420, ENSMUSG00000018930, ENSMUSG00000024401, ENSMUSG00000024962, ENSMUSG00000026121, ENSMUSG00000029304, ENSMUSG00000038527, ENSMUSG00000040690, ENSMUSG00000045744, ENSMUSG00000048126, ENSMUSG00000048581, ENSMUSG00000049580, ENSMUSG00000004655, ENSMUSG00000024778, ENSMUSG00000035273, ENSMUSG00000066551,…
4	4.92e-08	118	1363	1.6243	Organelle subcompartment	http://amigo.geneontology.org/amigo/term/GO:0031984	ENSMUSG00000001143, ENSMUSG00000003814, ENSMUSG00000015341, ENSMUSG00000019188, ENSMUSG00000019518, ENSMUSG00000019802, ENSMUSG00000020650, ENSMUSG00000020873, ENSMUSG00000020964, ENSMUSG00000021036, ENSMUSG00000021957, ENSMUSG00000022174, ENSMUSG00000022365, ENSMUSG00000024339, ENSMUSG00000026856, ENSMUSG00000027366, ENSMUSG00000027422, ENSMUSG00000027465, ENSMUSG00000027642, ENSMUSG00000028452,…
4	8.79e-08	298	4239	1.28563	Endomembrane system	http://amigo.geneontology.org/amigo/term/GO:0012505	ENSMUSG00000000194, ENSMUSG00000000538, ENSMUSG00000000711, ENSMUSG00000001105, ENSMUSG00000001143, ENSMUSG00000002778, ENSMUSG00000002957, ENSMUSG00000003814, ENSMUSG00000004460, ENSMUSG00000005982, ENSMUSG00000006127, ENSMUSG00000010110, ENSMUSG00000010936, ENSMUSG00000014867, ENSMUSG00000014959, ENSMUSG00000015341, ENSMUSG00000015714, ENSMUSG00000017929, ENSMUSG00000018661, ENSMUSG00000019188,…
4	1.35e-07	92	1061	1.68854	Endoplasmic reticulum membrane	http://amigo.geneontology.org/amigo/term/GO:0005789	ENSMUSG00000001143, ENSMUSG00000003814, ENSMUSG00000019188, ENSMUSG00000019802, ENSMUSG00000020650, ENSMUSG00000020873, ENSMUSG00000020964, ENSMUSG00000021036, ENSMUSG00000021957, ENSMUSG00000022174, ENSMUSG00000022365, ENSMUSG00000024339, ENSMUSG00000026856, ENSMUSG00000027366, ENSMUSG00000027422, ENSMUSG00000027465, ENSMUSG00000027642, ENSMUSG00000028452, ENSMUSG00000028757, ENSMUSG00000030082,…
4	1.35e-07	239	3266	1.33634	Organelle membrane	http://amigo.geneontology.org/amigo/term/GO:0031090	ENSMUSG00000015112, ENSMUSG00000019179, ENSMUSG00000021794, ENSMUSG00000023861, ENSMUSG00000024900, ENSMUSG00000027010, ENSMUSG00000031924, ENSMUSG00000032602, ENSMUSG00000053768, ENSMUSG00000001143, ENSMUSG00000002957, ENSMUSG00000003464, ENSMUSG00000003814, ENSMUSG00000005907, ENSMUSG00000005982, ENSMUSG00000010110, ENSMUSG00000010936, ENSMUSG00000019188, ENSMUSG00000019802, ENSMUSG00000020650,…
4	1.35e-07	92	1068	1.68854	Endoplasmic reticulum subcompartment	http://amigo.geneontology.org/amigo/term/GO:0098827	ENSMUSG00000001143, ENSMUSG00000003814, ENSMUSG00000019188, ENSMUSG00000019802, ENSMUSG00000020650, ENSMUSG00000020873, ENSMUSG00000020964, ENSMUSG00000021036, ENSMUSG00000021957, ENSMUSG00000022174, ENSMUSG00000022365, ENSMUSG00000024339, ENSMUSG00000026856, ENSMUSG00000027366, ENSMUSG00000027422, ENSMUSG00000027465, ENSMUSG00000027642, ENSMUSG00000028452, ENSMUSG00000028757, ENSMUSG00000030082,…
4	2.95e-07	93	1088	1.66	Nuclear outer membrane-endoplasmic reticulum membrane network	http://amigo.geneontology.org/amigo/term/GO:0042175	ENSMUSG00000001143, ENSMUSG00000003814, ENSMUSG00000019188, ENSMUSG00000019802, ENSMUSG00000020650, ENSMUSG00000020873, ENSMUSG00000020964, ENSMUSG00000021036, ENSMUSG00000021957, ENSMUSG00000022174, ENSMUSG00000022365, ENSMUSG00000024339, ENSMUSG00000026856, ENSMUSG00000027366, ENSMUSG00000027422, ENSMUSG00000027465, ENSMUSG00000027642, ENSMUSG00000028452, ENSMUSG00000028757, ENSMUSG00000030082,…
4	3.44e-07	146	1877	1.46841	Endoplasmic reticulum	http://amigo.geneontology.org/amigo/term/GO:0005783	ENSMUSG00000001143, ENSMUSG00000002778, ENSMUSG00000003814, ENSMUSG00000004460, ENSMUSG00000006127, ENSMUSG00000014867, ENSMUSG00000015714, ENSMUSG00000019188, ENSMUSG00000019189, ENSMUSG00000019802, ENSMUSG00000020048, ENSMUSG00000020521, ENSMUSG00000020650, ENSMUSG00000020873, ENSMUSG00000020964, ENSMUSG00000021036, ENSMUSG00000021427, ENSMUSG00000021957, ENSMUSG00000022136, ENSMUSG00000022174,…
4	2.33e-06	178	2063	1.37352	Intracellular vesicle	http://amigo.geneontology.org/amigo/term/GO:0097708	ENSMUSG00000000194, ENSMUSG00000000538, ENSMUSG00000000711, ENSMUSG00000001143, ENSMUSG00000001768, ENSMUSG00000002365, ENSMUSG00000002957, ENSMUSG00000010047, ENSMUSG00000010936, ENSMUSG00000019518, ENSMUSG00000020078, ENSMUSG00000022892, ENSMUSG00000022898, ENSMUSG00000024101, ENSMUSG00000024104, ENSMUSG00000024797, ENSMUSG00000025702, ENSMUSG00000025730, ENSMUSG00000026553, ENSMUSG00000026718,…
4	2.84e-06	177	2061	1.36905	Cytoplasmic vesicle	http://amigo.geneontology.org/amigo/term/GO:0031410	ENSMUSG00000000194, ENSMUSG00000000538, ENSMUSG00000000711, ENSMUSG00000001143, ENSMUSG00000001768, ENSMUSG00000002365, ENSMUSG00000002957, ENSMUSG00000010047, ENSMUSG00000010936, ENSMUSG00000019518, ENSMUSG00000020078, ENSMUSG00000022892, ENSMUSG00000022898, ENSMUSG00000024101, ENSMUSG00000024104, ENSMUSG00000024797, ENSMUSG00000025702, ENSMUSG00000025730, ENSMUSG00000026553, ENSMUSG00000026718,…
4	2.84e-06	185	2198	1.35664	Vesicle	http://amigo.geneontology.org/amigo/term/GO:0031982	ENSMUSG00000000194, ENSMUSG00000000538, ENSMUSG00000000711, ENSMUSG00000001143, ENSMUSG00000001768, ENSMUSG00000002365, ENSMUSG00000002957, ENSMUSG00000010047, ENSMUSG00000010936, ENSMUSG00000019518, ENSMUSG00000020078, ENSMUSG00000022892, ENSMUSG00000022898, ENSMUSG00000024101, ENSMUSG00000024104, ENSMUSG00000024797, ENSMUSG00000025702, ENSMUSG00000025730, ENSMUSG00000026553, ENSMUSG00000026718,…
4	5.72e-06	38	236	2.09232	Coated vesicle	http://amigo.geneontology.org/amigo/term/GO:0030135	ENSMUSG00000000194, ENSMUSG00000001143, ENSMUSG00000002957, ENSMUSG00000026553, ENSMUSG00000029390, ENSMUSG00000029407, ENSMUSG00000030058, ENSMUSG00000030304, ENSMUSG00000032096, ENSMUSG00000032388, ENSMUSG00000033184, ENSMUSG00000035203, ENSMUSG00000035325, ENSMUSG00000036943, ENSMUSG00000039367, ENSMUSG00000041891, ENSMUSG00000049659, ENSMUSG00000055681, ENSMUSG00000058569, ENSMUSG00000060279,…
4	3.64e-05	89	865	1.5379	Cytoplasmic vesicle membrane	http://amigo.geneontology.org/amigo/term/GO:0030659	ENSMUSG00000002957, ENSMUSG00000010936, ENSMUSG00000025702, ENSMUSG00000026553, ENSMUSG00000027366, ENSMUSG00000029407, ENSMUSG00000030058, ENSMUSG00000032096, ENSMUSG00000034484, ENSMUSG00000035203, ENSMUSG00000035325, ENSMUSG00000036622, ENSMUSG00000038467, ENSMUSG00000039367, ENSMUSG00000040188, ENSMUSG00000049659, ENSMUSG00000055681, ENSMUSG00000058486, ENSMUSG00000060279, ENSMUSG00000060992,…
4	8.09e-05	89	887	1.51374	Vesicle membrane	http://amigo.geneontology.org/amigo/term/GO:0012506	ENSMUSG00000002957, ENSMUSG00000010936, ENSMUSG00000025702, ENSMUSG00000026553, ENSMUSG00000027366, ENSMUSG00000029407, ENSMUSG00000030058, ENSMUSG00000032096, ENSMUSG00000034484, ENSMUSG00000035203, ENSMUSG00000035325, ENSMUSG00000036622, ENSMUSG00000038467, ENSMUSG00000039367, ENSMUSG00000040188, ENSMUSG00000049659, ENSMUSG00000055681, ENSMUSG00000058486, ENSMUSG00000060279, ENSMUSG00000060992,…
4	8.18e-05	145	1686	1.36141	Bounding membrane of organelle	http://amigo.geneontology.org/amigo/term/GO:0098588	ENSMUSG00000001143, ENSMUSG00000002957, ENSMUSG00000003464, ENSMUSG00000005907, ENSMUSG00000005982, ENSMUSG00000010110, ENSMUSG00000010936, ENSMUSG00000019802, ENSMUSG00000020873, ENSMUSG00000021240, ENSMUSG00000022295, ENSMUSG00000025702, ENSMUSG00000026426, ENSMUSG00000026553, ENSMUSG00000027366, ENSMUSG00000028975, ENSMUSG00000029407, ENSMUSG00000030058, ENSMUSG00000030082, ENSMUSG00000030105,…
4	9.07e-05	27	130	2.1928	Endoplasmic reticulum protein-containing complex	http://amigo.geneontology.org/amigo/term/GO:0140534	ENSMUSG00000019802, ENSMUSG00000021036, ENSMUSG00000022174, ENSMUSG00000022365, ENSMUSG00000024339, ENSMUSG00000027642, ENSMUSG00000028452, ENSMUSG00000028757, ENSMUSG00000030082, ENSMUSG00000031232, ENSMUSG00000031381, ENSMUSG00000035227, ENSMUSG00000041084, ENSMUSG00000045294, ENSMUSG00000071650, ENSMUSG00000020048, ENSMUSG00000022769, ENSMUSG00000032383, ENSMUSG00000003814, ENSMUSG00000004460,…
5	4.87e-14	121	975	1.90307	Nucleolus	http://amigo.geneontology.org/amigo/term/GO:0005730	ENSMUSG00000001569, ENSMUSG00000001674, ENSMUSG00000004393, ENSMUSG00000015176, ENSMUSG00000017264, ENSMUSG00000017999, ENSMUSG00000018433, ENSMUSG00000018697, ENSMUSG00000020075, ENSMUSG00000020561, ENSMUSG00000020692, ENSMUSG00000020706, ENSMUSG00000021149, ENSMUSG00000021243, ENSMUSG00000021392, ENSMUSG00000021958, ENSMUSG00000022247, ENSMUSG00000022313, ENSMUSG00000022325, ENSMUSG00000022724,…
5	6.28e-13	78	741	2.20463	Ribonucleoprotein complex	http://amigo.geneontology.org/amigo/term/GO:1990904	ENSMUSG00000002477, ENSMUSG00000003848, ENSMUSG00000004100, ENSMUSG00000005150, ENSMUSG00000005846, ENSMUSG00000006941, ENSMUSG00000007338, ENSMUSG00000018541, ENSMUSG00000018583, ENSMUSG00000019814, ENSMUSG00000020706, ENSMUSG00000020863, ENSMUSG00000021243, ENSMUSG00000022313, ENSMUSG00000022325, ENSMUSG00000024188, ENSMUSG00000024604, ENSMUSG00000024800, ENSMUSG00000025047, ENSMUSG00000025580,…
5	3.43e-10	293	4778	1.32274	Membrane-enclosed lumen	http://amigo.geneontology.org/amigo/term/GO:0031974	ENSMUSG00000000317, ENSMUSG00000000568, ENSMUSG00000001569, ENSMUSG00000001674, ENSMUSG00000003437, ENSMUSG00000003868, ENSMUSG00000004393, ENSMUSG00000007338, ENSMUSG00000011960, ENSMUSG00000015176, ENSMUSG00000016921, ENSMUSG00000017264, ENSMUSG00000017999, ENSMUSG00000018433, ENSMUSG00000018697, ENSMUSG00000019923, ENSMUSG00000020075, ENSMUSG00000020561, ENSMUSG00000020692, ENSMUSG00000020706,…
5	3.43e-10	293	4778	1.32274	Organelle lumen	http://amigo.geneontology.org/amigo/term/GO:0043233	ENSMUSG00000000317, ENSMUSG00000000568, ENSMUSG00000001569, ENSMUSG00000001674, ENSMUSG00000003437, ENSMUSG00000003868, ENSMUSG00000004393, ENSMUSG00000007338, ENSMUSG00000011960, ENSMUSG00000015176, ENSMUSG00000016921, ENSMUSG00000017264, ENSMUSG00000017999, ENSMUSG00000018433, ENSMUSG00000018697, ENSMUSG00000019923, ENSMUSG00000020075, ENSMUSG00000020561, ENSMUSG00000020692, ENSMUSG00000020706,…
5	3.43e-10	293	4777	1.32274	Intracellular organelle lumen	http://amigo.geneontology.org/amigo/term/GO:0070013	ENSMUSG00000000317, ENSMUSG00000000568, ENSMUSG00000001569, ENSMUSG00000001674, ENSMUSG00000003437, ENSMUSG00000003868, ENSMUSG00000004393, ENSMUSG00000007338, ENSMUSG00000011960, ENSMUSG00000015176, ENSMUSG00000016921, ENSMUSG00000017264, ENSMUSG00000017999, ENSMUSG00000018433, ENSMUSG00000018697, ENSMUSG00000019923, ENSMUSG00000020075, ENSMUSG00000020561, ENSMUSG00000020692, ENSMUSG00000020706,…
5	1.02e-08	105	1296	1.70647	Nuclear protein-containing complex	http://amigo.geneontology.org/amigo/term/GO:0140513	ENSMUSG00000000776, ENSMUSG00000002477, ENSMUSG00000003437, ENSMUSG00000003868, ENSMUSG00000005150, ENSMUSG00000008450, ENSMUSG00000011960, ENSMUSG00000017264, ENSMUSG00000018541, ENSMUSG00000020561, ENSMUSG00000020781, ENSMUSG00000020863, ENSMUSG00000021287, ENSMUSG00000021598, ENSMUSG00000021694, ENSMUSG00000022325, ENSMUSG00000022476, ENSMUSG00000022545, ENSMUSG00000022828, ENSMUSG00000022992,…
5	1.93e-08	263	4247	1.31855	Nuclear lumen	http://amigo.geneontology.org/amigo/term/GO:0031981	ENSMUSG00000000317, ENSMUSG00000000568, ENSMUSG00000001569, ENSMUSG00000001674, ENSMUSG00000003437, ENSMUSG00000003868, ENSMUSG00000004393, ENSMUSG00000011960, ENSMUSG00000015176, ENSMUSG00000016921, ENSMUSG00000017264, ENSMUSG00000017999, ENSMUSG00000018433, ENSMUSG00000018697, ENSMUSG00000019923, ENSMUSG00000020075, ENSMUSG00000020561, ENSMUSG00000020692, ENSMUSG00000020706, ENSMUSG00000021149,…
5	5.57e-08	26	74	2.98274	Preribosome	http://amigo.geneontology.org/amigo/term/GO:0030684	ENSMUSG00000003848, ENSMUSG00000004100, ENSMUSG00000005846, ENSMUSG00000019814, ENSMUSG00000020706, ENSMUSG00000021243, ENSMUSG00000022313, ENSMUSG00000025047, ENSMUSG00000026020, ENSMUSG00000027405, ENSMUSG00000027613, ENSMUSG00000028729, ENSMUSG00000028741, ENSMUSG00000028907, ENSMUSG00000030521, ENSMUSG00000031578, ENSMUSG00000031917, ENSMUSG00000036693, ENSMUSG00000041506, ENSMUSG00000042729,…
5	1.47e-06	263	4704	1.27117	Non-membrane-bounded organelle	http://amigo.geneontology.org/amigo/term/GO:0043228	ENSMUSG00000001569, ENSMUSG00000001674, ENSMUSG00000003437, ENSMUSG00000003868, ENSMUSG00000004393, ENSMUSG00000007338, ENSMUSG00000015176, ENSMUSG00000017264, ENSMUSG00000017999, ENSMUSG00000018433, ENSMUSG00000018697, ENSMUSG00000019923, ENSMUSG00000019952, ENSMUSG00000020075, ENSMUSG00000020515, ENSMUSG00000020561, ENSMUSG00000020692, ENSMUSG00000020706, ENSMUSG00000021149, ENSMUSG00000021243,…
5	1.47e-06	263	4703	1.27117	Intracellular non-membrane-bounded organelle	http://amigo.geneontology.org/amigo/term/GO:0043232	ENSMUSG00000001569, ENSMUSG00000001674, ENSMUSG00000003437, ENSMUSG00000003868, ENSMUSG00000004393, ENSMUSG00000007338, ENSMUSG00000015176, ENSMUSG00000017264, ENSMUSG00000017999, ENSMUSG00000018433, ENSMUSG00000018697, ENSMUSG00000019923, ENSMUSG00000019952, ENSMUSG00000020075, ENSMUSG00000020515, ENSMUSG00000020561, ENSMUSG00000020692, ENSMUSG00000020706, ENSMUSG00000021149, ENSMUSG00000021243,…
5	0.000165	20	221	2.60034	Spliceosomal complex	http://amigo.geneontology.org/amigo/term/GO:0005681	ENSMUSG00000002477, ENSMUSG00000005150, ENSMUSG00000018541, ENSMUSG00000020863, ENSMUSG00000024188, ENSMUSG00000024604, ENSMUSG00000025580, ENSMUSG00000027201, ENSMUSG00000028902, ENSMUSG00000031107, ENSMUSG00000034931, ENSMUSG00000061360, ENSMUSG00000061613, ENSMUSG00000020211, ENSMUSG00000020994, ENSMUSG00000028060, ENSMUSG00000039737, ENSMUSG00000046010, ENSMUSG00000050213, ENSMUSG00000066148
5	0.000303	13	94	3.16916	U2-type spliceosomal complex	http://amigo.geneontology.org/amigo/term/GO:0005684	ENSMUSG00000002477, ENSMUSG00000018541, ENSMUSG00000020863, ENSMUSG00000024188, ENSMUSG00000024604, ENSMUSG00000020211, ENSMUSG00000028902, ENSMUSG00000031107, ENSMUSG00000034931, ENSMUSG00000050213, ENSMUSG00000061360, ENSMUSG00000066148, ENSMUSG00000025580
5	0.000904	12	36	3.1204	Small-subunit processome	http://amigo.geneontology.org/amigo/term/GO:0032040	ENSMUSG00000021243, ENSMUSG00000022313, ENSMUSG00000025047, ENSMUSG00000026020, ENSMUSG00000027405, ENSMUSG00000028907, ENSMUSG00000030521, ENSMUSG00000036693, ENSMUSG00000041506, ENSMUSG00000061458, ENSMUSG00000061477, ENSMUSG00000070697
5	0.00122	86	1341	1.45845	Chromosome	http://amigo.geneontology.org/amigo/term/GO:0005694	ENSMUSG00000003437, ENSMUSG00000003868, ENSMUSG00000019923, ENSMUSG00000021287, ENSMUSG00000021569, ENSMUSG00000021598, ENSMUSG00000022678, ENSMUSG00000024335, ENSMUSG00000026761, ENSMUSG00000028759, ENSMUSG00000029910, ENSMUSG00000030243, ENSMUSG00000030888, ENSMUSG00000031353, ENSMUSG00000039660, ENSMUSG00000039985, ENSMUSG00000059586, ENSMUSG00000063870, ENSMUSG00000030814, ENSMUSG00000037013,…
5	0.00199	209	3729	1.22587	Nucleoplasm	http://amigo.geneontology.org/amigo/term/GO:0005654	ENSMUSG00000000317, ENSMUSG00000000568, ENSMUSG00000003437, ENSMUSG00000003868, ENSMUSG00000011960, ENSMUSG00000015176, ENSMUSG00000016921, ENSMUSG00000019923, ENSMUSG00000022508, ENSMUSG00000022828, ENSMUSG00000022992, ENSMUSG00000024097, ENSMUSG00000024844, ENSMUSG00000029594, ENSMUSG00000029629, ENSMUSG00000029910, ENSMUSG00000030232, ENSMUSG00000031353, ENSMUSG00000032199, ENSMUSG00000033983,…
7	0.0739	32	675	1.904	Anchoring junction	http://amigo.geneontology.org/amigo/term/GO:0070161	ENSMUSG00000006219, ENSMUSG00000017607, ENSMUSG00000022372, ENSMUSG00000022438, ENSMUSG00000024696, ENSMUSG00000028465, ENSMUSG00000033306, ENSMUSG00000038366, ENSMUSG00000021108, ENSMUSG00000021262, ENSMUSG00000024277, ENSMUSG00000028868, ENSMUSG00000029468, ENSMUSG00000030830, ENSMUSG00000047414, ENSMUSG00000048285, ENSMUSG00000003283, ENSMUSG00000011877, ENSMUSG00000022802, ENSMUSG00000024122,…
7	0.0854	7	44	4.31645	DNA repair complex	http://amigo.geneontology.org/amigo/term/GO:1990391	ENSMUSG00000005370, ENSMUSG00000024151, ENSMUSG00000017146, ENSMUSG00000022672, ENSMUSG00000026648, ENSMUSG00000034218, ENSMUSG00000038774
8	2.7e-05	17	676	4.38068	Side of membrane	http://amigo.geneontology.org/amigo/term/GO:0098552	ENSMUSG00000017400, ENSMUSG00000023349, ENSMUSG00000025044, ENSMUSG00000025804, ENSMUSG00000030147, ENSMUSG00000053835, ENSMUSG00000060703, ENSMUSG00000092345, ENSMUSG00000020101, ENSMUSG00000024610, ENSMUSG00000036594, ENSMUSG00000073421, ENSMUSG00000074272, ENSMUSG00000031453, ENSMUSG00000039005, ENSMUSG00000039959, ENSMUSG00000089942
8	6.3e-05	13	466	5.26418	External side of plasma membrane	http://amigo.geneontology.org/amigo/term/GO:0009897	ENSMUSG00000023349, ENSMUSG00000025044, ENSMUSG00000025804, ENSMUSG00000030147, ENSMUSG00000053835, ENSMUSG00000060703, ENSMUSG00000020101, ENSMUSG00000024610, ENSMUSG00000036594, ENSMUSG00000073421, ENSMUSG00000074272, ENSMUSG00000039005, ENSMUSG00000089942
8	6.3e-05	4	12	34.0147	MHC class II protein complex	http://amigo.geneontology.org/amigo/term/GO:0042613	ENSMUSG00000036594, ENSMUSG00000073421, ENSMUSG00000024610, ENSMUSG00000060586
8	0.00281	4	34	17.0074	MHC protein complex	http://amigo.geneontology.org/amigo/term/GO:0042611	ENSMUSG00000036594, ENSMUSG00000073421, ENSMUSG00000024610, ENSMUSG00000060586
8	0.00281	11	568	4.06698	Plasma membrane protein complex	http://amigo.geneontology.org/amigo/term/GO:0098797	ENSMUSG00000015340, ENSMUSG00000036594, ENSMUSG00000073421, ENSMUSG00000092345, ENSMUSG00000015766, ENSMUSG00000024610, ENSMUSG00000073791, ENSMUSG00000001281, ENSMUSG00000060586, ENSMUSG00000074272, ENSMUSG00000089942
8	0.00393	14	992	3.13293	Cell surface	http://amigo.geneontology.org/amigo/term/GO:0009986	ENSMUSG00000023349, ENSMUSG00000024610, ENSMUSG00000025044, ENSMUSG00000025804, ENSMUSG00000030147, ENSMUSG00000053835, ENSMUSG00000060703, ENSMUSG00000074272, ENSMUSG00000020101, ENSMUSG00000036594, ENSMUSG00000073421, ENSMUSG00000001281, ENSMUSG00000039005, ENSMUSG00000089942
8	0.0505	10	410	3.03703	Early endosome	http://amigo.geneontology.org/amigo/term/GO:0005769	ENSMUSG00000027293, ENSMUSG00000036469, ENSMUSG00000054364, ENSMUSG00000073421, ENSMUSG00000073643, ENSMUSG00000019478, ENSMUSG00000026832, ENSMUSG00000028385, ENSMUSG00000036766, ENSMUSG00000039005
8	0.0827	6	249	4.25184	Actin-based cell projection	http://amigo.geneontology.org/amigo/term/GO:0098858	ENSMUSG00000015766, ENSMUSG00000022788, ENSMUSG00000019966, ENSMUSG00000060703, ENSMUSG00000074272, ENSMUSG00000069515

## Sheet: Figure 1F GO Molecular Function
group	FDR	nGenes	Pathway size	Fold enriched	Pathway	URL	Genes
1	0.0382	3	47	19.9022	Fibronectin binding	http://amigo.geneontology.org/amigo/term/GO:0001968	ENSMUSG00000040152, ENSMUSG00000017737, ENSMUSG00000028364
1	0.0382	5	80	8.29257	Collagen binding	http://amigo.geneontology.org/amigo/term/GO:0005518	ENSMUSG00000018593, ENSMUSG00000001119, ENSMUSG00000024529, ENSMUSG00000040152, ENSMUSG00000070436
1	0.049	2	25	26.5362	G protein-coupled chemoattractant receptor activity	http://amigo.geneontology.org/amigo/term/GO:0001637	ENSMUSG00000035448, ENSMUSG00000079227
1	0.049	5	217	5.52838	Endopeptidase inhibitor activity	http://amigo.geneontology.org/amigo/term/GO:0004866	ENSMUSG00000032484, ENSMUSG00000059956, ENSMUSG00000070436, ENSMUSG00000032496, ENSMUSG00000037411
1	0.049	2	25	26.5362	Chemokine receptor activity	http://amigo.geneontology.org/amigo/term/GO:0004950	ENSMUSG00000035448, ENSMUSG00000079227
1	0.049	5	138	6.03096	Extracellular matrix structural constituent	http://amigo.geneontology.org/amigo/term/GO:0005201	ENSMUSG00000029661, ENSMUSG00000001119, ENSMUSG00000018593, ENSMUSG00000028364, ENSMUSG00000031375
1	0.049	6	217	4.97554	Glycosaminoglycan binding	http://amigo.geneontology.org/amigo/term/GO:0005539	ENSMUSG00000028195, ENSMUSG00000031375, ENSMUSG00000002985, ENSMUSG00000032496, ENSMUSG00000034855, ENSMUSG00000040152
1	0.049	5	158	5.52838	Heparin binding	http://amigo.geneontology.org/amigo/term/GO:0008201	ENSMUSG00000028195, ENSMUSG00000002985, ENSMUSG00000032496, ENSMUSG00000034855, ENSMUSG00000040152
1	0.049	2	23	26.5362	C-C chemokine receptor activity	http://amigo.geneontology.org/amigo/term/GO:0016493	ENSMUSG00000035448, ENSMUSG00000079227
1	0.049	2	35	26.5362	Chemokine binding	http://amigo.geneontology.org/amigo/term/GO:0019956	ENSMUSG00000035448, ENSMUSG00000079227
1	0.049	2	25	26.5362	C-C chemokine binding	http://amigo.geneontology.org/amigo/term/GO:0019957	ENSMUSG00000035448, ENSMUSG00000079227
1	0.049	4	57	8.84541	Extracellular matrix binding	http://amigo.geneontology.org/amigo/term/GO:0050840	ENSMUSG00000018593, ENSMUSG00000028195, ENSMUSG00000031375, ENSMUSG00000040152
1	0.0549	5	226	5.30725	Peptidase inhibitor activity	http://amigo.geneontology.org/amigo/term/GO:0030414	ENSMUSG00000032484, ENSMUSG00000059956, ENSMUSG00000070436, ENSMUSG00000032496, ENSMUSG00000037411
1	0.0558	6	568	4.30317	Signaling receptor regulator activity	http://amigo.geneontology.org/amigo/term/GO:0030545	ENSMUSG00000030117, ENSMUSG00000034855, ENSMUSG00000079092, ENSMUSG00000096887, ENSMUSG00000031137, ENSMUSG00000027276
1	0.0601	7	414	3.64223	Enzyme inhibitor activity	http://amigo.geneontology.org/amigo/term/GO:0004857	ENSMUSG00000002289, ENSMUSG00000032484, ENSMUSG00000040564, ENSMUSG00000059956, ENSMUSG00000070436, ENSMUSG00000032496, ENSMUSG00000037411
1	0.0639	5	235	4.91412	Endopeptidase regulator activity	http://amigo.geneontology.org/amigo/term/GO:0061135	ENSMUSG00000032484, ENSMUSG00000059956, ENSMUSG00000070436, ENSMUSG00000032496, ENSMUSG00000037411
1	0.0838	2	27	17.6908	MRNA 5-prime-UTR binding	http://amigo.geneontology.org/amigo/term/GO:0048027	ENSMUSG00000029814, ENSMUSG00000033581
1	0.0838	2	10	17.6908	N6-methyladenosine-containing RNA binding	http://amigo.geneontology.org/amigo/term/GO:1990247	ENSMUSG00000029814, ENSMUSG00000033581
1	0.0845	15	1561	2.05177	Signaling receptor binding	http://amigo.geneontology.org/amigo/term/GO:0005102	ENSMUSG00000002289, ENSMUSG00000002985, ENSMUSG00000004891, ENSMUSG00000027276, ENSMUSG00000028195, ENSMUSG00000030117, ENSMUSG00000030789, ENSMUSG00000033355, ENSMUSG00000034855, ENSMUSG00000079092, ENSMUSG00000096887, ENSMUSG00000031137, ENSMUSG00000037411, ENSMUSG00000040152, ENSMUSG00000060550
1	0.0859	4	144	5.58658	Cytokine binding	http://amigo.geneontology.org/amigo/term/GO:0019955	ENSMUSG00000035448, ENSMUSG00000079227, ENSMUSG00000021796, ENSMUSG00000040152
1	0.0941	17	1937	1.89545	Molecular function regulator activity	http://amigo.geneontology.org/amigo/term/GO:0098772	ENSMUSG00000002289, ENSMUSG00000030117, ENSMUSG00000031137, ENSMUSG00000032484, ENSMUSG00000034855, ENSMUSG00000040564, ENSMUSG00000059956, ENSMUSG00000070436, ENSMUSG00000079092, ENSMUSG00000096887, ENSMUSG00000021796, ENSMUSG00000026475, ENSMUSG00000002985, ENSMUSG00000032496, ENSMUSG00000037411, ENSMUSG00000026228, ENSMUSG00000027276
1	0.0948	4	139	5.30725	Growth factor binding	http://amigo.geneontology.org/amigo/term/GO:0019838	ENSMUSG00000001119, ENSMUSG00000028195, ENSMUSG00000029661, ENSMUSG00000040152
2	1.39e-07	22	225	4.44467	Catalytic activity acting on DNA	http://amigo.geneontology.org/amigo/term/GO:0140097	ENSMUSG00000002870, ENSMUSG00000017550, ENSMUSG00000022673, ENSMUSG00000022881, ENSMUSG00000023953, ENSMUSG00000025925, ENSMUSG00000027323, ENSMUSG00000028702, ENSMUSG00000029730, ENSMUSG00000030528, ENSMUSG00000039748, ENSMUSG00000041859, ENSMUSG00000051220, ENSMUSG00000051235, ENSMUSG00000051278, ENSMUSG00000055884, ENSMUSG00000078773, ENSMUSG00000020608, ENSMUSG00000025001, ENSMUSG00000028933,…
2	2.49e-06	15	121	5.398	ATP-dependent activity acting on DNA	http://amigo.geneontology.org/amigo/term/GO:0008094	ENSMUSG00000002870, ENSMUSG00000017550, ENSMUSG00000022673, ENSMUSG00000022881, ENSMUSG00000027323, ENSMUSG00000028702, ENSMUSG00000029730, ENSMUSG00000030528, ENSMUSG00000041859, ENSMUSG00000051220, ENSMUSG00000055884, ENSMUSG00000078773, ENSMUSG00000020608, ENSMUSG00000025001, ENSMUSG00000028933
2	1.24e-05	24	547	3.21369	ATP-dependent activity	http://amigo.geneontology.org/amigo/term/GO:0140657	ENSMUSG00000002870, ENSMUSG00000017550, ENSMUSG00000022360, ENSMUSG00000022673, ENSMUSG00000022881, ENSMUSG00000027323, ENSMUSG00000028702, ENSMUSG00000029730, ENSMUSG00000030528, ENSMUSG00000032883, ENSMUSG00000035455, ENSMUSG00000036768, ENSMUSG00000041859, ENSMUSG00000051220, ENSMUSG00000055782, ENSMUSG00000055884, ENSMUSG00000078773, ENSMUSG00000090877, ENSMUSG00000002227, ENSMUSG00000020608,…
2	3.04e-05	14	153	4.74177	Helicase activity	http://amigo.geneontology.org/amigo/term/GO:0004386	ENSMUSG00000002870, ENSMUSG00000022673, ENSMUSG00000029730, ENSMUSG00000030528, ENSMUSG00000041859, ENSMUSG00000055884, ENSMUSG00000002227, ENSMUSG00000022881, ENSMUSG00000025001, ENSMUSG00000027323, ENSMUSG00000028702, ENSMUSG00000051220, ENSMUSG00000051278, ENSMUSG00000078773
2	5.68e-05	14	120	4.47834	Single-stranded DNA binding	http://amigo.geneontology.org/amigo/term/GO:0003697	ENSMUSG00000000028, ENSMUSG00000002870, ENSMUSG00000020608, ENSMUSG00000022673, ENSMUSG00000025925, ENSMUSG00000026669, ENSMUSG00000027323, ENSMUSG00000029730, ENSMUSG00000041859, ENSMUSG00000042498, ENSMUSG00000028312, ENSMUSG00000028702, ENSMUSG00000030528, ENSMUSG00000024691
2	6.33e-05	54	2408	1.82897	DNA binding	http://amigo.geneontology.org/amigo/term/GO:0003677	ENSMUSG00000000028, ENSMUSG00000002870, ENSMUSG00000005583, ENSMUSG00000017550, ENSMUSG00000020608, ENSMUSG00000022105, ENSMUSG00000022673, ENSMUSG00000025925, ENSMUSG00000026669, ENSMUSG00000027242, ENSMUSG00000027323, ENSMUSG00000027641, ENSMUSG00000028224, ENSMUSG00000028484, ENSMUSG00000028933, ENSMUSG00000029730, ENSMUSG00000031885, ENSMUSG00000032344, ENSMUSG00000032397, ENSMUSG00000041859,…
2	6.33e-05	10	70	6.06091	DNA helicase activity	http://amigo.geneontology.org/amigo/term/GO:0003678	ENSMUSG00000002870, ENSMUSG00000022673, ENSMUSG00000029730, ENSMUSG00000030528, ENSMUSG00000041859, ENSMUSG00000055884, ENSMUSG00000022881, ENSMUSG00000027323, ENSMUSG00000028702, ENSMUSG00000051220
2	0.000336	17	328	3.26279	ATP hydrolysis activity	http://amigo.geneontology.org/amigo/term/GO:0016887	ENSMUSG00000022360, ENSMUSG00000036768, ENSMUSG00000090877, ENSMUSG00000002227, ENSMUSG00000002870, ENSMUSG00000017550, ENSMUSG00000022673, ENSMUSG00000022881, ENSMUSG00000028312, ENSMUSG00000028702, ENSMUSG00000029730, ENSMUSG00000030528, ENSMUSG00000035455, ENSMUSG00000041859, ENSMUSG00000051220, ENSMUSG00000055782, ENSMUSG00000055884
2	0.000336	24	559	2.58297	Catalytic activity acting on a nucleic acid	http://amigo.geneontology.org/amigo/term/GO:0140640	ENSMUSG00000002870, ENSMUSG00000017550, ENSMUSG00000022673, ENSMUSG00000022881, ENSMUSG00000023953, ENSMUSG00000025395, ENSMUSG00000025925, ENSMUSG00000027323, ENSMUSG00000028702, ENSMUSG00000029730, ENSMUSG00000030528, ENSMUSG00000039748, ENSMUSG00000041859, ENSMUSG00000051220, ENSMUSG00000051235, ENSMUSG00000051278, ENSMUSG00000055884, ENSMUSG00000078773, ENSMUSG00000002227, ENSMUSG00000020608,…
2	0.000483	6	23	8.63679	Single-stranded DNA helicase activity	http://amigo.geneontology.org/amigo/term/GO:0017116	ENSMUSG00000002870, ENSMUSG00000022673, ENSMUSG00000029730, ENSMUSG00000041859, ENSMUSG00000022881, ENSMUSG00000027323
2	0.00116	65	3541	1.54334	Nucleic acid binding	http://amigo.geneontology.org/amigo/term/GO:0003676	ENSMUSG00000000028, ENSMUSG00000002227, ENSMUSG00000002870, ENSMUSG00000004642, ENSMUSG00000005583, ENSMUSG00000017550, ENSMUSG00000020608, ENSMUSG00000022105, ENSMUSG00000022673, ENSMUSG00000025925, ENSMUSG00000026669, ENSMUSG00000027242, ENSMUSG00000027323, ENSMUSG00000027641, ENSMUSG00000028224, ENSMUSG00000028484, ENSMUSG00000028676, ENSMUSG00000028933, ENSMUSG00000029730, ENSMUSG00000031885,…
2	0.0155	19	635	2.27915	Nucleoside-triphosphatase activity	http://amigo.geneontology.org/amigo/term/GO:0017111	ENSMUSG00000022360, ENSMUSG00000030265, ENSMUSG00000036768, ENSMUSG00000090877, ENSMUSG00000002227, ENSMUSG00000002870, ENSMUSG00000017550, ENSMUSG00000022673, ENSMUSG00000022881, ENSMUSG00000028312, ENSMUSG00000028702, ENSMUSG00000029730, ENSMUSG00000030528, ENSMUSG00000035133, ENSMUSG00000035455, ENSMUSG00000041859, ENSMUSG00000051220, ENSMUSG00000055782, ENSMUSG00000055884
2	0.0193	21	608	2.10287	Chromatin binding	http://amigo.geneontology.org/amigo/term/GO:0003682	ENSMUSG00000000028, ENSMUSG00000009575, ENSMUSG00000018651, ENSMUSG00000022360, ENSMUSG00000025001, ENSMUSG00000028312, ENSMUSG00000032344, ENSMUSG00000037572, ENSMUSG00000046591, ENSMUSG00000005583, ENSMUSG00000027323, ENSMUSG00000039748, ENSMUSG00000057406, ENSMUSG00000006715, ENSMUSG00000024369, ENSMUSG00000026429, ENSMUSG00000027641, ENSMUSG00000055884, ENSMUSG00000059851, ENSMUSG00000017146,…
2	0.0193	3	5	11.5157	DNA translocase activity	http://amigo.geneontology.org/amigo/term/GO:0015616	ENSMUSG00000028702, ENSMUSG00000051220, ENSMUSG00000078773
2	0.0193	3	13	11.5157	Endodeoxyribonuclease activity producing 5-prime-phosphomonoesters	http://amigo.geneontology.org/amigo/term/GO:0016888	ENSMUSG00000039748, ENSMUSG00000051235, ENSMUSG00000051278
2	0.0193	3	7	11.5157	5-prime-flap endonuclease activity	http://amigo.geneontology.org/amigo/term/GO:0017108	ENSMUSG00000039748, ENSMUSG00000051235, ENSMUSG00000051278
2	0.0193	3	8	11.5157	Flap endonuclease activity	http://amigo.geneontology.org/amigo/term/GO:0048256	ENSMUSG00000039748, ENSMUSG00000051235, ENSMUSG00000051278
2	0.0254	6	61	4.60629	Damaged DNA binding	http://amigo.geneontology.org/amigo/term/GO:0003684	ENSMUSG00000020608, ENSMUSG00000028224, ENSMUSG00000017146, ENSMUSG00000023953, ENSMUSG00000030528, ENSMUSG00000070425
2	0.0254	19	689	2.10383	Pyrophosphatase activity	http://amigo.geneontology.org/amigo/term/GO:0016462	ENSMUSG00000022360, ENSMUSG00000030265, ENSMUSG00000036768, ENSMUSG00000090877, ENSMUSG00000002227, ENSMUSG00000002870, ENSMUSG00000017550, ENSMUSG00000022673, ENSMUSG00000022881, ENSMUSG00000028312, ENSMUSG00000028702, ENSMUSG00000029730, ENSMUSG00000030528, ENSMUSG00000035133, ENSMUSG00000035455, ENSMUSG00000041859, ENSMUSG00000051220, ENSMUSG00000055782, ENSMUSG00000055884
2	0.0254	19	692	2.10383	Hydrolase activity acting on acid anhydrides	http://amigo.geneontology.org/amigo/term/GO:0016817	ENSMUSG00000022360, ENSMUSG00000030265, ENSMUSG00000036768, ENSMUSG00000090877, ENSMUSG00000002227, ENSMUSG00000002870, ENSMUSG00000017550, ENSMUSG00000022673, ENSMUSG00000022881, ENSMUSG00000028312, ENSMUSG00000028702, ENSMUSG00000029730, ENSMUSG00000030528, ENSMUSG00000035133, ENSMUSG00000035455, ENSMUSG00000041859, ENSMUSG00000051220, ENSMUSG00000055782, ENSMUSG00000055884
2	0.0254	19	692	2.10383	Hydrolase activity acting on acid anhydrides in phosphorus-containing anhydrides	http://amigo.geneontology.org/amigo/term/GO:0016818	ENSMUSG00000022360, ENSMUSG00000030265, ENSMUSG00000036768, ENSMUSG00000090877, ENSMUSG00000002227, ENSMUSG00000002870, ENSMUSG00000017550, ENSMUSG00000022673, ENSMUSG00000022881, ENSMUSG00000028312, ENSMUSG00000028702, ENSMUSG00000029730, ENSMUSG00000030528, ENSMUSG00000035133, ENSMUSG00000035455, ENSMUSG00000041859, ENSMUSG00000051220, ENSMUSG00000055782, ENSMUSG00000055884
2	0.0319	42	2385	1.54032	Hydrolase activity	http://amigo.geneontology.org/amigo/term/GO:0016787	ENSMUSG00000004347, ENSMUSG00000022360, ENSMUSG00000022893, ENSMUSG00000025076, ENSMUSG00000028560, ENSMUSG00000029524, ENSMUSG00000029759, ENSMUSG00000030265, ENSMUSG00000032267, ENSMUSG00000033075, ENSMUSG00000033411, ENSMUSG00000036768, ENSMUSG00000039748, ENSMUSG00000044340, ENSMUSG00000051235, ENSMUSG00000051278, ENSMUSG00000090877, ENSMUSG00000002227, ENSMUSG00000002870, ENSMUSG00000017550,…
2	0.0345	4	18	6.58041	Four-way junction DNA binding	http://amigo.geneontology.org/amigo/term/GO:0000400	ENSMUSG00000028933, ENSMUSG00000051235, ENSMUSG00000055884, ENSMUSG00000030528
2	0.049	32	1486	1.63054	ATP binding	http://amigo.geneontology.org/amigo/term/GO:0005524	ENSMUSG00000055782, ENSMUSG00000090877, ENSMUSG00000002227, ENSMUSG00000002870, ENSMUSG00000003228, ENSMUSG00000017550, ENSMUSG00000020608, ENSMUSG00000022360, ENSMUSG00000022607, ENSMUSG00000022673, ENSMUSG00000022881, ENSMUSG00000024617, ENSMUSG00000025001, ENSMUSG00000026429, ENSMUSG00000027323, ENSMUSG00000028312, ENSMUSG00000028702, ENSMUSG00000028933, ENSMUSG00000029283, ENSMUSG00000029730,…
2	0.057	33	1556	1.59672	Adenyl ribonucleotide binding	http://amigo.geneontology.org/amigo/term/GO:0032559	ENSMUSG00000055782, ENSMUSG00000090877, ENSMUSG00000002227, ENSMUSG00000002870, ENSMUSG00000003228, ENSMUSG00000017550, ENSMUSG00000020608, ENSMUSG00000022360, ENSMUSG00000022607, ENSMUSG00000022673, ENSMUSG00000022881, ENSMUSG00000024617, ENSMUSG00000025001, ENSMUSG00000026429, ENSMUSG00000027323, ENSMUSG00000028312, ENSMUSG00000028702, ENSMUSG00000028933, ENSMUSG00000029283, ENSMUSG00000029730,…
3	0.029	4	12	11.7372	Carbon-sulfur lyase activity	http://amigo.geneontology.org/amigo/term/GO:0016846	ENSMUSG00000020377, ENSMUSG00000060063, ENSMUSG00000026688, ENSMUSG00000040213
3	0.0676	4	26	9.38974	Glutathione peroxidase activity	http://amigo.geneontology.org/amigo/term/GO:0004602	ENSMUSG00000020377, ENSMUSG00000026688, ENSMUSG00000060063, ENSMUSG00000050737
3	0.0941	3	5	11.7372	Leukotriene-C4 synthase activity	http://amigo.geneontology.org/amigo/term/GO:0004464	ENSMUSG00000020377, ENSMUSG00000060063, ENSMUSG00000026688
3	0.0941	18	2526	2.20072	Signaling receptor activity	http://amigo.geneontology.org/amigo/term/GO:0038023	ENSMUSG00000000791, ENSMUSG00000001288, ENSMUSG00000005677, ENSMUSG00000018341, ENSMUSG00000024778, ENSMUSG00000034987, ENSMUSG00000036353, ENSMUSG00000043017, ENSMUSG00000044199, ENSMUSG00000053101, ENSMUSG00000060703, ENSMUSG00000089942, ENSMUSG00000030142, ENSMUSG00000045502, ENSMUSG00000001281, ENSMUSG00000002885, ENSMUSG00000041736, ENSMUSG00000030365
3	0.0941	18	2526	2.20072	Molecular transducer activity	http://amigo.geneontology.org/amigo/term/GO:0060089	ENSMUSG00000000791, ENSMUSG00000001288, ENSMUSG00000005677, ENSMUSG00000018341, ENSMUSG00000024778, ENSMUSG00000034987, ENSMUSG00000036353, ENSMUSG00000043017, ENSMUSG00000044199, ENSMUSG00000053101, ENSMUSG00000060703, ENSMUSG00000089942, ENSMUSG00000030142, ENSMUSG00000045502, ENSMUSG00000001281, ENSMUSG00000002885, ENSMUSG00000041736, ENSMUSG00000030365
4	5.01e-05	157	3541	1.38809	Nucleic acid binding	http://amigo.geneontology.org/amigo/term/GO:0003676	ENSMUSG00000000568, ENSMUSG00000000751, ENSMUSG00000002147, ENSMUSG00000003929, ENSMUSG00000005698, ENSMUSG00000005718, ENSMUSG00000016477, ENSMUSG00000017499, ENSMUSG00000017548, ENSMUSG00000017561, ENSMUSG00000018379, ENSMUSG00000018583, ENSMUSG00000019878, ENSMUSG00000020180, ENSMUSG00000020453, ENSMUSG00000020454, ENSMUSG00000020473, ENSMUSG00000021134, ENSMUSG00000021546, ENSMUSG00000022139,…
4	0.00125	80	1815	1.55224	Transcription regulator activity	http://amigo.geneontology.org/amigo/term/GO:0140110	ENSMUSG00000002147, ENSMUSG00000003929, ENSMUSG00000004151, ENSMUSG00000004263, ENSMUSG00000005698, ENSMUSG00000005718, ENSMUSG00000016477, ENSMUSG00000019878, ENSMUSG00000020453, ENSMUSG00000020473, ENSMUSG00000022508, ENSMUSG00000022601, ENSMUSG00000023079, ENSMUSG00000023994, ENSMUSG00000024052, ENSMUSG00000024642, ENSMUSG00000026586, ENSMUSG00000026932, ENSMUSG00000028282, ENSMUSG00000028522,…
4	0.00487	50	1129	1.70161	Cis-regulatory region sequence-specific DNA binding	http://amigo.geneontology.org/amigo/term/GO:0000987	ENSMUSG00000002147, ENSMUSG00000005698, ENSMUSG00000005718, ENSMUSG00000016477, ENSMUSG00000019878, ENSMUSG00000020453, ENSMUSG00000022508, ENSMUSG00000022601, ENSMUSG00000023994, ENSMUSG00000026586, ENSMUSG00000026932, ENSMUSG00000029135, ENSMUSG00000031627, ENSMUSG00000032402, ENSMUSG00000033454, ENSMUSG00000034522, ENSMUSG00000034998, ENSMUSG00000035158, ENSMUSG00000035397, ENSMUSG00000037465,…
4	0.0051	48	1105	1.70105	RNA polymerase II cis-regulatory region sequence-specific DNA binding	http://amigo.geneontology.org/amigo/term/GO:0000978	ENSMUSG00000002147, ENSMUSG00000005698, ENSMUSG00000005718, ENSMUSG00000016477, ENSMUSG00000019878, ENSMUSG00000020453, ENSMUSG00000022508, ENSMUSG00000022601, ENSMUSG00000023994, ENSMUSG00000026586, ENSMUSG00000026932, ENSMUSG00000029135, ENSMUSG00000031627, ENSMUSG00000032402, ENSMUSG00000033454, ENSMUSG00000034522, ENSMUSG00000035158, ENSMUSG00000035397, ENSMUSG00000037465, ENSMUSG00000038705,…
4	0.0051	62	1160	1.57313	RNA binding	http://amigo.geneontology.org/amigo/term/GO:0003723	ENSMUSG00000000568, ENSMUSG00000018379, ENSMUSG00000018583, ENSMUSG00000020180, ENSMUSG00000020454, ENSMUSG00000021134, ENSMUSG00000021546, ENSMUSG00000022139, ENSMUSG00000022283, ENSMUSG00000026020, ENSMUSG00000026356, ENSMUSG00000027405, ENSMUSG00000027680, ENSMUSG00000029726, ENSMUSG00000030435, ENSMUSG00000030447, ENSMUSG00000032637, ENSMUSG00000032690, ENSMUSG00000033565, ENSMUSG00000034820,…
4	0.00651	64	1500	1.54177	Sequence-specific double-stranded DNA binding	http://amigo.geneontology.org/amigo/term/GO:1990837	ENSMUSG00000002147, ENSMUSG00000003929, ENSMUSG00000005698, ENSMUSG00000005718, ENSMUSG00000016477, ENSMUSG00000017499, ENSMUSG00000019878, ENSMUSG00000020453, ENSMUSG00000020473, ENSMUSG00000022508, ENSMUSG00000022601, ENSMUSG00000023994, ENSMUSG00000026586, ENSMUSG00000026932, ENSMUSG00000028587, ENSMUSG00000029135, ENSMUSG00000031627, ENSMUSG00000032402, ENSMUSG00000033454, ENSMUSG00000034522,…
4	0.00736	60	1422	1.5499	Transcription cis-regulatory region binding	http://amigo.geneontology.org/amigo/term/GO:0000976	ENSMUSG00000002147, ENSMUSG00000003929, ENSMUSG00000005698, ENSMUSG00000005718, ENSMUSG00000016477, ENSMUSG00000019878, ENSMUSG00000020453, ENSMUSG00000020473, ENSMUSG00000022508, ENSMUSG00000022601, ENSMUSG00000023994, ENSMUSG00000026586, ENSMUSG00000026932, ENSMUSG00000029135, ENSMUSG00000031627, ENSMUSG00000032402, ENSMUSG00000033454, ENSMUSG00000034522, ENSMUSG00000034998, ENSMUSG00000035158,…
4	0.00736	60	1426	1.5499	Transcription regulatory region nucleic acid binding	http://amigo.geneontology.org/amigo/term/GO:0001067	ENSMUSG00000002147, ENSMUSG00000003929, ENSMUSG00000005698, ENSMUSG00000005718, ENSMUSG00000016477, ENSMUSG00000019878, ENSMUSG00000020453, ENSMUSG00000020473, ENSMUSG00000022508, ENSMUSG00000022601, ENSMUSG00000023994, ENSMUSG00000026586, ENSMUSG00000026932, ENSMUSG00000029135, ENSMUSG00000031627, ENSMUSG00000032402, ENSMUSG00000033454, ENSMUSG00000034522, ENSMUSG00000034998, ENSMUSG00000035158,…
4	0.0105	69	1599	1.47202	Double-stranded DNA binding	http://amigo.geneontology.org/amigo/term/GO:0003690	ENSMUSG00000002147, ENSMUSG00000003929, ENSMUSG00000005698, ENSMUSG00000005718, ENSMUSG00000016477, ENSMUSG00000017499, ENSMUSG00000019878, ENSMUSG00000020453, ENSMUSG00000020473, ENSMUSG00000022508, ENSMUSG00000022601, ENSMUSG00000023994, ENSMUSG00000026586, ENSMUSG00000026932, ENSMUSG00000028587, ENSMUSG00000029135, ENSMUSG00000031627, ENSMUSG00000032402, ENSMUSG00000033454, ENSMUSG00000034522,…
4	0.0105	51	1363	1.58472	DNA-binding transcription factor activity	http://amigo.geneontology.org/amigo/term/GO:0003700	ENSMUSG00000002147, ENSMUSG00000003929, ENSMUSG00000004151, ENSMUSG00000005698, ENSMUSG00000005718, ENSMUSG00000016477, ENSMUSG00000019878, ENSMUSG00000020453, ENSMUSG00000020473, ENSMUSG00000022508, ENSMUSG00000022601, ENSMUSG00000023079, ENSMUSG00000023994, ENSMUSG00000026586, ENSMUSG00000026932, ENSMUSG00000029135, ENSMUSG00000031627, ENSMUSG00000032402, ENSMUSG00000033454, ENSMUSG00000034522,…
4	0.0105	68	1603	1.48014	Sequence-specific DNA binding	http://amigo.geneontology.org/amigo/term/GO:0043565	ENSMUSG00000000751, ENSMUSG00000002147, ENSMUSG00000003929, ENSMUSG00000005698, ENSMUSG00000005718, ENSMUSG00000016477, ENSMUSG00000017499, ENSMUSG00000019878, ENSMUSG00000020453, ENSMUSG00000020473, ENSMUSG00000022508, ENSMUSG00000022601, ENSMUSG00000023994, ENSMUSG00000026586, ENSMUSG00000026932, ENSMUSG00000028587, ENSMUSG00000029135, ENSMUSG00000031627, ENSMUSG00000032402, ENSMUSG00000033454,…
4	0.0118	53	1326	1.55662	RNA polymerase II transcription regulatory region sequence-specific DNA binding	http://amigo.geneontology.org/amigo/term/GO:0000977	ENSMUSG00000002147, ENSMUSG00000003929, ENSMUSG00000005698, ENSMUSG00000005718, ENSMUSG00000016477, ENSMUSG00000019878, ENSMUSG00000020453, ENSMUSG00000020473, ENSMUSG00000022508, ENSMUSG00000022601, ENSMUSG00000023994, ENSMUSG00000026586, ENSMUSG00000026932, ENSMUSG00000029135, ENSMUSG00000031627, ENSMUSG00000032402, ENSMUSG00000033454, ENSMUSG00000034522, ENSMUSG00000035158, ENSMUSG00000035397,…
4	0.0118	48	1289	1.59556	DNA-binding transcription factor activity RNA polymerase II-specific	http://amigo.geneontology.org/amigo/term/GO:0000981	ENSMUSG00000002147, ENSMUSG00000003929, ENSMUSG00000004151, ENSMUSG00000005698, ENSMUSG00000005718, ENSMUSG00000016477, ENSMUSG00000020453, ENSMUSG00000020473, ENSMUSG00000022508, ENSMUSG00000022601, ENSMUSG00000023994, ENSMUSG00000026586, ENSMUSG00000026932, ENSMUSG00000029135, ENSMUSG00000031627, ENSMUSG00000032402, ENSMUSG00000033454, ENSMUSG00000035158, ENSMUSG00000035397, ENSMUSG00000037465,…
4	0.0156	105	2408	1.32425	DNA binding	http://amigo.geneontology.org/amigo/term/GO:0003677	ENSMUSG00000000751, ENSMUSG00000002147, ENSMUSG00000003929, ENSMUSG00000005698, ENSMUSG00000005718, ENSMUSG00000016477, ENSMUSG00000017499, ENSMUSG00000017548, ENSMUSG00000017561, ENSMUSG00000019878, ENSMUSG00000020453, ENSMUSG00000020473, ENSMUSG00000022508, ENSMUSG00000022601, ENSMUSG00000023994, ENSMUSG00000024317, ENSMUSG00000025209, ENSMUSG00000026355, ENSMUSG00000026586, ENSMUSG00000026932,…
4	0.0184	22	331	2.00718	MRNA binding	http://amigo.geneontology.org/amigo/term/GO:0003729	ENSMUSG00000018583, ENSMUSG00000020454, ENSMUSG00000021134, ENSMUSG00000021546, ENSMUSG00000022283, ENSMUSG00000027680, ENSMUSG00000033565, ENSMUSG00000034820, ENSMUSG00000047213, ENSMUSG00000055531, ENSMUSG00000062078, ENSMUSG00000021127, ENSMUSG00000023087, ENSMUSG00000000568, ENSMUSG00000000838, ENSMUSG00000018379, ENSMUSG00000021270, ENSMUSG00000022602, ENSMUSG00000028911, ENSMUSG00000031652,…
4	0.0411	8	66	3.11859	Cadherin binding	http://amigo.geneontology.org/amigo/term/GO:0045296	ENSMUSG00000026991, ENSMUSG00000031673, ENSMUSG00000036862, ENSMUSG00000000127, ENSMUSG00000026836, ENSMUSG00000037815, ENSMUSG00000048895, ENSMUSG00000020458
4	0.0537	25	513	1.78669	DNA-binding transcription activator activity	http://amigo.geneontology.org/amigo/term/GO:0001216	ENSMUSG00000005698, ENSMUSG00000074867, ENSMUSG00000002147, ENSMUSG00000005718, ENSMUSG00000020453, ENSMUSG00000023994, ENSMUSG00000026586, ENSMUSG00000034333, ENSMUSG00000035158, ENSMUSG00000042508, ENSMUSG00000044167, ENSMUSG00000052040, ENSMUSG00000052534, ENSMUSG00000004151, ENSMUSG00000016477, ENSMUSG00000019878, ENSMUSG00000029135, ENSMUSG00000031627, ENSMUSG00000032402, ENSMUSG00000034522,…
4	0.0537	25	507	1.78669	DNA-binding transcription activator activity RNA polymerase II-specific	http://amigo.geneontology.org/amigo/term/GO:0001228	ENSMUSG00000005698, ENSMUSG00000074867, ENSMUSG00000002147, ENSMUSG00000005718, ENSMUSG00000020453, ENSMUSG00000023994, ENSMUSG00000026586, ENSMUSG00000034333, ENSMUSG00000035158, ENSMUSG00000042508, ENSMUSG00000044167, ENSMUSG00000052040, ENSMUSG00000052534, ENSMUSG00000004151, ENSMUSG00000016477, ENSMUSG00000019878, ENSMUSG00000029135, ENSMUSG00000031627, ENSMUSG00000032402, ENSMUSG00000034522,…
4	0.0685	41	608	1.52879	Chromatin binding	http://amigo.geneontology.org/amigo/term/GO:0003682	ENSMUSG00000003437, ENSMUSG00000014074, ENSMUSG00000017548, ENSMUSG00000018666, ENSMUSG00000026283, ENSMUSG00000026484, ENSMUSG00000029196, ENSMUSG00000029920, ENSMUSG00000030619, ENSMUSG00000044950, ENSMUSG00000047777, ENSMUSG00000079003, ENSMUSG00000000751, ENSMUSG00000005698, ENSMUSG00000017499, ENSMUSG00000020453, ENSMUSG00000022508, ENSMUSG00000024642, ENSMUSG00000029135, ENSMUSG00000029687,…
5	0.00328	19	280	2.91732	Small GTPase binding	http://amigo.geneontology.org/amigo/term/GO:0031267	ENSMUSG00000020143, ENSMUSG00000020790, ENSMUSG00000029414, ENSMUSG00000035954, ENSMUSG00000026425, ENSMUSG00000030172, ENSMUSG00000020580, ENSMUSG00000024290, ENSMUSG00000025531, ENSMUSG00000033792, ENSMUSG00000034667, ENSMUSG00000039046, ENSMUSG00000039361, ENSMUSG00000041879, ENSMUSG00000066571, ENSMUSG00000078185, ENSMUSG00000037933, ENSMUSG00000021374, ENSMUSG00000021823
5	0.00663	21	314	2.54558	GTPase binding	http://amigo.geneontology.org/amigo/term/GO:0051020	ENSMUSG00000020143, ENSMUSG00000020790, ENSMUSG00000029414, ENSMUSG00000035954, ENSMUSG00000026425, ENSMUSG00000030172, ENSMUSG00000020580, ENSMUSG00000021998, ENSMUSG00000024290, ENSMUSG00000025531, ENSMUSG00000026615, ENSMUSG00000033792, ENSMUSG00000034667, ENSMUSG00000039046, ENSMUSG00000039361, ENSMUSG00000041879, ENSMUSG00000066571, ENSMUSG00000078185, ENSMUSG00000037933, ENSMUSG00000021374,…
5	0.0157	72	2408	1.46317	DNA binding	http://amigo.geneontology.org/amigo/term/GO:0003677	ENSMUSG00000007080, ENSMUSG00000009739, ENSMUSG00000012640, ENSMUSG00000021540, ENSMUSG00000022228, ENSMUSG00000024151, ENSMUSG00000024276, ENSMUSG00000024431, ENSMUSG00000024974, ENSMUSG00000025612, ENSMUSG00000025958, ENSMUSG00000026305, ENSMUSG00000026648, ENSMUSG00000026761, ENSMUSG00000029012, ENSMUSG00000033964, ENSMUSG00000035529, ENSMUSG00000036898, ENSMUSG00000037029, ENSMUSG00000038773,…
5	0.0157	53	1486	1.62035	ATP binding	http://amigo.geneontology.org/amigo/term/GO:0005524	ENSMUSG00000025742, ENSMUSG00000026842, ENSMUSG00000001630, ENSMUSG00000002748, ENSMUSG00000004317, ENSMUSG00000005102, ENSMUSG00000006740, ENSMUSG00000007613, ENSMUSG00000014426, ENSMUSG00000018846, ENSMUSG00000019943, ENSMUSG00000020380, ENSMUSG00000020580, ENSMUSG00000021112, ENSMUSG00000021413, ENSMUSG00000022672, ENSMUSG00000022822, ENSMUSG00000024054, ENSMUSG00000024151, ENSMUSG00000024290,…
5	0.0157	55	1570	1.57684	Adenyl nucleotide binding	http://amigo.geneontology.org/amigo/term/GO:0030554	ENSMUSG00000025742, ENSMUSG00000026842, ENSMUSG00000001630, ENSMUSG00000002748, ENSMUSG00000004317, ENSMUSG00000005102, ENSMUSG00000006740, ENSMUSG00000007613, ENSMUSG00000014426, ENSMUSG00000018846, ENSMUSG00000019943, ENSMUSG00000020380, ENSMUSG00000020580, ENSMUSG00000021112, ENSMUSG00000021413, ENSMUSG00000022672, ENSMUSG00000022822, ENSMUSG00000024054, ENSMUSG00000024151, ENSMUSG00000024290,…
5	0.0157	55	1556	1.59672	Adenyl ribonucleotide binding	http://amigo.geneontology.org/amigo/term/GO:0032559	ENSMUSG00000025742, ENSMUSG00000026842, ENSMUSG00000001630, ENSMUSG00000002748, ENSMUSG00000004317, ENSMUSG00000005102, ENSMUSG00000006740, ENSMUSG00000007613, ENSMUSG00000014426, ENSMUSG00000018846, ENSMUSG00000019943, ENSMUSG00000020380, ENSMUSG00000020580, ENSMUSG00000021112, ENSMUSG00000021413, ENSMUSG00000022672, ENSMUSG00000022822, ENSMUSG00000024054, ENSMUSG00000024151, ENSMUSG00000024290,…
5	0.0165	25	440	2.05638	GTPase regulator activity	http://amigo.geneontology.org/amigo/term/GO:0030695	ENSMUSG00000024241, ENSMUSG00000020143, ENSMUSG00000022799, ENSMUSG00000023923, ENSMUSG00000033721, ENSMUSG00000035954, ENSMUSG00000037426, ENSMUSG00000039046, ENSMUSG00000042700, ENSMUSG00000052085, ENSMUSG00000060090, ENSMUSG00000062232, ENSMUSG00000024451, ENSMUSG00000026425, ENSMUSG00000030465, ENSMUSG00000058230, ENSMUSG00000020021, ENSMUSG00000020709, ENSMUSG00000022788, ENSMUSG00000025531,…
5	0.0165	25	440	2.05638	Nucleoside-triphosphatase regulator activity	http://amigo.geneontology.org/amigo/term/GO:0060589	ENSMUSG00000024241, ENSMUSG00000020143, ENSMUSG00000022799, ENSMUSG00000023923, ENSMUSG00000033721, ENSMUSG00000035954, ENSMUSG00000037426, ENSMUSG00000039046, ENSMUSG00000042700, ENSMUSG00000052085, ENSMUSG00000060090, ENSMUSG00000062232, ENSMUSG00000024451, ENSMUSG00000026425, ENSMUSG00000030465, ENSMUSG00000058230, ENSMUSG00000020021, ENSMUSG00000020709, ENSMUSG00000022788, ENSMUSG00000025531,…
5	0.023	66	2191	1.45694	Nucleotide binding	http://amigo.geneontology.org/amigo/term/GO:0000166	ENSMUSG00000025742, ENSMUSG00000036093, ENSMUSG00000004099, ENSMUSG00000026842, ENSMUSG00000001630, ENSMUSG00000002748, ENSMUSG00000004317, ENSMUSG00000005102, ENSMUSG00000006740, ENSMUSG00000007080, ENSMUSG00000007613, ENSMUSG00000014426, ENSMUSG00000018846, ENSMUSG00000019841, ENSMUSG00000019943, ENSMUSG00000020380, ENSMUSG00000020580, ENSMUSG00000021112, ENSMUSG00000021413, ENSMUSG00000022672,…
5	0.023	66	2191	1.45694	Nucleoside phosphate binding	http://amigo.geneontology.org/amigo/term/GO:1901265	ENSMUSG00000025742, ENSMUSG00000036093, ENSMUSG00000004099, ENSMUSG00000026842, ENSMUSG00000001630, ENSMUSG00000002748, ENSMUSG00000004317, ENSMUSG00000005102, ENSMUSG00000006740, ENSMUSG00000007080, ENSMUSG00000007613, ENSMUSG00000014426, ENSMUSG00000018846, ENSMUSG00000019841, ENSMUSG00000019943, ENSMUSG00000020380, ENSMUSG00000020580, ENSMUSG00000021112, ENSMUSG00000021413, ENSMUSG00000022672,…
5	0.0326	7	71	4.0305	Exonuclease activity	http://amigo.geneontology.org/amigo/term/GO:0004527	ENSMUSG00000007080, ENSMUSG00000026648, ENSMUSG00000033166, ENSMUSG00000034724, ENSMUSG00000020380, ENSMUSG00000024472, ENSMUSG00000036550
5	0.0326	57	1837	1.48618	Purine ribonucleoside triphosphate binding	http://amigo.geneontology.org/amigo/term/GO:0035639	ENSMUSG00000025742, ENSMUSG00000036093, ENSMUSG00000026842, ENSMUSG00000001630, ENSMUSG00000002748, ENSMUSG00000004317, ENSMUSG00000005102, ENSMUSG00000006740, ENSMUSG00000007613, ENSMUSG00000014426, ENSMUSG00000018846, ENSMUSG00000019943, ENSMUSG00000020380, ENSMUSG00000020580, ENSMUSG00000021112, ENSMUSG00000021413, ENSMUSG00000022672, ENSMUSG00000022822, ENSMUSG00000024054, ENSMUSG00000024151,…
5	0.0341	59	1917	1.46639	Purine ribonucleotide binding	http://amigo.geneontology.org/amigo/term/GO:0032555	ENSMUSG00000025742, ENSMUSG00000036093, ENSMUSG00000026842, ENSMUSG00000001630, ENSMUSG00000002748, ENSMUSG00000004317, ENSMUSG00000005102, ENSMUSG00000006740, ENSMUSG00000007613, ENSMUSG00000014426, ENSMUSG00000018846, ENSMUSG00000019943, ENSMUSG00000020380, ENSMUSG00000020580, ENSMUSG00000021112, ENSMUSG00000021413, ENSMUSG00000022672, ENSMUSG00000022822, ENSMUSG00000024054, ENSMUSG00000024151,…
5	0.0357	68	2441	1.41094	Anion binding	http://amigo.geneontology.org/amigo/term/GO:0043168	ENSMUSG00000025742, ENSMUSG00000036093, ENSMUSG00000039361, ENSMUSG00000039959, ENSMUSG00000026842, ENSMUSG00000040111, ENSMUSG00000041685, ENSMUSG00000001630, ENSMUSG00000002748, ENSMUSG00000004317, ENSMUSG00000005102, ENSMUSG00000006675, ENSMUSG00000006740, ENSMUSG00000007613, ENSMUSG00000014426, ENSMUSG00000018846, ENSMUSG00000019943, ENSMUSG00000020380, ENSMUSG00000020580, ENSMUSG00000020709,…
5	0.0359	92	3541	1.31066	Nucleic acid binding	http://amigo.geneontology.org/amigo/term/GO:0003676	ENSMUSG00000002107, ENSMUSG00000007080, ENSMUSG00000009739, ENSMUSG00000012640, ENSMUSG00000021540, ENSMUSG00000022228, ENSMUSG00000024151, ENSMUSG00000024276, ENSMUSG00000024431, ENSMUSG00000024974, ENSMUSG00000024991, ENSMUSG00000025612, ENSMUSG00000025958, ENSMUSG00000026305, ENSMUSG00000026648, ENSMUSG00000026761, ENSMUSG00000029012, ENSMUSG00000029169, ENSMUSG00000031433, ENSMUSG00000032407,…
5	0.0359	22	596	1.97412	Protein kinase activity	http://amigo.geneontology.org/amigo/term/GO:0004672	ENSMUSG00000024789, ENSMUSG00000001630, ENSMUSG00000005102, ENSMUSG00000007613, ENSMUSG00000022672, ENSMUSG00000024290, ENSMUSG00000026842, ENSMUSG00000028926, ENSMUSG00000031309, ENSMUSG00000040021, ENSMUSG00000041297, ENSMUSG00000045962, ENSMUSG00000057230, ENSMUSG00000074305, ENSMUSG00000014426, ENSMUSG00000002748, ENSMUSG00000020580, ENSMUSG00000021413, ENSMUSG00000025969, ENSMUSG00000026074,…
5	0.0359	59	1932	1.45074	Purine nucleotide binding	http://amigo.geneontology.org/amigo/term/GO:0017076	ENSMUSG00000025742, ENSMUSG00000036093, ENSMUSG00000026842, ENSMUSG00000001630, ENSMUSG00000002748, ENSMUSG00000004317, ENSMUSG00000005102, ENSMUSG00000006740, ENSMUSG00000007613, ENSMUSG00000014426, ENSMUSG00000018846, ENSMUSG00000019943, ENSMUSG00000020380, ENSMUSG00000020580, ENSMUSG00000021112, ENSMUSG00000021413, ENSMUSG00000022672, ENSMUSG00000022822, ENSMUSG00000024054, ENSMUSG00000024151,…
5	0.0359	59	1936	1.45592	Ribonucleotide binding	http://amigo.geneontology.org/amigo/term/GO:0032553	ENSMUSG00000025742, ENSMUSG00000036093, ENSMUSG00000026842, ENSMUSG00000001630, ENSMUSG00000002748, ENSMUSG00000004317, ENSMUSG00000005102, ENSMUSG00000006740, ENSMUSG00000007613, ENSMUSG00000014426, ENSMUSG00000018846, ENSMUSG00000019943, ENSMUSG00000020380, ENSMUSG00000020580, ENSMUSG00000021112, ENSMUSG00000021413, ENSMUSG00000022672, ENSMUSG00000022822, ENSMUSG00000024054, ENSMUSG00000024151,…
5	0.0427	33	915	1.67655	Transferase activity transferring phosphorus-containing groups	http://amigo.geneontology.org/amigo/term/GO:0016772	ENSMUSG00000024789, ENSMUSG00000001630, ENSMUSG00000005102, ENSMUSG00000007080, ENSMUSG00000007613, ENSMUSG00000018846, ENSMUSG00000019841, ENSMUSG00000022672, ENSMUSG00000024290, ENSMUSG00000025742, ENSMUSG00000026082, ENSMUSG00000026842, ENSMUSG00000028926, ENSMUSG00000031309, ENSMUSG00000032265, ENSMUSG00000040021, ENSMUSG00000041297, ENSMUSG00000045962, ENSMUSG00000057230, ENSMUSG00000074305,…
5	0.0427	6	50	4.14566	Exonuclease activity active with either ribo- or deoxyribonucleic acids and producing 5-prime-phosphomonoesters	http://amigo.geneontology.org/amigo/term/GO:0016796	ENSMUSG00000007080, ENSMUSG00000026648, ENSMUSG00000033166, ENSMUSG00000034724, ENSMUSG00000024472, ENSMUSG00000036550
5	0.0428	28	779	1.75877	Kinase activity	http://amigo.geneontology.org/amigo/term/GO:0016301	ENSMUSG00000024789, ENSMUSG00000001630, ENSMUSG00000005102, ENSMUSG00000007613, ENSMUSG00000018846, ENSMUSG00000022672, ENSMUSG00000024290, ENSMUSG00000026842, ENSMUSG00000028926, ENSMUSG00000031309, ENSMUSG00000040021, ENSMUSG00000041297, ENSMUSG00000045962, ENSMUSG00000057230, ENSMUSG00000074305, ENSMUSG00000014426, ENSMUSG00000002748, ENSMUSG00000020580, ENSMUSG00000021413, ENSMUSG00000025742,…
5	0.0428	69	2564	1.37789	Small molecule binding	http://amigo.geneontology.org/amigo/term/GO:0036094	ENSMUSG00000025742, ENSMUSG00000036093, ENSMUSG00000040111, ENSMUSG00000004099, ENSMUSG00000026842, ENSMUSG00000001630, ENSMUSG00000002748, ENSMUSG00000004317, ENSMUSG00000005102, ENSMUSG00000006675, ENSMUSG00000006740, ENSMUSG00000007080, ENSMUSG00000007613, ENSMUSG00000014426, ENSMUSG00000018846, ENSMUSG00000019841, ENSMUSG00000019943, ENSMUSG00000020380, ENSMUSG00000020580, ENSMUSG00000020709,…
5	0.0478	16	235	2.16767	GTPase activator activity	http://amigo.geneontology.org/amigo/term/GO:0005096	ENSMUSG00000022799, ENSMUSG00000023923, ENSMUSG00000037426, ENSMUSG00000039046, ENSMUSG00000042700, ENSMUSG00000060090, ENSMUSG00000024451, ENSMUSG00000026425, ENSMUSG00000058230, ENSMUSG00000020709, ENSMUSG00000025531, ENSMUSG00000035954, ENSMUSG00000041225, ENSMUSG00000062232, ENSMUSG00000078185, ENSMUSG00000020143
5	0.0523	24	701	1.82227	Phosphotransferase activity alcohol group as acceptor	http://amigo.geneontology.org/amigo/term/GO:0016773	ENSMUSG00000024789, ENSMUSG00000001630, ENSMUSG00000005102, ENSMUSG00000007613, ENSMUSG00000018846, ENSMUSG00000022672, ENSMUSG00000024290, ENSMUSG00000026842, ENSMUSG00000028926, ENSMUSG00000031309, ENSMUSG00000040021, ENSMUSG00000041297, ENSMUSG00000045962, ENSMUSG00000057230, ENSMUSG00000074305, ENSMUSG00000014426, ENSMUSG00000002748, ENSMUSG00000020580, ENSMUSG00000021413, ENSMUSG00000025969,…
5	0.0554	16	306	2.12598	Histone binding	http://amigo.geneontology.org/amigo/term/GO:0042393	ENSMUSG00000006527, ENSMUSG00000025369, ENSMUSG00000041215, ENSMUSG00000041235, ENSMUSG00000043909, ENSMUSG00000057133, ENSMUSG00000021156, ENSMUSG00000022387, ENSMUSG00000024789, ENSMUSG00000032253, ENSMUSG00000035024, ENSMUSG00000038025, ENSMUSG00000041879, ENSMUSG00000034543, ENSMUSG00000002748, ENSMUSG00000025246
6	0.00934	51	1165	1.65904	Transporter activity	http://amigo.geneontology.org/amigo/term/GO:0005215	ENSMUSG00000030082, ENSMUSG00000050144, ENSMUSG00000001436, ENSMUSG00000002984, ENSMUSG00000003873, ENSMUSG00000017664, ENSMUSG00000018340, ENSMUSG00000021486, ENSMUSG00000022404, ENSMUSG00000022560, ENSMUSG00000024327, ENSMUSG00000024339, ENSMUSG00000024818, ENSMUSG00000027822, ENSMUSG00000028744, ENSMUSG00000029073, ENSMUSG00000031156, ENSMUSG00000031808, ENSMUSG00000040907, ENSMUSG00000048807,…
6	0.00934	46	1071	1.70557	Transmembrane transporter activity	http://amigo.geneontology.org/amigo/term/GO:0022857	ENSMUSG00000030082, ENSMUSG00000050144, ENSMUSG00000001436, ENSMUSG00000002984, ENSMUSG00000003873, ENSMUSG00000017664, ENSMUSG00000018340, ENSMUSG00000022404, ENSMUSG00000022560, ENSMUSG00000024327, ENSMUSG00000024339, ENSMUSG00000024818, ENSMUSG00000027822, ENSMUSG00000028744, ENSMUSG00000031156, ENSMUSG00000031808, ENSMUSG00000040907, ENSMUSG00000048807, ENSMUSG00000049686, ENSMUSG00000049922,…
6	0.0237	12	174	2.75857	Structural constituent of ribosome	http://amigo.geneontology.org/amigo/term/GO:0003735	ENSMUSG00000003970, ENSMUSG00000007892, ENSMUSG00000030045, ENSMUSG00000032518, ENSMUSG00000038880, ENSMUSG00000059291, ENSMUSG00000060679, ENSMUSG00000078193, ENSMUSG00000021607, ENSMUSG00000021731, ENSMUSG00000028861, ENSMUSG00000057863
6	0.0506	7	13	3.44821	BH domain binding	http://amigo.geneontology.org/amigo/term/GO:0051400	ENSMUSG00000003873, ENSMUSG00000007659, ENSMUSG00000020372, ENSMUSG00000038612, ENSMUSG00000057329, ENSMUSG00000057789, ENSMUSG00000029528

## Sheet: Figure 1F GO Biological Process
group	FDR	nGenes	Pathway size	Fold enriched	Pathway	URL	Genes
1	0.000306	18	732	3.91732	Blood vessel development	http://amigo.geneontology.org/amigo/term/GO:0001568	ENSMUSG00000032484, ENSMUSG00000079092, ENSMUSG00000002289, ENSMUSG00000005413, ENSMUSG00000018593, ENSMUSG00000027276, ENSMUSG00000029661, ENSMUSG00000030789, ENSMUSG00000034855, ENSMUSG00000035448, ENSMUSG00000035783, ENSMUSG00000037411, ENSMUSG00000040152, ENSMUSG00000002985, ENSMUSG00000021796, ENSMUSG00000024529, ENSMUSG00000028195, ENSMUSG00000017737
1	0.000306	18	763	3.79771	Vasculature development	http://amigo.geneontology.org/amigo/term/GO:0001944	ENSMUSG00000032484, ENSMUSG00000079092, ENSMUSG00000002289, ENSMUSG00000005413, ENSMUSG00000018593, ENSMUSG00000027276, ENSMUSG00000029661, ENSMUSG00000030789, ENSMUSG00000034855, ENSMUSG00000035448, ENSMUSG00000035783, ENSMUSG00000037411, ENSMUSG00000040152, ENSMUSG00000002985, ENSMUSG00000021796, ENSMUSG00000024529, ENSMUSG00000028195, ENSMUSG00000017737
1	0.000306	44	4944	1.86807	Multicellular organism development	http://amigo.geneontology.org/amigo/term/GO:0007275	ENSMUSG00000021796, ENSMUSG00000023367, ENSMUSG00000025582, ENSMUSG00000029765, ENSMUSG00000029810, ENSMUSG00000029814, ENSMUSG00000033581, ENSMUSG00000056071, ENSMUSG00000079092, ENSMUSG00000004891, ENSMUSG00000017737, ENSMUSG00000021250, ENSMUSG00000027276, ENSMUSG00000028195, ENSMUSG00000030789, ENSMUSG00000032484, ENSMUSG00000060550, ENSMUSG00000001119, ENSMUSG00000002289, ENSMUSG00000002985,…
1	0.000306	41	4467	1.96054	System development	http://amigo.geneontology.org/amigo/term/GO:0048731	ENSMUSG00000023367, ENSMUSG00000025582, ENSMUSG00000029765, ENSMUSG00000029810, ENSMUSG00000029814, ENSMUSG00000033581, ENSMUSG00000056071, ENSMUSG00000021796, ENSMUSG00000004891, ENSMUSG00000017737, ENSMUSG00000021250, ENSMUSG00000027276, ENSMUSG00000028195, ENSMUSG00000030789, ENSMUSG00000032484, ENSMUSG00000079092, ENSMUSG00000002289, ENSMUSG00000002985, ENSMUSG00000005413, ENSMUSG00000018593,…
1	0.000675	7	169	10.1827	Regulation of endothelial cell proliferation	http://amigo.geneontology.org/amigo/term/GO:0001936	ENSMUSG00000002985, ENSMUSG00000005413, ENSMUSG00000018593, ENSMUSG00000026228, ENSMUSG00000040152, ENSMUSG00000035448, ENSMUSG00000079092
1	0.000675	31	2831	2.22547	Response to external stimulus	http://amigo.geneontology.org/amigo/term/GO:0009605	ENSMUSG00000020641, ENSMUSG00000029765, ENSMUSG00000032496, ENSMUSG00000034459, ENSMUSG00000034855, ENSMUSG00000035448, ENSMUSG00000056071, ENSMUSG00000069516, ENSMUSG00000069793, ENSMUSG00000074896, ENSMUSG00000079092, ENSMUSG00000079227, ENSMUSG00000020638, ENSMUSG00000021250, ENSMUSG00000030789, ENSMUSG00000060550, ENSMUSG00000002985, ENSMUSG00000005413, ENSMUSG00000024529, ENSMUSG00000028195,…
1	0.000675	31	2751	2.26668	Anatomical structure morphogenesis	http://amigo.geneontology.org/amigo/term/GO:0009653	ENSMUSG00000025582, ENSMUSG00000029765, ENSMUSG00000032484, ENSMUSG00000079092, ENSMUSG00000001119, ENSMUSG00000002289, ENSMUSG00000005413, ENSMUSG00000017737, ENSMUSG00000018593, ENSMUSG00000027276, ENSMUSG00000028195, ENSMUSG00000029661, ENSMUSG00000030789, ENSMUSG00000032496, ENSMUSG00000034855, ENSMUSG00000035448, ENSMUSG00000037411, ENSMUSG00000040152, ENSMUSG00000002985, ENSMUSG00000021796,…
1	0.000675	23	1533	2.74006	Cell migration	http://amigo.geneontology.org/amigo/term/GO:0016477	ENSMUSG00000029765, ENSMUSG00000034855, ENSMUSG00000035448, ENSMUSG00000056071, ENSMUSG00000079227, ENSMUSG00000028364, ENSMUSG00000028195, ENSMUSG00000079092, ENSMUSG00000002985, ENSMUSG00000005413, ENSMUSG00000017737, ENSMUSG00000018593, ENSMUSG00000021796, ENSMUSG00000024529, ENSMUSG00000027276, ENSMUSG00000030789, ENSMUSG00000035783, ENSMUSG00000037411, ENSMUSG00000040152, ENSMUSG00000026228,…
1	0.000675	16	637	3.87914	Blood vessel morphogenesis	http://amigo.geneontology.org/amigo/term/GO:0048514	ENSMUSG00000032484, ENSMUSG00000079092, ENSMUSG00000002289, ENSMUSG00000005413, ENSMUSG00000018593, ENSMUSG00000027276, ENSMUSG00000030789, ENSMUSG00000034855, ENSMUSG00000035448, ENSMUSG00000037411, ENSMUSG00000040152, ENSMUSG00000002985, ENSMUSG00000021796, ENSMUSG00000024529, ENSMUSG00000028195, ENSMUSG00000017737
1	0.000675	20	1160	3.12304	Circulatory system development	http://amigo.geneontology.org/amigo/term/GO:0072359	ENSMUSG00000021796, ENSMUSG00000032484, ENSMUSG00000079092, ENSMUSG00000002289, ENSMUSG00000005413, ENSMUSG00000018593, ENSMUSG00000026228, ENSMUSG00000027276, ENSMUSG00000029661, ENSMUSG00000030789, ENSMUSG00000034855, ENSMUSG00000035448, ENSMUSG00000035783, ENSMUSG00000037411, ENSMUSG00000040152, ENSMUSG00000002985, ENSMUSG00000029765, ENSMUSG00000024529, ENSMUSG00000028195, ENSMUSG00000017737
1	0.000716	23	1498	2.71664	Regulation of multicellular organismal development	http://amigo.geneontology.org/amigo/term/GO:2000026	ENSMUSG00000023367, ENSMUSG00000029765, ENSMUSG00000029810, ENSMUSG00000079092, ENSMUSG00000017737, ENSMUSG00000021250, ENSMUSG00000027276, ENSMUSG00000030789, ENSMUSG00000032484, ENSMUSG00000005413, ENSMUSG00000018593, ENSMUSG00000021796, ENSMUSG00000028195, ENSMUSG00000030117, ENSMUSG00000034855, ENSMUSG00000035448, ENSMUSG00000037411, ENSMUSG00000040152, ENSMUSG00000024529, ENSMUSG00000031137,…
1	0.000919	18	1044	3.23052	Negative regulation of developmental process	http://amigo.geneontology.org/amigo/term/GO:0051093	ENSMUSG00000023367, ENSMUSG00000029810, ENSMUSG00000029438, ENSMUSG00000017737, ENSMUSG00000027276, ENSMUSG00000032484, ENSMUSG00000079092, ENSMUSG00000018593, ENSMUSG00000030117, ENSMUSG00000034855, ENSMUSG00000037411, ENSMUSG00000040152, ENSMUSG00000021796, ENSMUSG00000031137, ENSMUSG00000074505, ENSMUSG00000002985, ENSMUSG00000079227, ENSMUSG00000032496
1	0.00138	7	187	8.79419	Endothelial cell proliferation	http://amigo.geneontology.org/amigo/term/GO:0001935	ENSMUSG00000002985, ENSMUSG00000005413, ENSMUSG00000018593, ENSMUSG00000026228, ENSMUSG00000040152, ENSMUSG00000035448, ENSMUSG00000079092
1	0.00138	17	905	3.24042	Tube morphogenesis	http://amigo.geneontology.org/amigo/term/GO:0035239	ENSMUSG00000032484, ENSMUSG00000079092, ENSMUSG00000002289, ENSMUSG00000005413, ENSMUSG00000018593, ENSMUSG00000027276, ENSMUSG00000030789, ENSMUSG00000034855, ENSMUSG00000035448, ENSMUSG00000037411, ENSMUSG00000040152, ENSMUSG00000002985, ENSMUSG00000021796, ENSMUSG00000024529, ENSMUSG00000028195, ENSMUSG00000017737, ENSMUSG00000028364
1	0.00138	23	1724	2.56328	Cell motility	http://amigo.geneontology.org/amigo/term/GO:0048870	ENSMUSG00000029765, ENSMUSG00000034855, ENSMUSG00000035448, ENSMUSG00000056071, ENSMUSG00000079227, ENSMUSG00000028364, ENSMUSG00000028195, ENSMUSG00000079092, ENSMUSG00000002985, ENSMUSG00000005413, ENSMUSG00000017737, ENSMUSG00000018593, ENSMUSG00000021796, ENSMUSG00000024529, ENSMUSG00000027276, ENSMUSG00000030789, ENSMUSG00000035783, ENSMUSG00000037411, ENSMUSG00000040152, ENSMUSG00000026228,…
1	0.00138	23	1724	2.56328	Localization of cell	http://amigo.geneontology.org/amigo/term/GO:0051674	ENSMUSG00000029765, ENSMUSG00000034855, ENSMUSG00000035448, ENSMUSG00000056071, ENSMUSG00000079227, ENSMUSG00000028364, ENSMUSG00000028195, ENSMUSG00000079092, ENSMUSG00000002985, ENSMUSG00000005413, ENSMUSG00000017737, ENSMUSG00000018593, ENSMUSG00000021796, ENSMUSG00000024529, ENSMUSG00000027276, ENSMUSG00000030789, ENSMUSG00000035783, ENSMUSG00000037411, ENSMUSG00000040152, ENSMUSG00000026228,…
1	0.00171	23	1765	2.5226	Regulation of cell population proliferation	http://amigo.geneontology.org/amigo/term/GO:0042127	ENSMUSG00000079092, ENSMUSG00000029438, ENSMUSG00000028364, ENSMUSG00000001228, ENSMUSG00000002985, ENSMUSG00000005413, ENSMUSG00000017737, ENSMUSG00000018593, ENSMUSG00000021796, ENSMUSG00000026228, ENSMUSG00000028195, ENSMUSG00000030789, ENSMUSG00000032496, ENSMUSG00000032725, ENSMUSG00000034855, ENSMUSG00000040152, ENSMUSG00000027276, ENSMUSG00000032113, ENSMUSG00000034612, ENSMUSG00000035448,…
1	0.00194	11	536	4.60648	Skeletal system development	http://amigo.geneontology.org/amigo/term/GO:0001501	ENSMUSG00000021796, ENSMUSG00000028195, ENSMUSG00000029661, ENSMUSG00000030117, ENSMUSG00000032496, ENSMUSG00000017737, ENSMUSG00000031375, ENSMUSG00000018593, ENSMUSG00000024529, ENSMUSG00000034612, ENSMUSG00000070436
1	0.00194	10	423	5.11831	Regulation of epithelial cell proliferation	http://amigo.geneontology.org/amigo/term/GO:0050678	ENSMUSG00000001228, ENSMUSG00000002985, ENSMUSG00000005413, ENSMUSG00000018593, ENSMUSG00000026228, ENSMUSG00000040152, ENSMUSG00000027276, ENSMUSG00000021796, ENSMUSG00000035448, ENSMUSG00000079092
1	0.00194	31	2872	2.05469	Regulation of multicellular organismal process	http://amigo.geneontology.org/amigo/term/GO:0051239	ENSMUSG00000002985, ENSMUSG00000023367, ENSMUSG00000029765, ENSMUSG00000029810, ENSMUSG00000040564, ENSMUSG00000079092, ENSMUSG00000029438, ENSMUSG00000017737, ENSMUSG00000021250, ENSMUSG00000027276, ENSMUSG00000030789, ENSMUSG00000032484, ENSMUSG00000005413, ENSMUSG00000018593, ENSMUSG00000021796, ENSMUSG00000025582, ENSMUSG00000026228, ENSMUSG00000028195, ENSMUSG00000030117, ENSMUSG00000032496,…
1	0.00203	18	1136	2.94379	Tube development	http://amigo.geneontology.org/amigo/term/GO:0035295	ENSMUSG00000032484, ENSMUSG00000079092, ENSMUSG00000002289, ENSMUSG00000005413, ENSMUSG00000018593, ENSMUSG00000027276, ENSMUSG00000030789, ENSMUSG00000034855, ENSMUSG00000035448, ENSMUSG00000037411, ENSMUSG00000040152, ENSMUSG00000002985, ENSMUSG00000029765, ENSMUSG00000021796, ENSMUSG00000024529, ENSMUSG00000028195, ENSMUSG00000017737, ENSMUSG00000028364
1	0.003	6	129	9.21296	Regulation of wound healing	http://amigo.geneontology.org/amigo/term/GO:0061041	ENSMUSG00000002985, ENSMUSG00000035783, ENSMUSG00000037411, ENSMUSG00000040152, ENSMUSG00000074743, ENSMUSG00000056071
1	0.00302	16	954	3.09246	Regulation of anatomical structure morphogenesis	http://amigo.geneontology.org/amigo/term/GO:0022603	ENSMUSG00000029765, ENSMUSG00000032484, ENSMUSG00000079092, ENSMUSG00000005413, ENSMUSG00000018593, ENSMUSG00000030789, ENSMUSG00000034855, ENSMUSG00000035448, ENSMUSG00000037411, ENSMUSG00000040152, ENSMUSG00000021796, ENSMUSG00000027276, ENSMUSG00000031137, ENSMUSG00000002985, ENSMUSG00000017737, ENSMUSG00000079227
1	0.00302	23	1913	2.38983	Locomotion	http://amigo.geneontology.org/amigo/term/GO:0040011	ENSMUSG00000029765, ENSMUSG00000034855, ENSMUSG00000035448, ENSMUSG00000056071, ENSMUSG00000079227, ENSMUSG00000028364, ENSMUSG00000028195, ENSMUSG00000079092, ENSMUSG00000002985, ENSMUSG00000005413, ENSMUSG00000017737, ENSMUSG00000018593, ENSMUSG00000021796, ENSMUSG00000024529, ENSMUSG00000027276, ENSMUSG00000030789, ENSMUSG00000035783, ENSMUSG00000037411, ENSMUSG00000040152, ENSMUSG00000026228,…
1	0.00302	18	1090	2.8267	Regulation of cellular component movement	http://amigo.geneontology.org/amigo/term/GO:0051270	ENSMUSG00000029765, ENSMUSG00000028364, ENSMUSG00000028195, ENSMUSG00000079092, ENSMUSG00000002985, ENSMUSG00000005413, ENSMUSG00000017737, ENSMUSG00000018593, ENSMUSG00000021796, ENSMUSG00000027276, ENSMUSG00000030789, ENSMUSG00000034855, ENSMUSG00000035783, ENSMUSG00000037411, ENSMUSG00000040152, ENSMUSG00000031137, ENSMUSG00000047562, ENSMUSG00000079227
2	4.89e-19	65	1020	3.40619	DNA metabolic process	http://amigo.geneontology.org/amigo/term/GO:0006259	ENSMUSG00000000028, ENSMUSG00000002870, ENSMUSG00000004018, ENSMUSG00000006715, ENSMUSG00000016984, ENSMUSG00000017146, ENSMUSG00000020608, ENSMUSG00000020974, ENSMUSG00000022673, ENSMUSG00000022881, ENSMUSG00000022960, ENSMUSG00000023953, ENSMUSG00000024691, ENSMUSG00000024833, ENSMUSG00000025001, ENSMUSG00000025395, ENSMUSG00000025925, ENSMUSG00000026669, ENSMUSG00000027323, ENSMUSG00000027454,…
2	1.82e-17	40	276	5.05397	DNA replication	http://amigo.geneontology.org/amigo/term/GO:0006260	ENSMUSG00000000028, ENSMUSG00000002870, ENSMUSG00000006715, ENSMUSG00000016984, ENSMUSG00000020974, ENSMUSG00000022673, ENSMUSG00000022881, ENSMUSG00000022960, ENSMUSG00000024691, ENSMUSG00000024833, ENSMUSG00000025395, ENSMUSG00000025925, ENSMUSG00000026669, ENSMUSG00000027454, ENSMUSG00000029730, ENSMUSG00000030528, ENSMUSG00000032397, ENSMUSG00000037572, ENSMUSG00000041859, ENSMUSG00000046591,…
2	6.82e-17	32	146	6.16755	DNA-templated DNA replication	http://amigo.geneontology.org/amigo/term/GO:0006261	ENSMUSG00000000028, ENSMUSG00000002870, ENSMUSG00000016984, ENSMUSG00000020974, ENSMUSG00000022673, ENSMUSG00000022881, ENSMUSG00000022960, ENSMUSG00000024833, ENSMUSG00000025395, ENSMUSG00000026669, ENSMUSG00000027454, ENSMUSG00000029730, ENSMUSG00000030528, ENSMUSG00000032397, ENSMUSG00000037572, ENSMUSG00000041859, ENSMUSG00000046591, ENSMUSG00000051278, ENSMUSG00000055884, ENSMUSG00000017146,…
2	4.21e-15	45	559	3.93626	DNA repair	http://amigo.geneontology.org/amigo/term/GO:0006281	ENSMUSG00000000028, ENSMUSG00000002870, ENSMUSG00000004018, ENSMUSG00000017146, ENSMUSG00000020608, ENSMUSG00000020974, ENSMUSG00000022673, ENSMUSG00000022881, ENSMUSG00000023953, ENSMUSG00000027323, ENSMUSG00000028224, ENSMUSG00000028702, ENSMUSG00000028933, ENSMUSG00000029283, ENSMUSG00000029730, ENSMUSG00000030528, ENSMUSG00000032344, ENSMUSG00000033596, ENSMUSG00000037572, ENSMUSG00000039748,…
2	4.53e-15	55	838	3.2745	Cellular response to DNA damage stimulus	http://amigo.geneontology.org/amigo/term/GO:0006974	ENSMUSG00000000028, ENSMUSG00000002870, ENSMUSG00000004018, ENSMUSG00000016984, ENSMUSG00000017146, ENSMUSG00000020608, ENSMUSG00000020974, ENSMUSG00000022673, ENSMUSG00000022881, ENSMUSG00000023953, ENSMUSG00000026429, ENSMUSG00000027242, ENSMUSG00000027323, ENSMUSG00000028224, ENSMUSG00000028702, ENSMUSG00000028933, ENSMUSG00000029283, ENSMUSG00000029730, ENSMUSG00000030528, ENSMUSG00000032267,…
2	6.26e-14	65	1784	2.71744	Cell cycle	http://amigo.geneontology.org/amigo/term/GO:0007049	ENSMUSG00000000028, ENSMUSG00000002870, ENSMUSG00000006715, ENSMUSG00000016984, ENSMUSG00000021714, ENSMUSG00000022105, ENSMUSG00000022673, ENSMUSG00000022960, ENSMUSG00000027242, ENSMUSG00000027323, ENSMUSG00000027326, ENSMUSG00000027454, ENSMUSG00000027641, ENSMUSG00000028212, ENSMUSG00000028224, ENSMUSG00000028312, ENSMUSG00000028702, ENSMUSG00000032267, ENSMUSG00000032397, ENSMUSG00000037572,…
2	5.55e-12	24	153	5.93292	Double-strand break repair via homologous recombination	http://amigo.geneontology.org/amigo/term/GO:0000724	ENSMUSG00000000028, ENSMUSG00000002870, ENSMUSG00000017146, ENSMUSG00000020608, ENSMUSG00000022673, ENSMUSG00000027323, ENSMUSG00000028224, ENSMUSG00000028702, ENSMUSG00000028933, ENSMUSG00000029283, ENSMUSG00000029730, ENSMUSG00000030528, ENSMUSG00000032344, ENSMUSG00000033596, ENSMUSG00000041859, ENSMUSG00000044702, ENSMUSG00000055884, ENSMUSG00000078773, ENSMUSG00000035455, ENSMUSG00000036202,…
2	5.55e-12	24	156	5.93292	Recombinational repair	http://amigo.geneontology.org/amigo/term/GO:0000725	ENSMUSG00000000028, ENSMUSG00000002870, ENSMUSG00000017146, ENSMUSG00000020608, ENSMUSG00000022673, ENSMUSG00000027323, ENSMUSG00000028224, ENSMUSG00000028702, ENSMUSG00000028933, ENSMUSG00000029283, ENSMUSG00000029730, ENSMUSG00000030528, ENSMUSG00000032344, ENSMUSG00000033596, ENSMUSG00000041859, ENSMUSG00000044702, ENSMUSG00000055884, ENSMUSG00000078773, ENSMUSG00000035455, ENSMUSG00000036202,…
2	8.29e-12	51	1187	2.94387	Cell cycle process	http://amigo.geneontology.org/amigo/term/GO:0022402	ENSMUSG00000000028, ENSMUSG00000002870, ENSMUSG00000016984, ENSMUSG00000021714, ENSMUSG00000022105, ENSMUSG00000022673, ENSMUSG00000022960, ENSMUSG00000027242, ENSMUSG00000027323, ENSMUSG00000027326, ENSMUSG00000027454, ENSMUSG00000027641, ENSMUSG00000028212, ENSMUSG00000028224, ENSMUSG00000028312, ENSMUSG00000028702, ENSMUSG00000032267, ENSMUSG00000032397, ENSMUSG00000040599, ENSMUSG00000041859,…
2	9.9e-12	30	311	4.61004	DNA recombination	http://amigo.geneontology.org/amigo/term/GO:0006310	ENSMUSG00000000028, ENSMUSG00000002870, ENSMUSG00000017146, ENSMUSG00000020608, ENSMUSG00000022673, ENSMUSG00000027323, ENSMUSG00000028224, ENSMUSG00000028702, ENSMUSG00000028933, ENSMUSG00000029283, ENSMUSG00000029730, ENSMUSG00000030528, ENSMUSG00000032344, ENSMUSG00000033596, ENSMUSG00000039748, ENSMUSG00000041859, ENSMUSG00000044702, ENSMUSG00000055884, ENSMUSG00000078773, ENSMUSG00000026196,…
2	8.28e-10	26	280	4.54857	Double-strand break repair	http://amigo.geneontology.org/amigo/term/GO:0006302	ENSMUSG00000000028, ENSMUSG00000002870, ENSMUSG00000017146, ENSMUSG00000020608, ENSMUSG00000022673, ENSMUSG00000027323, ENSMUSG00000028224, ENSMUSG00000028702, ENSMUSG00000028933, ENSMUSG00000029283, ENSMUSG00000029730, ENSMUSG00000030528, ENSMUSG00000032344, ENSMUSG00000033596, ENSMUSG00000041859, ENSMUSG00000044702, ENSMUSG00000055884, ENSMUSG00000078773, ENSMUSG00000069495, ENSMUSG00000035455,…
2	1.4e-08	40	879	2.89718	Mitotic cell cycle	http://amigo.geneontology.org/amigo/term/GO:0000278	ENSMUSG00000000028, ENSMUSG00000002870, ENSMUSG00000021714, ENSMUSG00000022105, ENSMUSG00000022673, ENSMUSG00000027454, ENSMUSG00000027641, ENSMUSG00000028212, ENSMUSG00000028224, ENSMUSG00000028312, ENSMUSG00000037572, ENSMUSG00000040599, ENSMUSG00000041859, ENSMUSG00000042029, ENSMUSG00000046591, ENSMUSG00000072082, ENSMUSG00000090877, ENSMUSG00000017146, ENSMUSG00000026196, ENSMUSG00000028693,…
2	9.49e-08	14	50	6.92174	DNA-templated DNA replication maintenance of fidelity	http://amigo.geneontology.org/amigo/term/GO:0045005	ENSMUSG00000016984, ENSMUSG00000032397, ENSMUSG00000051278, ENSMUSG00000055884, ENSMUSG00000017146, ENSMUSG00000026196, ENSMUSG00000028224, ENSMUSG00000022960, ENSMUSG00000027323, ENSMUSG00000030528, ENSMUSG00000033596, ENSMUSG00000051235, ENSMUSG00000059323, ENSMUSG00000024691
2	1.13e-07	11	36	8.93469	Cell cycle DNA replication	http://amigo.geneontology.org/amigo/term/GO:0044786	ENSMUSG00000000028, ENSMUSG00000002870, ENSMUSG00000022673, ENSMUSG00000022960, ENSMUSG00000027454, ENSMUSG00000041859, ENSMUSG00000006715, ENSMUSG00000027323, ENSMUSG00000029283, ENSMUSG00000017550, ENSMUSG00000046179
2	3.51e-07	12	43	7.58095	Replication fork processing	http://amigo.geneontology.org/amigo/term/GO:0031297	ENSMUSG00000016984, ENSMUSG00000051278, ENSMUSG00000055884, ENSMUSG00000017146, ENSMUSG00000026196, ENSMUSG00000028224, ENSMUSG00000027323, ENSMUSG00000030528, ENSMUSG00000033596, ENSMUSG00000051235, ENSMUSG00000059323, ENSMUSG00000024691
2	3.58e-07	34	733	2.90698	Mitotic cell cycle process	http://amigo.geneontology.org/amigo/term/GO:1903047	ENSMUSG00000000028, ENSMUSG00000002870, ENSMUSG00000021714, ENSMUSG00000022105, ENSMUSG00000022673, ENSMUSG00000027454, ENSMUSG00000027641, ENSMUSG00000028212, ENSMUSG00000028224, ENSMUSG00000028312, ENSMUSG00000040599, ENSMUSG00000041859, ENSMUSG00000042029, ENSMUSG00000046591, ENSMUSG00000072082, ENSMUSG00000090877, ENSMUSG00000017146, ENSMUSG00000026196, ENSMUSG00000028693, ENSMUSG00000020649,…
2	4.82e-07	31	552	3.06534	Regulation of DNA metabolic process	http://amigo.geneontology.org/amigo/term/GO:0051052	ENSMUSG00000006715, ENSMUSG00000025925, ENSMUSG00000032344, ENSMUSG00000032397, ENSMUSG00000042498, ENSMUSG00000046591, ENSMUSG00000002870, ENSMUSG00000017146, ENSMUSG00000022673, ENSMUSG00000026196, ENSMUSG00000029730, ENSMUSG00000041859, ENSMUSG00000069495, ENSMUSG00000007872, ENSMUSG00000017550, ENSMUSG00000022881, ENSMUSG00000022960, ENSMUSG00000025764, ENSMUSG00000027323, ENSMUSG00000027454,…
2	5.55e-07	62	1909	1.99161	Cellular response to stress	http://amigo.geneontology.org/amigo/term/GO:0033554	ENSMUSG00000000028, ENSMUSG00000002870, ENSMUSG00000004018, ENSMUSG00000016984, ENSMUSG00000017146, ENSMUSG00000020608, ENSMUSG00000020974, ENSMUSG00000022673, ENSMUSG00000022881, ENSMUSG00000023953, ENSMUSG00000026429, ENSMUSG00000027242, ENSMUSG00000027323, ENSMUSG00000028224, ENSMUSG00000028702, ENSMUSG00000028933, ENSMUSG00000029283, ENSMUSG00000029730, ENSMUSG00000030528, ENSMUSG00000032267,…
2	7.84e-07	10	31	8.74725	Nuclear DNA replication	http://amigo.geneontology.org/amigo/term/GO:0033260	ENSMUSG00000000028, ENSMUSG00000002870, ENSMUSG00000022673, ENSMUSG00000022960, ENSMUSG00000027454, ENSMUSG00000041859, ENSMUSG00000006715, ENSMUSG00000027323, ENSMUSG00000029283, ENSMUSG00000017550
2	9.27e-07	13	87	6.42733	DNA duplex unwinding	http://amigo.geneontology.org/amigo/term/GO:0032508	ENSMUSG00000002870, ENSMUSG00000022673, ENSMUSG00000028224, ENSMUSG00000029730, ENSMUSG00000030528, ENSMUSG00000027454, ENSMUSG00000000028, ENSMUSG00000022881, ENSMUSG00000027323, ENSMUSG00000028702, ENSMUSG00000041859, ENSMUSG00000051220, ENSMUSG00000055884
2	9.27e-07	13	58	6.42733	Regulation of DNA-templated DNA replication	http://amigo.geneontology.org/amigo/term/GO:0090329	ENSMUSG00000032397, ENSMUSG00000046591, ENSMUSG00000002870, ENSMUSG00000022673, ENSMUSG00000029730, ENSMUSG00000041859, ENSMUSG00000006715, ENSMUSG00000022881, ENSMUSG00000022960, ENSMUSG00000027454, ENSMUSG00000029283, ENSMUSG00000030528, ENSMUSG00000046179
2	9.93e-07	40	1026	2.49922	Chromosome organization	http://amigo.geneontology.org/amigo/term/GO:0051276	ENSMUSG00000002835, ENSMUSG00000002870, ENSMUSG00000009575, ENSMUSG00000017146, ENSMUSG00000018651, ENSMUSG00000021714, ENSMUSG00000022673, ENSMUSG00000025001, ENSMUSG00000025925, ENSMUSG00000027323, ENSMUSG00000028224, ENSMUSG00000028312, ENSMUSG00000028693, ENSMUSG00000029730, ENSMUSG00000030528, ENSMUSG00000036202, ENSMUSG00000040599, ENSMUSG00000042029, ENSMUSG00000052798, ENSMUSG00000060678,…
2	1.03e-06	17	141	4.83286	Regulation of DNA replication	http://amigo.geneontology.org/amigo/term/GO:0006275	ENSMUSG00000006715, ENSMUSG00000025925, ENSMUSG00000032397, ENSMUSG00000046591, ENSMUSG00000002870, ENSMUSG00000022673, ENSMUSG00000029730, ENSMUSG00000041859, ENSMUSG00000007872, ENSMUSG00000017550, ENSMUSG00000022881, ENSMUSG00000022960, ENSMUSG00000025764, ENSMUSG00000027454, ENSMUSG00000029283, ENSMUSG00000030528, ENSMUSG00000046179
2	1.64e-06	13	93	6.15952	DNA geometric change	http://amigo.geneontology.org/amigo/term/GO:0032392	ENSMUSG00000002870, ENSMUSG00000022673, ENSMUSG00000028224, ENSMUSG00000029730, ENSMUSG00000030528, ENSMUSG00000027454, ENSMUSG00000000028, ENSMUSG00000022881, ENSMUSG00000027323, ENSMUSG00000028702, ENSMUSG00000041859, ENSMUSG00000051220, ENSMUSG00000055884
2	5.58e-06	13	102	5.68571	DNA conformation change	http://amigo.geneontology.org/amigo/term/GO:0071103	ENSMUSG00000002870, ENSMUSG00000022673, ENSMUSG00000028224, ENSMUSG00000029730, ENSMUSG00000030528, ENSMUSG00000027454, ENSMUSG00000000028, ENSMUSG00000022881, ENSMUSG00000027323, ENSMUSG00000028702, ENSMUSG00000041859, ENSMUSG00000051220, ENSMUSG00000055884
4	3.09e-07	194	4571	1.4165	RNA metabolic process	http://amigo.geneontology.org/amigo/term/GO:0016070	ENSMUSG00000001632, ENSMUSG00000002147, ENSMUSG00000002221, ENSMUSG00000003929, ENSMUSG00000004151, ENSMUSG00000005698, ENSMUSG00000005718, ENSMUSG00000015882, ENSMUSG00000016477, ENSMUSG00000018379, ENSMUSG00000018666, ENSMUSG00000018974, ENSMUSG00000019878, ENSMUSG00000020180, ENSMUSG00000020453, ENSMUSG00000020473, ENSMUSG00000021134, ENSMUSG00000021326, ENSMUSG00000021395, ENSMUSG00000021546,…
4	8.56e-07	169	3791	1.4493	Regulation of RNA metabolic process	http://amigo.geneontology.org/amigo/term/GO:0051252	ENSMUSG00000001632, ENSMUSG00000002147, ENSMUSG00000002221, ENSMUSG00000003929, ENSMUSG00000004151, ENSMUSG00000005698, ENSMUSG00000005718, ENSMUSG00000015882, ENSMUSG00000016477, ENSMUSG00000018666, ENSMUSG00000019878, ENSMUSG00000020453, ENSMUSG00000020473, ENSMUSG00000021326, ENSMUSG00000021395, ENSMUSG00000021546, ENSMUSG00000022139, ENSMUSG00000022508, ENSMUSG00000022601, ENSMUSG00000022974,…
4	1.95e-05	202	4947	1.33455	Regulation of gene expression	http://amigo.geneontology.org/amigo/term/GO:0010468	ENSMUSG00000030447, ENSMUSG00000000568, ENSMUSG00000001632, ENSMUSG00000002147, ENSMUSG00000002221, ENSMUSG00000003929, ENSMUSG00000004151, ENSMUSG00000005698, ENSMUSG00000005718, ENSMUSG00000015882, ENSMUSG00000016477, ENSMUSG00000018666, ENSMUSG00000019878, ENSMUSG00000020091, ENSMUSG00000020453, ENSMUSG00000020454, ENSMUSG00000020473, ENSMUSG00000021326, ENSMUSG00000021395, ENSMUSG00000021546,…
4	2.31e-05	180	4098	1.36676	Regulation of nucleobase-containing compound metabolic process	http://amigo.geneontology.org/amigo/term/GO:0019219	ENSMUSG00000001632, ENSMUSG00000002147, ENSMUSG00000002221, ENSMUSG00000003929, ENSMUSG00000004151, ENSMUSG00000005698, ENSMUSG00000005718, ENSMUSG00000015882, ENSMUSG00000016477, ENSMUSG00000018666, ENSMUSG00000019878, ENSMUSG00000020453, ENSMUSG00000020473, ENSMUSG00000021326, ENSMUSG00000021395, ENSMUSG00000021546, ENSMUSG00000022139, ENSMUSG00000022508, ENSMUSG00000022601, ENSMUSG00000022974,…
4	0.000119	165	3937	1.36676	Regulation of macromolecule biosynthetic process	http://amigo.geneontology.org/amigo/term/GO:0010556	ENSMUSG00000030447, ENSMUSG00000001632, ENSMUSG00000002147, ENSMUSG00000002221, ENSMUSG00000003929, ENSMUSG00000004151, ENSMUSG00000005698, ENSMUSG00000005718, ENSMUSG00000015882, ENSMUSG00000016477, ENSMUSG00000018666, ENSMUSG00000019878, ENSMUSG00000020091, ENSMUSG00000020453, ENSMUSG00000020454, ENSMUSG00000020473, ENSMUSG00000021326, ENSMUSG00000021395, ENSMUSG00000021546, ENSMUSG00000022508,…
4	0.000183	82	1500	1.63017	Negative regulation of RNA metabolic process	http://amigo.geneontology.org/amigo/term/GO:0051253	ENSMUSG00000003929, ENSMUSG00000018666, ENSMUSG00000020473, ENSMUSG00000021326, ENSMUSG00000022508, ENSMUSG00000025268, ENSMUSG00000026932, ENSMUSG00000028522, ENSMUSG00000030619, ENSMUSG00000035623, ENSMUSG00000037395, ENSMUSG00000038214, ENSMUSG00000040363, ENSMUSG00000046058, ENSMUSG00000049672, ENSMUSG00000053080, ENSMUSG00000079003, ENSMUSG00000039985, ENSMUSG00000048118, ENSMUSG00000002147,…
4	0.00025	172	4122	1.33617	Regulation of cellular biosynthetic process	http://amigo.geneontology.org/amigo/term/GO:0031326	ENSMUSG00000030447, ENSMUSG00000001632, ENSMUSG00000002147, ENSMUSG00000002221, ENSMUSG00000003929, ENSMUSG00000004151, ENSMUSG00000005698, ENSMUSG00000005718, ENSMUSG00000015882, ENSMUSG00000016477, ENSMUSG00000018666, ENSMUSG00000019878, ENSMUSG00000020091, ENSMUSG00000020453, ENSMUSG00000020454, ENSMUSG00000020473, ENSMUSG00000021326, ENSMUSG00000021395, ENSMUSG00000021546, ENSMUSG00000022508,…
4	0.000254	147	3496	1.38263	Regulation of RNA biosynthetic process	http://amigo.geneontology.org/amigo/term/GO:2001141	ENSMUSG00000001632, ENSMUSG00000002147, ENSMUSG00000002221, ENSMUSG00000003929, ENSMUSG00000004151, ENSMUSG00000005698, ENSMUSG00000005718, ENSMUSG00000015882, ENSMUSG00000016477, ENSMUSG00000018666, ENSMUSG00000019878, ENSMUSG00000020453, ENSMUSG00000020473, ENSMUSG00000021326, ENSMUSG00000021395, ENSMUSG00000021546, ENSMUSG00000022508, ENSMUSG00000022601, ENSMUSG00000022974, ENSMUSG00000023994,…
4	0.000275	173	4209	1.32743	Regulation of biosynthetic process	http://amigo.geneontology.org/amigo/term/GO:0009889	ENSMUSG00000030447, ENSMUSG00000001632, ENSMUSG00000002147, ENSMUSG00000002221, ENSMUSG00000003929, ENSMUSG00000004151, ENSMUSG00000005698, ENSMUSG00000005718, ENSMUSG00000015882, ENSMUSG00000016477, ENSMUSG00000018666, ENSMUSG00000019878, ENSMUSG00000020091, ENSMUSG00000020453, ENSMUSG00000020454, ENSMUSG00000020473, ENSMUSG00000021326, ENSMUSG00000021395, ENSMUSG00000021546, ENSMUSG00000022508,…
4	0.000275	146	3488	1.37916	Regulation of nucleic acid-templated transcription	http://amigo.geneontology.org/amigo/term/GO:1903506	ENSMUSG00000001632, ENSMUSG00000002147, ENSMUSG00000002221, ENSMUSG00000003929, ENSMUSG00000004151, ENSMUSG00000005698, ENSMUSG00000005718, ENSMUSG00000015882, ENSMUSG00000016477, ENSMUSG00000018666, ENSMUSG00000019878, ENSMUSG00000020453, ENSMUSG00000020473, ENSMUSG00000021326, ENSMUSG00000021395, ENSMUSG00000021546, ENSMUSG00000022508, ENSMUSG00000022601, ENSMUSG00000022974, ENSMUSG00000023994,…
4	0.000348	145	3487	1.37267	Regulation of transcription DNA-templated	http://amigo.geneontology.org/amigo/term/GO:0006355	ENSMUSG00000001632, ENSMUSG00000002147, ENSMUSG00000002221, ENSMUSG00000003929, ENSMUSG00000004151, ENSMUSG00000005698, ENSMUSG00000005718, ENSMUSG00000015882, ENSMUSG00000016477, ENSMUSG00000018666, ENSMUSG00000019878, ENSMUSG00000020453, ENSMUSG00000020473, ENSMUSG00000021326, ENSMUSG00000021395, ENSMUSG00000021546, ENSMUSG00000022508, ENSMUSG00000022601, ENSMUSG00000022974, ENSMUSG00000023994,…
4	0.000348	149	3620	1.36333	RNA biosynthetic process	http://amigo.geneontology.org/amigo/term/GO:0032774	ENSMUSG00000001632, ENSMUSG00000002147, ENSMUSG00000002221, ENSMUSG00000003929, ENSMUSG00000004151, ENSMUSG00000005698, ENSMUSG00000005718, ENSMUSG00000015882, ENSMUSG00000016477, ENSMUSG00000018666, ENSMUSG00000019878, ENSMUSG00000020453, ENSMUSG00000020473, ENSMUSG00000021326, ENSMUSG00000021395, ENSMUSG00000021546, ENSMUSG00000022508, ENSMUSG00000022601, ENSMUSG00000022974, ENSMUSG00000023994,…
4	0.000348	148	3604	1.36849	Nucleic acid-templated transcription	http://amigo.geneontology.org/amigo/term/GO:0097659	ENSMUSG00000001632, ENSMUSG00000002147, ENSMUSG00000002221, ENSMUSG00000003929, ENSMUSG00000004151, ENSMUSG00000005698, ENSMUSG00000005718, ENSMUSG00000015882, ENSMUSG00000016477, ENSMUSG00000018666, ENSMUSG00000019878, ENSMUSG00000020453, ENSMUSG00000020473, ENSMUSG00000021326, ENSMUSG00000021395, ENSMUSG00000021546, ENSMUSG00000022508, ENSMUSG00000022601, ENSMUSG00000022974, ENSMUSG00000023994,…
4	0.000429	147	3603	1.36213	Transcription DNA-templated	http://amigo.geneontology.org/amigo/term/GO:0006351	ENSMUSG00000001632, ENSMUSG00000002147, ENSMUSG00000002221, ENSMUSG00000003929, ENSMUSG00000004151, ENSMUSG00000005698, ENSMUSG00000005718, ENSMUSG00000015882, ENSMUSG00000016477, ENSMUSG00000018666, ENSMUSG00000019878, ENSMUSG00000020453, ENSMUSG00000020473, ENSMUSG00000021326, ENSMUSG00000021395, ENSMUSG00000021546, ENSMUSG00000022508, ENSMUSG00000022601, ENSMUSG00000022974, ENSMUSG00000023994,…
4	0.000753	81	1598	1.56063	Negative regulation of macromolecule biosynthetic process	http://amigo.geneontology.org/amigo/term/GO:0010558	ENSMUSG00000003929, ENSMUSG00000018666, ENSMUSG00000020091, ENSMUSG00000020454, ENSMUSG00000020473, ENSMUSG00000021326, ENSMUSG00000022508, ENSMUSG00000025268, ENSMUSG00000026274, ENSMUSG00000026932, ENSMUSG00000027680, ENSMUSG00000028522, ENSMUSG00000030619, ENSMUSG00000035623, ENSMUSG00000037395, ENSMUSG00000038214, ENSMUSG00000040363, ENSMUSG00000046058, ENSMUSG00000047213, ENSMUSG00000049672,…
4	0.000791	171	4253	1.30522	Organic cyclic compound biosynthetic process	http://amigo.geneontology.org/amigo/term/GO:1901362	ENSMUSG00000000751, ENSMUSG00000001632, ENSMUSG00000002147, ENSMUSG00000002221, ENSMUSG00000003929, ENSMUSG00000004151, ENSMUSG00000005686, ENSMUSG00000005698, ENSMUSG00000005718, ENSMUSG00000015882, ENSMUSG00000015961, ENSMUSG00000016477, ENSMUSG00000018666, ENSMUSG00000019878, ENSMUSG00000020453, ENSMUSG00000020473, ENSMUSG00000020654, ENSMUSG00000021326, ENSMUSG00000021395, ENSMUSG00000021546,…
4	0.00132	164	4021	1.30651	Nucleobase-containing compound biosynthetic process	http://amigo.geneontology.org/amigo/term/GO:0034654	ENSMUSG00000000751, ENSMUSG00000001632, ENSMUSG00000002147, ENSMUSG00000002221, ENSMUSG00000003929, ENSMUSG00000004151, ENSMUSG00000005686, ENSMUSG00000005698, ENSMUSG00000005718, ENSMUSG00000015882, ENSMUSG00000015961, ENSMUSG00000016477, ENSMUSG00000018666, ENSMUSG00000019878, ENSMUSG00000020453, ENSMUSG00000020473, ENSMUSG00000020654, ENSMUSG00000021326, ENSMUSG00000021395, ENSMUSG00000021546,…
4	0.00185	165	4100	1.29793	Aromatic compound biosynthetic process	http://amigo.geneontology.org/amigo/term/GO:0019438	ENSMUSG00000000751, ENSMUSG00000001632, ENSMUSG00000002147, ENSMUSG00000002221, ENSMUSG00000003929, ENSMUSG00000004151, ENSMUSG00000005686, ENSMUSG00000005698, ENSMUSG00000005718, ENSMUSG00000015882, ENSMUSG00000015961, ENSMUSG00000016477, ENSMUSG00000018666, ENSMUSG00000019878, ENSMUSG00000020453, ENSMUSG00000020473, ENSMUSG00000020654, ENSMUSG00000021326, ENSMUSG00000021395, ENSMUSG00000021546,…
4	0.00228	164	4089	1.29472	Heterocycle biosynthetic process	http://amigo.geneontology.org/amigo/term/GO:0018130	ENSMUSG00000000751, ENSMUSG00000001632, ENSMUSG00000002147, ENSMUSG00000002221, ENSMUSG00000003929, ENSMUSG00000004151, ENSMUSG00000005686, ENSMUSG00000005698, ENSMUSG00000005718, ENSMUSG00000015882, ENSMUSG00000015961, ENSMUSG00000016477, ENSMUSG00000018666, ENSMUSG00000019878, ENSMUSG00000020453, ENSMUSG00000020473, ENSMUSG00000020654, ENSMUSG00000021326, ENSMUSG00000021395, ENSMUSG00000021546,…
4	0.00247	85	1631	1.493	Negative regulation of nucleobase-containing compound metabolic process	http://amigo.geneontology.org/amigo/term/GO:0045934	ENSMUSG00000003929, ENSMUSG00000018666, ENSMUSG00000020473, ENSMUSG00000021326, ENSMUSG00000022508, ENSMUSG00000025268, ENSMUSG00000026932, ENSMUSG00000028522, ENSMUSG00000030619, ENSMUSG00000035623, ENSMUSG00000036086, ENSMUSG00000037395, ENSMUSG00000038214, ENSMUSG00000039994, ENSMUSG00000040363, ENSMUSG00000046058, ENSMUSG00000049672, ENSMUSG00000053080, ENSMUSG00000079003, ENSMUSG00000039985,…
4	0.0025	83	1662	1.50005	Negative regulation of cellular biosynthetic process	http://amigo.geneontology.org/amigo/term/GO:0031327	ENSMUSG00000003929, ENSMUSG00000018666, ENSMUSG00000020091, ENSMUSG00000020454, ENSMUSG00000020473, ENSMUSG00000021326, ENSMUSG00000022508, ENSMUSG00000025268, ENSMUSG00000026274, ENSMUSG00000026932, ENSMUSG00000027680, ENSMUSG00000028522, ENSMUSG00000030619, ENSMUSG00000035623, ENSMUSG00000037395, ENSMUSG00000038214, ENSMUSG00000040363, ENSMUSG00000046058, ENSMUSG00000047213, ENSMUSG00000049672,…
4	0.00268	70	1391	1.56201	Negative regulation of RNA biosynthetic process	http://amigo.geneontology.org/amigo/term/GO:1902679	ENSMUSG00000003929, ENSMUSG00000018666, ENSMUSG00000020473, ENSMUSG00000021326, ENSMUSG00000022508, ENSMUSG00000025268, ENSMUSG00000026932, ENSMUSG00000028522, ENSMUSG00000030619, ENSMUSG00000035623, ENSMUSG00000037395, ENSMUSG00000038214, ENSMUSG00000040363, ENSMUSG00000046058, ENSMUSG00000049672, ENSMUSG00000053080, ENSMUSG00000079003, ENSMUSG00000039985, ENSMUSG00000048118, ENSMUSG00000002147,…
4	0.00268	70	1390	1.56201	Negative regulation of nucleic acid-templated transcription	http://amigo.geneontology.org/amigo/term/GO:1903507	ENSMUSG00000003929, ENSMUSG00000018666, ENSMUSG00000020473, ENSMUSG00000021326, ENSMUSG00000022508, ENSMUSG00000025268, ENSMUSG00000026932, ENSMUSG00000028522, ENSMUSG00000030619, ENSMUSG00000035623, ENSMUSG00000037395, ENSMUSG00000038214, ENSMUSG00000040363, ENSMUSG00000046058, ENSMUSG00000049672, ENSMUSG00000053080, ENSMUSG00000079003, ENSMUSG00000039985, ENSMUSG00000048118, ENSMUSG00000002147,…
4	0.00354	69	1388	1.55557	Negative regulation of transcription DNA-templated	http://amigo.geneontology.org/amigo/term/GO:0045892	ENSMUSG00000003929, ENSMUSG00000018666, ENSMUSG00000020473, ENSMUSG00000021326, ENSMUSG00000022508, ENSMUSG00000025268, ENSMUSG00000026932, ENSMUSG00000028522, ENSMUSG00000030619, ENSMUSG00000035623, ENSMUSG00000037395, ENSMUSG00000038214, ENSMUSG00000040363, ENSMUSG00000046058, ENSMUSG00000049672, ENSMUSG00000053080, ENSMUSG00000079003, ENSMUSG00000039985, ENSMUSG00000048118, ENSMUSG00000002147,…
4	0.00482	180	4756	1.25359	Macromolecule biosynthetic process	http://amigo.geneontology.org/amigo/term/GO:0009059	ENSMUSG00000030447, ENSMUSG00000000751, ENSMUSG00000001632, ENSMUSG00000002147, ENSMUSG00000002221, ENSMUSG00000003929, ENSMUSG00000004151, ENSMUSG00000005698, ENSMUSG00000005718, ENSMUSG00000015882, ENSMUSG00000016477, ENSMUSG00000018666, ENSMUSG00000019878, ENSMUSG00000020091, ENSMUSG00000020453, ENSMUSG00000020454, ENSMUSG00000020473, ENSMUSG00000021326, ENSMUSG00000021395, ENSMUSG00000021546,…
5	0.00284	19	236	3.14769	Regulation of chromosome organization	http://amigo.geneontology.org/amigo/term/GO:0033044	ENSMUSG00000024811, ENSMUSG00000029414, ENSMUSG00000032712, ENSMUSG00000039630, ENSMUSG00000040651, ENSMUSG00000025369, ENSMUSG00000002748, ENSMUSG00000004099, ENSMUSG00000014426, ENSMUSG00000020380, ENSMUSG00000021597, ENSMUSG00000024472, ENSMUSG00000024943, ENSMUSG00000036097, ENSMUSG00000039738, ENSMUSG00000042557, ENSMUSG00000066306, ENSMUSG00000034543, ENSMUSG00000024542
5	0.00284	13	107	4.11157	Positive regulation of chromosome organization	http://amigo.geneontology.org/amigo/term/GO:2001252	ENSMUSG00000024811, ENSMUSG00000032712, ENSMUSG00000040651, ENSMUSG00000004099, ENSMUSG00000014426, ENSMUSG00000020380, ENSMUSG00000021597, ENSMUSG00000024943, ENSMUSG00000036097, ENSMUSG00000039738, ENSMUSG00000042557, ENSMUSG00000066306, ENSMUSG00000034543
5	0.00823	48	1026	1.83509	Chromosome organization	http://amigo.geneontology.org/amigo/term/GO:0051276	ENSMUSG00000022672, ENSMUSG00000024811, ENSMUSG00000024974, ENSMUSG00000026648, ENSMUSG00000029414, ENSMUSG00000032712, ENSMUSG00000034021, ENSMUSG00000037286, ENSMUSG00000039630, ENSMUSG00000040651, ENSMUSG00000041215, ENSMUSG00000041235, ENSMUSG00000057133, ENSMUSG00000002748, ENSMUSG00000025369, ENSMUSG00000004099, ENSMUSG00000010453, ENSMUSG00000006527, ENSMUSG00000014426, ENSMUSG00000015697,…
6	2.87e-07	157	2477	1.50012	Catabolic process	http://amigo.geneontology.org/amigo/term/GO:0009056	ENSMUSG00000000326, ENSMUSG00000000384, ENSMUSG00000001424, ENSMUSG00000001441, ENSMUSG00000002660, ENSMUSG00000003346, ENSMUSG00000003812, ENSMUSG00000004937, ENSMUSG00000005779, ENSMUSG00000006127, ENSMUSG00000007036, ENSMUSG00000007038, ENSMUSG00000008348, ENSMUSG00000009293, ENSMUSG00000013858, ENSMUSG00000016256, ENSMUSG00000016308, ENSMUSG00000017221, ENSMUSG00000017390, ENSMUSG00000018567,…
6	4.82e-06	135	2099	1.50277	Cellular catabolic process	http://amigo.geneontology.org/amigo/term/GO:0044248	ENSMUSG00000000326, ENSMUSG00000000384, ENSMUSG00000001424, ENSMUSG00000001441, ENSMUSG00000002660, ENSMUSG00000003812, ENSMUSG00000004937, ENSMUSG00000005779, ENSMUSG00000007036, ENSMUSG00000007038, ENSMUSG00000008348, ENSMUSG00000009293, ENSMUSG00000013858, ENSMUSG00000016256, ENSMUSG00000016308, ENSMUSG00000017221, ENSMUSG00000018567, ENSMUSG00000019054, ENSMUSG00000020017, ENSMUSG00000020376,…
6	0.000155	126	2017	1.45542	Nitrogen compound transport	http://amigo.geneontology.org/amigo/term/GO:0071705	ENSMUSG00000000131, ENSMUSG00000000743, ENSMUSG00000001436, ENSMUSG00000001844, ENSMUSG00000002984, ENSMUSG00000003438, ENSMUSG00000004394, ENSMUSG00000004843, ENSMUSG00000004937, ENSMUSG00000014177, ENSMUSG00000015335, ENSMUSG00000017664, ENSMUSG00000019832, ENSMUSG00000020806, ENSMUSG00000022560, ENSMUSG00000024339, ENSMUSG00000024870, ENSMUSG00000026972, ENSMUSG00000027519, ENSMUSG00000028430,…
6	0.000184	102	1662	1.52227	Organonitrogen compound biosynthetic process	http://amigo.geneontology.org/amigo/term/GO:1901566	ENSMUSG00000001270, ENSMUSG00000001380, ENSMUSG00000001755, ENSMUSG00000001844, ENSMUSG00000003072, ENSMUSG00000003500, ENSMUSG00000003970, ENSMUSG00000004270, ENSMUSG00000004996, ENSMUSG00000006057, ENSMUSG00000006390, ENSMUSG00000006442, ENSMUSG00000006589, ENSMUSG00000006731, ENSMUSG00000007892, ENSMUSG00000015335, ENSMUSG00000017929, ENSMUSG00000018858, ENSMUSG00000019782, ENSMUSG00000020346,…
6	0.0002	127	2094	1.43744	Organic substance catabolic process	http://amigo.geneontology.org/amigo/term/GO:1901575	ENSMUSG00000000326, ENSMUSG00000000384, ENSMUSG00000001424, ENSMUSG00000001441, ENSMUSG00000002660, ENSMUSG00000003346, ENSMUSG00000003812, ENSMUSG00000004937, ENSMUSG00000005779, ENSMUSG00000006127, ENSMUSG00000007036, ENSMUSG00000007038, ENSMUSG00000008348, ENSMUSG00000009293, ENSMUSG00000013858, ENSMUSG00000016256, ENSMUSG00000016308, ENSMUSG00000017221, ENSMUSG00000017390, ENSMUSG00000020017,…
6	0.000238	223	4645	1.27268	Establishment of localization	http://amigo.geneontology.org/amigo/term/GO:0051234	ENSMUSG00000000131, ENSMUSG00000000743, ENSMUSG00000001036, ENSMUSG00000001436, ENSMUSG00000001844, ENSMUSG00000002778, ENSMUSG00000002957, ENSMUSG00000002984, ENSMUSG00000003438, ENSMUSG00000003452, ENSMUSG00000004394, ENSMUSG00000004843, ENSMUSG00000004937, ENSMUSG00000005656, ENSMUSG00000013160, ENSMUSG00000014177, ENSMUSG00000015335, ENSMUSG00000015575, ENSMUSG00000017664, ENSMUSG00000019832,…
6	0.000238	89	1334	1.55537	Organonitrogen compound catabolic process	http://amigo.geneontology.org/amigo/term/GO:1901565	ENSMUSG00000000326, ENSMUSG00000001441, ENSMUSG00000002660, ENSMUSG00000003346, ENSMUSG00000004937, ENSMUSG00000005779, ENSMUSG00000007036, ENSMUSG00000007038, ENSMUSG00000008348, ENSMUSG00000009293, ENSMUSG00000013858, ENSMUSG00000016256, ENSMUSG00000016308, ENSMUSG00000017221, ENSMUSG00000020017, ENSMUSG00000020376, ENSMUSG00000021190, ENSMUSG00000021794, ENSMUSG00000022066, ENSMUSG00000022365,…
6	0.000261	217	4491	1.2729	Transport	http://amigo.geneontology.org/amigo/term/GO:0006810	ENSMUSG00000000131, ENSMUSG00000000743, ENSMUSG00000001036, ENSMUSG00000001436, ENSMUSG00000001844, ENSMUSG00000002778, ENSMUSG00000002957, ENSMUSG00000002984, ENSMUSG00000003438, ENSMUSG00000003452, ENSMUSG00000004394, ENSMUSG00000004843, ENSMUSG00000004937, ENSMUSG00000005656, ENSMUSG00000013160, ENSMUSG00000014177, ENSMUSG00000015335, ENSMUSG00000015575, ENSMUSG00000017664, ENSMUSG00000019832,…
6	0.000261	102	1540	1.48932	Protein transport	http://amigo.geneontology.org/amigo/term/GO:0015031	ENSMUSG00000000131, ENSMUSG00000000743, ENSMUSG00000001844, ENSMUSG00000002984, ENSMUSG00000003438, ENSMUSG00000004394, ENSMUSG00000004843, ENSMUSG00000004937, ENSMUSG00000014177, ENSMUSG00000015335, ENSMUSG00000019832, ENSMUSG00000020806, ENSMUSG00000024870, ENSMUSG00000026972, ENSMUSG00000027519, ENSMUSG00000028643, ENSMUSG00000028975, ENSMUSG00000030082, ENSMUSG00000031479, ENSMUSG00000040188,…
6	0.000261	108	1653	1.47478	Establishment of protein localization	http://amigo.geneontology.org/amigo/term/GO:0045184	ENSMUSG00000000131, ENSMUSG00000000743, ENSMUSG00000001844, ENSMUSG00000002984, ENSMUSG00000003438, ENSMUSG00000004394, ENSMUSG00000004843, ENSMUSG00000004937, ENSMUSG00000014177, ENSMUSG00000015335, ENSMUSG00000019832, ENSMUSG00000020806, ENSMUSG00000021501, ENSMUSG00000024870, ENSMUSG00000026972, ENSMUSG00000027519, ENSMUSG00000028643, ENSMUSG00000028975, ENSMUSG00000030082, ENSMUSG00000031447,…
6	0.000261	140	2448	1.38883	Organic substance transport	http://amigo.geneontology.org/amigo/term/GO:0071702	ENSMUSG00000000131, ENSMUSG00000000743, ENSMUSG00000001436, ENSMUSG00000001844, ENSMUSG00000002984, ENSMUSG00000003438, ENSMUSG00000004394, ENSMUSG00000004843, ENSMUSG00000004937, ENSMUSG00000014177, ENSMUSG00000015335, ENSMUSG00000017664, ENSMUSG00000019832, ENSMUSG00000020806, ENSMUSG00000021486, ENSMUSG00000022560, ENSMUSG00000023861, ENSMUSG00000024339, ENSMUSG00000024870, ENSMUSG00000026972,…
6	0.000376	39	474	1.96332	Generation of precursor metabolites and energy	http://amigo.geneontology.org/amigo/term/GO:0006091	ENSMUSG00000000088, ENSMUSG00000000171, ENSMUSG00000006127, ENSMUSG00000017390, ENSMUSG00000019179, ENSMUSG00000023456, ENSMUSG00000025503, ENSMUSG00000025877, ENSMUSG00000031807, ENSMUSG00000031818, ENSMUSG00000032294, ENSMUSG00000036427, ENSMUSG00000039914, ENSMUSG00000058927, ENSMUSG00000059734, ENSMUSG00000062070, ENSMUSG00000063524, ENSMUSG00000014294, ENSMUSG00000020022, ENSMUSG00000026032,…
6	0.00056	16	128	2.84032	Mitochondrial translation	http://amigo.geneontology.org/amigo/term/GO:0032543	ENSMUSG00000001380, ENSMUSG00000018858, ENSMUSG00000038880, ENSMUSG00000040521, ENSMUSG00000070699, ENSMUSG00000021607, ENSMUSG00000021731, ENSMUSG00000022706, ENSMUSG00000028861, ENSMUSG00000030037, ENSMUSG00000030045, ENSMUSG00000033751, ENSMUSG00000037740, ENSMUSG00000040269, ENSMUSG00000060679, ENSMUSG00000061979
6	0.000622	70	1041	1.60613	Carbohydrate derivative metabolic process	http://amigo.geneontology.org/amigo/term/GO:1901135	ENSMUSG00000001755, ENSMUSG00000003072, ENSMUSG00000003500, ENSMUSG00000003746, ENSMUSG00000006057, ENSMUSG00000006589, ENSMUSG00000006731, ENSMUSG00000007038, ENSMUSG00000017390, ENSMUSG00000017929, ENSMUSG00000020346, ENSMUSG00000021748, ENSMUSG00000022066, ENSMUSG00000022108, ENSMUSG00000022174, ENSMUSG00000022474, ENSMUSG00000023456, ENSMUSG00000025503, ENSMUSG00000025877, ENSMUSG00000026856,…
6	0.00148	70	1132	1.57401	Cellular amide metabolic process	http://amigo.geneontology.org/amigo/term/GO:0043603	ENSMUSG00000001380, ENSMUSG00000001441, ENSMUSG00000003970, ENSMUSG00000006731, ENSMUSG00000007038, ENSMUSG00000007892, ENSMUSG00000018858, ENSMUSG00000019188, ENSMUSG00000019782, ENSMUSG00000020372, ENSMUSG00000021748, ENSMUSG00000025068, ENSMUSG00000030530, ENSMUSG00000031167, ENSMUSG00000032518, ENSMUSG00000033918, ENSMUSG00000038880, ENSMUSG00000040521, ENSMUSG00000040731, ENSMUSG00000044408,…
6	0.00157	24	256	2.24859	Cellular respiration	http://amigo.geneontology.org/amigo/term/GO:0045333	ENSMUSG00000000088, ENSMUSG00000000171, ENSMUSG00000019179, ENSMUSG00000031818, ENSMUSG00000039914, ENSMUSG00000058927, ENSMUSG00000059734, ENSMUSG00000014294, ENSMUSG00000020022, ENSMUSG00000026032, ENSMUSG00000040048, ENSMUSG00000003072, ENSMUSG00000004789, ENSMUSG00000020085, ENSMUSG00000021486, ENSMUSG00000021748, ENSMUSG00000022346, ENSMUSG00000028455, ENSMUSG00000028964, ENSMUSG00000041560,…
6	0.00189	121	2246	1.37878	Establishment of localization in cell	http://amigo.geneontology.org/amigo/term/GO:0051649	ENSMUSG00000000131, ENSMUSG00000000743, ENSMUSG00000001844, ENSMUSG00000002778, ENSMUSG00000002984, ENSMUSG00000003438, ENSMUSG00000004394, ENSMUSG00000004843, ENSMUSG00000004937, ENSMUSG00000005656, ENSMUSG00000013160, ENSMUSG00000015335, ENSMUSG00000019832, ENSMUSG00000024101, ENSMUSG00000024772, ENSMUSG00000024797, ENSMUSG00000024870, ENSMUSG00000027255, ENSMUSG00000027519, ENSMUSG00000028430,…
6	0.00225	61	833	1.60739	Intracellular protein transport	http://amigo.geneontology.org/amigo/term/GO:0006886	ENSMUSG00000000131, ENSMUSG00000001844, ENSMUSG00000002984, ENSMUSG00000003438, ENSMUSG00000004394, ENSMUSG00000004937, ENSMUSG00000015335, ENSMUSG00000019832, ENSMUSG00000024870, ENSMUSG00000027519, ENSMUSG00000028975, ENSMUSG00000030082, ENSMUSG00000031479, ENSMUSG00000043157, ENSMUSG00000048832, ENSMUSG00000049866, ENSMUSG00000053317, ENSMUSG00000058569, ENSMUSG00000063406, ENSMUSG00000075701,…
6	0.00225	42	536	1.79318	Mitochondrion organization	http://amigo.geneontology.org/amigo/term/GO:0007005	ENSMUSG00000002984, ENSMUSG00000003438, ENSMUSG00000003873, ENSMUSG00000018567, ENSMUSG00000019054, ENSMUSG00000020085, ENSMUSG00000021040, ENSMUSG00000023020, ENSMUSG00000026032, ENSMUSG00000028165, ENSMUSG00000031812, ENSMUSG00000033124, ENSMUSG00000034993, ENSMUSG00000039768, ENSMUSG00000059734, ENSMUSG00000078566, ENSMUSG00000091780, ENSMUSG00000057789, ENSMUSG00000078713, ENSMUSG00000027937,…
6	0.00225	72	1011	1.53701	Protein catabolic process	http://amigo.geneontology.org/amigo/term/GO:0030163	ENSMUSG00000002660, ENSMUSG00000003346, ENSMUSG00000004937, ENSMUSG00000005779, ENSMUSG00000008348, ENSMUSG00000009293, ENSMUSG00000013858, ENSMUSG00000016256, ENSMUSG00000016308, ENSMUSG00000017221, ENSMUSG00000020376, ENSMUSG00000021190, ENSMUSG00000022365, ENSMUSG00000022681, ENSMUSG00000023286, ENSMUSG00000024160, ENSMUSG00000025139, ENSMUSG00000028670, ENSMUSG00000030591, ENSMUSG00000031143,…
6	0.00225	51	637	1.68644	Carbohydrate derivative biosynthetic process	http://amigo.geneontology.org/amigo/term/GO:1901137	ENSMUSG00000001755, ENSMUSG00000003072, ENSMUSG00000003500, ENSMUSG00000006057, ENSMUSG00000006589, ENSMUSG00000006731, ENSMUSG00000017929, ENSMUSG00000020346, ENSMUSG00000021748, ENSMUSG00000022108, ENSMUSG00000022174, ENSMUSG00000022474, ENSMUSG00000023456, ENSMUSG00000026856, ENSMUSG00000026956, ENSMUSG00000027808, ENSMUSG00000028757, ENSMUSG00000030036, ENSMUSG00000030062, ENSMUSG00000036599,…
6	0.00279	68	1126	1.5497	Cellular macromolecule biosynthetic process	http://amigo.geneontology.org/amigo/term/GO:0034645	ENSMUSG00000001380, ENSMUSG00000001844, ENSMUSG00000003970, ENSMUSG00000006127, ENSMUSG00000007892, ENSMUSG00000015335, ENSMUSG00000017929, ENSMUSG00000018858, ENSMUSG00000019782, ENSMUSG00000020346, ENSMUSG00000020372, ENSMUSG00000020936, ENSMUSG00000022108, ENSMUSG00000022174, ENSMUSG00000022474, ENSMUSG00000026856, ENSMUSG00000027808, ENSMUSG00000028757, ENSMUSG00000030036, ENSMUSG00000030062,…
6	0.00299	156	2959	1.29918	Cellular localization	http://amigo.geneontology.org/amigo/term/GO:0051641	ENSMUSG00000000131, ENSMUSG00000000743, ENSMUSG00000001844, ENSMUSG00000002778, ENSMUSG00000002984, ENSMUSG00000003438, ENSMUSG00000003452, ENSMUSG00000004394, ENSMUSG00000004843, ENSMUSG00000004937, ENSMUSG00000005656, ENSMUSG00000006464, ENSMUSG00000013160, ENSMUSG00000015335, ENSMUSG00000018340, ENSMUSG00000019832, ENSMUSG00000020733, ENSMUSG00000021501, ENSMUSG00000024101, ENSMUSG00000024661,…
6	0.00351	18	159	2.42847	Mitochondrial gene expression	http://amigo.geneontology.org/amigo/term/GO:0140053	ENSMUSG00000000384, ENSMUSG00000001380, ENSMUSG00000018858, ENSMUSG00000020549, ENSMUSG00000038880, ENSMUSG00000040521, ENSMUSG00000070699, ENSMUSG00000021607, ENSMUSG00000021731, ENSMUSG00000022706, ENSMUSG00000028861, ENSMUSG00000030037, ENSMUSG00000030045, ENSMUSG00000033751, ENSMUSG00000037740, ENSMUSG00000040269, ENSMUSG00000060679, ENSMUSG00000061979
6	0.00467	27	340	2.02373	Energy derivation by oxidation of organic compounds	http://amigo.geneontology.org/amigo/term/GO:0015980	ENSMUSG00000000088, ENSMUSG00000000171, ENSMUSG00000006127, ENSMUSG00000019179, ENSMUSG00000031818, ENSMUSG00000039914, ENSMUSG00000058927, ENSMUSG00000059734, ENSMUSG00000014294, ENSMUSG00000020022, ENSMUSG00000026032, ENSMUSG00000040048, ENSMUSG00000003072, ENSMUSG00000004789, ENSMUSG00000020085, ENSMUSG00000021486, ENSMUSG00000021748, ENSMUSG00000022346, ENSMUSG00000028455, ENSMUSG00000028964,…
8	0.0613	24	2595	2.19788	Immune system process	http://amigo.geneontology.org/amigo/term/GO:0002376	ENSMUSG00000000317, ENSMUSG00000017002, ENSMUSG00000022901, ENSMUSG00000023349, ENSMUSG00000029372, ENSMUSG00000029379, ENSMUSG00000032739, ENSMUSG00000036594, ENSMUSG00000047222, ENSMUSG00000073421, ENSMUSG00000006445, ENSMUSG00000019966, ENSMUSG00000047798, ENSMUSG00000066684, ENSMUSG00000019478, ENSMUSG00000022126, ENSMUSG00000025330, ENSMUSG00000026390, ENSMUSG00000028064, ENSMUSG00000038235,…
8	0.0613	3	22	22.5283	Antigen processing and presentation of peptide antigen via MHC class II	http://amigo.geneontology.org/amigo/term/GO:0002495	ENSMUSG00000036594, ENSMUSG00000073421, ENSMUSG00000060586
8	0.0613	17	1580	2.63761	Immune response	http://amigo.geneontology.org/amigo/term/GO:0006955	ENSMUSG00000000317, ENSMUSG00000017002, ENSMUSG00000022901, ENSMUSG00000023349, ENSMUSG00000029372, ENSMUSG00000029379, ENSMUSG00000032739, ENSMUSG00000047222, ENSMUSG00000036594, ENSMUSG00000073421, ENSMUSG00000022126, ENSMUSG00000025330, ENSMUSG00000026390, ENSMUSG00000028064, ENSMUSG00000060586, ENSMUSG00000073643, ENSMUSG00000047798
8	0.0613	4	155	13.6535	Antimicrobial humoral response	http://amigo.geneontology.org/amigo/term/GO:0019730	ENSMUSG00000017002, ENSMUSG00000029372, ENSMUSG00000029379, ENSMUSG00000022126
8	0.0613	3	18	22.5283	Antigen processing and presentation of exogenous peptide antigen via MHC class II	http://amigo.geneontology.org/amigo/term/GO:0019886	ENSMUSG00000036594, ENSMUSG00000073421, ENSMUSG00000060586
8	0.0752	3	30	18.7736	Antigen processing and presentation of exogenous peptide antigen	http://amigo.geneontology.org/amigo/term/GO:0002478	ENSMUSG00000036594, ENSMUSG00000073421, ENSMUSG00000060586
8	0.0752	3	24	18.7736	Antigen processing and presentation of peptide or polysaccharide antigen via MHC class II	http://amigo.geneontology.org/amigo/term/GO:0002504	ENSMUSG00000036594, ENSMUSG00000073421, ENSMUSG00000060586
8	0.0752	3	36	18.7736	Antigen processing and presentation of exogenous antigen	http://amigo.geneontology.org/amigo/term/GO:0019884	ENSMUSG00000036594, ENSMUSG00000073421, ENSMUSG00000060586

## Sheet: Figure 1F GO Cellular Component
group	FDR	nGenes	Pathway size	Fold enriched	Pathway	URL	Genes
1	5.99e-09	30	2503	3.58646	Extracellular region	http://amigo.geneontology.org/amigo/term/GO:0005576	ENSMUSG00000001119, ENSMUSG00000018593, ENSMUSG00000024529, ENSMUSG00000029661, ENSMUSG00000002289, ENSMUSG00000002985, ENSMUSG00000030117, ENSMUSG00000031375, ENSMUSG00000032484, ENSMUSG00000032496, ENSMUSG00000034855, ENSMUSG00000040564, ENSMUSG00000056071, ENSMUSG00000059956, ENSMUSG00000060550, ENSMUSG00000079092, ENSMUSG00000028364, ENSMUSG00000017737, ENSMUSG00000025582, ENSMUSG00000028195,…
1	9.34e-08	24	1714	3.93843	Extracellular space	http://amigo.geneontology.org/amigo/term/GO:0005615	ENSMUSG00000001119, ENSMUSG00000018593, ENSMUSG00000024529, ENSMUSG00000029661, ENSMUSG00000002289, ENSMUSG00000002985, ENSMUSG00000030117, ENSMUSG00000031375, ENSMUSG00000032484, ENSMUSG00000032496, ENSMUSG00000034855, ENSMUSG00000040564, ENSMUSG00000056071, ENSMUSG00000059956, ENSMUSG00000060550, ENSMUSG00000079092, ENSMUSG00000017737, ENSMUSG00000037411, ENSMUSG00000040152, ENSMUSG00000056999,…
1	5.31e-06	14	505	5.43947	External encapsulating structure	http://amigo.geneontology.org/amigo/term/GO:0030312	ENSMUSG00000028364, ENSMUSG00000001119, ENSMUSG00000017737, ENSMUSG00000018593, ENSMUSG00000024529, ENSMUSG00000028195, ENSMUSG00000029661, ENSMUSG00000031375, ENSMUSG00000070436, ENSMUSG00000002289, ENSMUSG00000002985, ENSMUSG00000037411, ENSMUSG00000040152, ENSMUSG00000047562
1	5.31e-06	14	503	5.43947	Extracellular matrix	http://amigo.geneontology.org/amigo/term/GO:0031012	ENSMUSG00000028364, ENSMUSG00000001119, ENSMUSG00000017737, ENSMUSG00000018593, ENSMUSG00000024529, ENSMUSG00000028195, ENSMUSG00000029661, ENSMUSG00000031375, ENSMUSG00000070436, ENSMUSG00000002289, ENSMUSG00000002985, ENSMUSG00000037411, ENSMUSG00000040152, ENSMUSG00000047562
1	0.000247	11	373	5.09865	Collagen-containing extracellular matrix	http://amigo.geneontology.org/amigo/term/GO:0062023	ENSMUSG00000028364, ENSMUSG00000001119, ENSMUSG00000017737, ENSMUSG00000018593, ENSMUSG00000024529, ENSMUSG00000028195, ENSMUSG00000029661, ENSMUSG00000031375, ENSMUSG00000070436, ENSMUSG00000002289, ENSMUSG00000037411
1	0.000574	11	466	4.61307	External side of plasma membrane	http://amigo.geneontology.org/amigo/term/GO:0009897	ENSMUSG00000030789, ENSMUSG00000032725, ENSMUSG00000035448, ENSMUSG00000060550, ENSMUSG00000079227, ENSMUSG00000034855, ENSMUSG00000074743, ENSMUSG00000021796, ENSMUSG00000040152, ENSMUSG00000056999, ENSMUSG00000002985
1	0.000731	15	992	3.33029	Cell surface	http://amigo.geneontology.org/amigo/term/GO:0009986	ENSMUSG00000030789, ENSMUSG00000032725, ENSMUSG00000035448, ENSMUSG00000043939, ENSMUSG00000060550, ENSMUSG00000079227, ENSMUSG00000021796, ENSMUSG00000034855, ENSMUSG00000074743, ENSMUSG00000018593, ENSMUSG00000031375, ENSMUSG00000032496, ENSMUSG00000040152, ENSMUSG00000056999, ENSMUSG00000002985
1	0.039	2	58	26.4203	Cornified envelope	http://amigo.geneontology.org/amigo/term/GO:0001533	ENSMUSG00000056071, ENSMUSG00000059956
1	0.039	2	20	26.4203	Synaptic cleft	http://amigo.geneontology.org/amigo/term/GO:0043083	ENSMUSG00000002985, ENSMUSG00000025582
1	0.039	11	676	2.76784	Side of membrane	http://amigo.geneontology.org/amigo/term/GO:0098552	ENSMUSG00000030789, ENSMUSG00000032725, ENSMUSG00000035448, ENSMUSG00000060550, ENSMUSG00000079227, ENSMUSG00000034855, ENSMUSG00000074743, ENSMUSG00000021796, ENSMUSG00000040152, ENSMUSG00000056999, ENSMUSG00000002985
2	1.49e-14	62	1341	2.84185	Chromosome	http://amigo.geneontology.org/amigo/term/GO:0005694	ENSMUSG00000009575, ENSMUSG00000016984, ENSMUSG00000020608, ENSMUSG00000020974, ENSMUSG00000022105, ENSMUSG00000022881, ENSMUSG00000023953, ENSMUSG00000024691, ENSMUSG00000024833, ENSMUSG00000025001, ENSMUSG00000025395, ENSMUSG00000025925, ENSMUSG00000026669, ENSMUSG00000027323, ENSMUSG00000027454, ENSMUSG00000027641, ENSMUSG00000028312, ENSMUSG00000028933, ENSMUSG00000030528, ENSMUSG00000032344,…
2	6.13e-08	96	4704	1.62924	Non-membrane-bounded organelle	http://amigo.geneontology.org/amigo/term/GO:0043228	ENSMUSG00000002227, ENSMUSG00000009575, ENSMUSG00000016984, ENSMUSG00000020319, ENSMUSG00000020608, ENSMUSG00000020974, ENSMUSG00000022105, ENSMUSG00000022881, ENSMUSG00000023953, ENSMUSG00000024691, ENSMUSG00000024833, ENSMUSG00000025001, ENSMUSG00000025395, ENSMUSG00000025925, ENSMUSG00000026669, ENSMUSG00000027323, ENSMUSG00000027454, ENSMUSG00000027641, ENSMUSG00000028212, ENSMUSG00000028312,…
2	6.13e-08	96	4703	1.62924	Intracellular non-membrane-bounded organelle	http://amigo.geneontology.org/amigo/term/GO:0043232	ENSMUSG00000002227, ENSMUSG00000009575, ENSMUSG00000016984, ENSMUSG00000020319, ENSMUSG00000020608, ENSMUSG00000020974, ENSMUSG00000022105, ENSMUSG00000022881, ENSMUSG00000023953, ENSMUSG00000024691, ENSMUSG00000024833, ENSMUSG00000025001, ENSMUSG00000025395, ENSMUSG00000025925, ENSMUSG00000026669, ENSMUSG00000027323, ENSMUSG00000027454, ENSMUSG00000027641, ENSMUSG00000028212, ENSMUSG00000028312,…
2	6.62e-08	23	335	4.08307	Nuclear chromosome	http://amigo.geneontology.org/amigo/term/GO:0000228	ENSMUSG00000016984, ENSMUSG00000020974, ENSMUSG00000024833, ENSMUSG00000025395, ENSMUSG00000026669, ENSMUSG00000027323, ENSMUSG00000027454, ENSMUSG00000032397, ENSMUSG00000037572, ENSMUSG00000057469, ENSMUSG00000002870, ENSMUSG00000017146, ENSMUSG00000028312, ENSMUSG00000042029, ENSMUSG00000000028, ENSMUSG00000022673, ENSMUSG00000029730, ENSMUSG00000030528, ENSMUSG00000031697, ENSMUSG00000035455,…
2	1.99e-07	87	3729	1.66327	Nucleoplasm	http://amigo.geneontology.org/amigo/term/GO:0005654	ENSMUSG00000000028, ENSMUSG00000018651, ENSMUSG00000024369, ENSMUSG00000024968, ENSMUSG00000025764, ENSMUSG00000027454, ENSMUSG00000028676, ENSMUSG00000028693, ENSMUSG00000038069, ENSMUSG00000044702, ENSMUSG00000069495, ENSMUSG00000009575, ENSMUSG00000028224, ENSMUSG00000002870, ENSMUSG00000003228, ENSMUSG00000004018, ENSMUSG00000004642, ENSMUSG00000005483, ENSMUSG00000005583, ENSMUSG00000006715,…
2	1.99e-07	93	4247	1.6076	Nuclear lumen	http://amigo.geneontology.org/amigo/term/GO:0031981	ENSMUSG00000000028, ENSMUSG00000016984, ENSMUSG00000018651, ENSMUSG00000020974, ENSMUSG00000024369, ENSMUSG00000024833, ENSMUSG00000024968, ENSMUSG00000025395, ENSMUSG00000025764, ENSMUSG00000026669, ENSMUSG00000027323, ENSMUSG00000027454, ENSMUSG00000028676, ENSMUSG00000028693, ENSMUSG00000032397, ENSMUSG00000037572, ENSMUSG00000038069, ENSMUSG00000044702, ENSMUSG00000069495, ENSMUSG00000057469,…
2	7.86e-07	15	68	5.24252	Replication fork	http://amigo.geneontology.org/amigo/term/GO:0005657	ENSMUSG00000016984, ENSMUSG00000022881, ENSMUSG00000023953, ENSMUSG00000024833, ENSMUSG00000025395, ENSMUSG00000026669, ENSMUSG00000028933, ENSMUSG00000032397, ENSMUSG00000037572, ENSMUSG00000042498, ENSMUSG00000057469, ENSMUSG00000028224, ENSMUSG00000030528, ENSMUSG00000022960, ENSMUSG00000059323
2	4.51e-06	95	4778	1.49857	Membrane-enclosed lumen	http://amigo.geneontology.org/amigo/term/GO:0031974	ENSMUSG00000000028, ENSMUSG00000016984, ENSMUSG00000018651, ENSMUSG00000020974, ENSMUSG00000024369, ENSMUSG00000024833, ENSMUSG00000024968, ENSMUSG00000025395, ENSMUSG00000025764, ENSMUSG00000026669, ENSMUSG00000027323, ENSMUSG00000027454, ENSMUSG00000028676, ENSMUSG00000028693, ENSMUSG00000029524, ENSMUSG00000032397, ENSMUSG00000037572, ENSMUSG00000038069, ENSMUSG00000044702, ENSMUSG00000069495,…
2	4.51e-06	95	4778	1.49857	Organelle lumen	http://amigo.geneontology.org/amigo/term/GO:0043233	ENSMUSG00000000028, ENSMUSG00000016984, ENSMUSG00000018651, ENSMUSG00000020974, ENSMUSG00000024369, ENSMUSG00000024833, ENSMUSG00000024968, ENSMUSG00000025395, ENSMUSG00000025764, ENSMUSG00000026669, ENSMUSG00000027323, ENSMUSG00000027454, ENSMUSG00000028676, ENSMUSG00000028693, ENSMUSG00000029524, ENSMUSG00000032397, ENSMUSG00000037572, ENSMUSG00000038069, ENSMUSG00000044702, ENSMUSG00000069495,…
2	4.51e-06	95	4777	1.49857	Intracellular organelle lumen	http://amigo.geneontology.org/amigo/term/GO:0070013	ENSMUSG00000000028, ENSMUSG00000016984, ENSMUSG00000018651, ENSMUSG00000020974, ENSMUSG00000024369, ENSMUSG00000024833, ENSMUSG00000024968, ENSMUSG00000025395, ENSMUSG00000025764, ENSMUSG00000026669, ENSMUSG00000027323, ENSMUSG00000027454, ENSMUSG00000028676, ENSMUSG00000028693, ENSMUSG00000029524, ENSMUSG00000032397, ENSMUSG00000037572, ENSMUSG00000038069, ENSMUSG00000044702, ENSMUSG00000069495,…
2	2.72e-05	14	243	4.34935	Protein-DNA complex	http://amigo.geneontology.org/amigo/term/GO:0032993	ENSMUSG00000000028, ENSMUSG00000024833, ENSMUSG00000025395, ENSMUSG00000025925, ENSMUSG00000027454, ENSMUSG00000057469, ENSMUSG00000002870, ENSMUSG00000022673, ENSMUSG00000022960, ENSMUSG00000029730, ENSMUSG00000041859, ENSMUSG00000059323, ENSMUSG00000060678, ENSMUSG00000069495
2	6.19e-05	16	362	3.65193	Condensed chromosome	http://amigo.geneontology.org/amigo/term/GO:0000793	ENSMUSG00000020608, ENSMUSG00000027323, ENSMUSG00000028312, ENSMUSG00000040599, ENSMUSG00000027326, ENSMUSG00000009575, ENSMUSG00000017146, ENSMUSG00000042029, ENSMUSG00000059851, ENSMUSG00000020290, ENSMUSG00000021714, ENSMUSG00000030528, ENSMUSG00000031629, ENSMUSG00000036202, ENSMUSG00000051220, ENSMUSG00000052798
2	6.48e-05	40	1296	2.04275	Nuclear protein-containing complex	http://amigo.geneontology.org/amigo/term/GO:0140513	ENSMUSG00000000028, ENSMUSG00000004642, ENSMUSG00000017146, ENSMUSG00000018651, ENSMUSG00000020974, ENSMUSG00000022105, ENSMUSG00000024369, ENSMUSG00000024833, ENSMUSG00000024968, ENSMUSG00000025395, ENSMUSG00000025764, ENSMUSG00000025925, ENSMUSG00000026196, ENSMUSG00000026669, ENSMUSG00000027454, ENSMUSG00000028224, ENSMUSG00000028933, ENSMUSG00000031885, ENSMUSG00000032397, ENSMUSG00000038481,…
2	7.55e-05	6	12	9.58633	DNA replication preinitiation complex	http://amigo.geneontology.org/amigo/term/GO:0031261	ENSMUSG00000000028, ENSMUSG00000027454, ENSMUSG00000002870, ENSMUSG00000022673, ENSMUSG00000029730, ENSMUSG00000041859
2	7.55e-05	6	11	9.58633	CMG complex	http://amigo.geneontology.org/amigo/term/GO:0071162	ENSMUSG00000000028, ENSMUSG00000002870, ENSMUSG00000022673, ENSMUSG00000027454, ENSMUSG00000029730, ENSMUSG00000041859
2	0.000191	18	367	3.0502	Chromosomal region	http://amigo.geneontology.org/amigo/term/GO:0098687	ENSMUSG00000009575, ENSMUSG00000025001, ENSMUSG00000025925, ENSMUSG00000040599, ENSMUSG00000027326, ENSMUSG00000028224, ENSMUSG00000020608, ENSMUSG00000027323, ENSMUSG00000036202, ENSMUSG00000037572, ENSMUSG00000059851, ENSMUSG00000020290, ENSMUSG00000021714, ENSMUSG00000030528, ENSMUSG00000031629, ENSMUSG00000051220, ENSMUSG00000052798, ENSMUSG00000060678
2	0.000293	28	817	2.26923	Nuclear body	http://amigo.geneontology.org/amigo/term/GO:0016604	ENSMUSG00000028676, ENSMUSG00000028224, ENSMUSG00000003228, ENSMUSG00000004018, ENSMUSG00000005583, ENSMUSG00000009575, ENSMUSG00000017146, ENSMUSG00000020290, ENSMUSG00000020608, ENSMUSG00000020974, ENSMUSG00000022105, ENSMUSG00000024369, ENSMUSG00000025764, ENSMUSG00000025925, ENSMUSG00000026196, ENSMUSG00000027323, ENSMUSG00000027326, ENSMUSG00000030322, ENSMUSG00000030528, ENSMUSG00000033596,…
2	0.00128	4	14	11.184	Fanconi anaemia nuclear complex	http://amigo.geneontology.org/amigo/term/GO:0043240	ENSMUSG00000004018, ENSMUSG00000047757, ENSMUSG00000055884, ENSMUSG00000039187
2	0.00136	8	36	4.97069	Nuclear replication fork	http://amigo.geneontology.org/amigo/term/GO:0043596	ENSMUSG00000016984, ENSMUSG00000024833, ENSMUSG00000025395, ENSMUSG00000026669, ENSMUSG00000032397, ENSMUSG00000037572, ENSMUSG00000057469, ENSMUSG00000059323
2	0.00182	5	11	7.98861	MCM complex	http://amigo.geneontology.org/amigo/term/GO:0042555	ENSMUSG00000002870, ENSMUSG00000022673, ENSMUSG00000029730, ENSMUSG00000041859, ENSMUSG00000059323
2	0.00309	13	260	3.02901	Chromosome centromeric region	http://amigo.geneontology.org/amigo/term/GO:0000775	ENSMUSG00000009575, ENSMUSG00000025001, ENSMUSG00000040599, ENSMUSG00000027326, ENSMUSG00000020608, ENSMUSG00000037572, ENSMUSG00000059851, ENSMUSG00000020290, ENSMUSG00000021714, ENSMUSG00000031629, ENSMUSG00000051220, ENSMUSG00000052798, ENSMUSG00000060678
2	0.00356	10	105	3.60776	Site of DNA damage	http://amigo.geneontology.org/amigo/term/GO:0090734	ENSMUSG00000020608, ENSMUSG00000023953, ENSMUSG00000032344, ENSMUSG00000033596, ENSMUSG00000036202, ENSMUSG00000009575, ENSMUSG00000027242, ENSMUSG00000027323, ENSMUSG00000028224, ENSMUSG00000059323
2	0.00391	5	21	6.99003	Replisome	http://amigo.geneontology.org/amigo/term/GO:0030894	ENSMUSG00000024833, ENSMUSG00000025395, ENSMUSG00000057469, ENSMUSG00000022960, ENSMUSG00000059323
2	0.00919	24	688	1.97366	Chromatin	http://amigo.geneontology.org/amigo/term/GO:0000785	ENSMUSG00000009575, ENSMUSG00000022105, ENSMUSG00000024691, ENSMUSG00000025001, ENSMUSG00000027641, ENSMUSG00000028312, ENSMUSG00000057406, ENSMUSG00000002835, ENSMUSG00000002870, ENSMUSG00000004018, ENSMUSG00000023883, ENSMUSG00000024968, ENSMUSG00000027242, ENSMUSG00000027323, ENSMUSG00000028693, ENSMUSG00000032397, ENSMUSG00000055884, ENSMUSG00000059323, ENSMUSG00000059851, ENSMUSG00000060678,…
2	0.0104	8	77	3.72802	Site of double-strand break	http://amigo.geneontology.org/amigo/term/GO:0035861	ENSMUSG00000020608, ENSMUSG00000023953, ENSMUSG00000032344, ENSMUSG00000033596, ENSMUSG00000036202, ENSMUSG00000027323, ENSMUSG00000028224, ENSMUSG00000059323
5	0.0021	127	4704	1.34092	Non-membrane-bounded organelle	http://amigo.geneontology.org/amigo/term/GO:0043228	ENSMUSG00000006740, ENSMUSG00000007080, ENSMUSG00000019907, ENSMUSG00000019971, ENSMUSG00000021998, ENSMUSG00000024054, ENSMUSG00000024290, ENSMUSG00000024472, ENSMUSG00000024542, ENSMUSG00000024974, ENSMUSG00000024999, ENSMUSG00000025369, ENSMUSG00000025860, ENSMUSG00000026761, ENSMUSG00000027194, ENSMUSG00000027263, ENSMUSG00000028906, ENSMUSG00000029012, ENSMUSG00000029414, ENSMUSG00000029761,…
5	0.0021	127	4703	1.34092	Intracellular non-membrane-bounded organelle	http://amigo.geneontology.org/amigo/term/GO:0043232	ENSMUSG00000006740, ENSMUSG00000007080, ENSMUSG00000019907, ENSMUSG00000019971, ENSMUSG00000021998, ENSMUSG00000024054, ENSMUSG00000024290, ENSMUSG00000024472, ENSMUSG00000024542, ENSMUSG00000024974, ENSMUSG00000024999, ENSMUSG00000025369, ENSMUSG00000025860, ENSMUSG00000026761, ENSMUSG00000027194, ENSMUSG00000027263, ENSMUSG00000028906, ENSMUSG00000029012, ENSMUSG00000029414, ENSMUSG00000029761,…
5	0.00919	122	4247	1.31202	Nuclear lumen	http://amigo.geneontology.org/amigo/term/GO:0031981	ENSMUSG00000007080, ENSMUSG00000010453, ENSMUSG00000024054, ENSMUSG00000024974, ENSMUSG00000024999, ENSMUSG00000025246, ENSMUSG00000026761, ENSMUSG00000027751, ENSMUSG00000029012, ENSMUSG00000031309, ENSMUSG00000033166, ENSMUSG00000033799, ENSMUSG00000034667, ENSMUSG00000037857, ENSMUSG00000038384, ENSMUSG00000038773, ENSMUSG00000039630, ENSMUSG00000039738, ENSMUSG00000039756, ENSMUSG00000040651,…
5	0.00931	22	367	2.31934	Chromosomal region	http://amigo.geneontology.org/amigo/term/GO:0098687	ENSMUSG00000029414, ENSMUSG00000039630, ENSMUSG00000061755, ENSMUSG00000025369, ENSMUSG00000002748, ENSMUSG00000004099, ENSMUSG00000024943, ENSMUSG00000042557, ENSMUSG00000043909, ENSMUSG00000019907, ENSMUSG00000020380, ENSMUSG00000024054, ENSMUSG00000024811, ENSMUSG00000024974, ENSMUSG00000026761, ENSMUSG00000027339, ENSMUSG00000035024, ENSMUSG00000038025, ENSMUSG00000039738, ENSMUSG00000040549,…
5	0.0181	55	1341	1.56841	Chromosome	http://amigo.geneontology.org/amigo/term/GO:0005694	ENSMUSG00000007080, ENSMUSG00000024054, ENSMUSG00000024974, ENSMUSG00000025369, ENSMUSG00000026761, ENSMUSG00000029012, ENSMUSG00000029414, ENSMUSG00000034021, ENSMUSG00000037286, ENSMUSG00000038773, ENSMUSG00000039630, ENSMUSG00000039738, ENSMUSG00000040651, ENSMUSG00000041235, ENSMUSG00000042557, ENSMUSG00000057133, ENSMUSG00000061755, ENSMUSG00000079509, ENSMUSG00000039219, ENSMUSG00000002748,…
5	0.0184	110	3729	1.30834	Nucleoplasm	http://amigo.geneontology.org/amigo/term/GO:0005654	ENSMUSG00000010453, ENSMUSG00000025246, ENSMUSG00000027751, ENSMUSG00000031309, ENSMUSG00000033799, ENSMUSG00000037857, ENSMUSG00000038384, ENSMUSG00000038773, ENSMUSG00000039630, ENSMUSG00000040651, ENSMUSG00000041215, ENSMUSG00000041264, ENSMUSG00000041297, ENSMUSG00000041846, ENSMUSG00000042557, ENSMUSG00000043535, ENSMUSG00000048047, ENSMUSG00000078879, ENSMUSG00000022387, ENSMUSG00000039219,…
5	0.0206	17	362	2.41401	Condensed chromosome	http://amigo.geneontology.org/amigo/term/GO:0000793	ENSMUSG00000024974, ENSMUSG00000029414, ENSMUSG00000037286, ENSMUSG00000039630, ENSMUSG00000061755, ENSMUSG00000025369, ENSMUSG00000002748, ENSMUSG00000024943, ENSMUSG00000032555, ENSMUSG00000042557, ENSMUSG00000043909, ENSMUSG00000019907, ENSMUSG00000027339, ENSMUSG00000035024, ENSMUSG00000038025, ENSMUSG00000040549, ENSMUSG00000041147
5	0.0206	10	170	3.31334	Spindle pole	http://amigo.geneontology.org/amigo/term/GO:0000922	ENSMUSG00000040021, ENSMUSG00000061755, ENSMUSG00000066306, ENSMUSG00000024974, ENSMUSG00000027263, ENSMUSG00000029414, ENSMUSG00000032555, ENSMUSG00000037286, ENSMUSG00000039630, ENSMUSG00000040549
5	0.0335	62	2332	1.45742	Cytoskeleton	http://amigo.geneontology.org/amigo/term/GO:0005856	ENSMUSG00000006740, ENSMUSG00000019971, ENSMUSG00000021998, ENSMUSG00000024290, ENSMUSG00000024542, ENSMUSG00000025860, ENSMUSG00000027194, ENSMUSG00000027263, ENSMUSG00000028906, ENSMUSG00000029414, ENSMUSG00000029761, ENSMUSG00000030172, ENSMUSG00000032220, ENSMUSG00000032740, ENSMUSG00000039630, ENSMUSG00000040021, ENSMUSG00000041491, ENSMUSG00000061755, ENSMUSG00000066306, ENSMUSG00000074305,…
5	0.056	30	824	1.72513	Microtubule organizing center	http://amigo.geneontology.org/amigo/term/GO:0005815	ENSMUSG00000019971, ENSMUSG00000024542, ENSMUSG00000027263, ENSMUSG00000032740, ENSMUSG00000039630, ENSMUSG00000041491, ENSMUSG00000061755, ENSMUSG00000066306, ENSMUSG00000021597, ENSMUSG00000058230, ENSMUSG00000060090, ENSMUSG00000006740, ENSMUSG00000019907, ENSMUSG00000020580, ENSMUSG00000021870, ENSMUSG00000024290, ENSMUSG00000024431, ENSMUSG00000024811, ENSMUSG00000024991, ENSMUSG00000030172,…
5	0.056	125	4778	1.22673	Membrane-enclosed lumen	http://amigo.geneontology.org/amigo/term/GO:0031974	ENSMUSG00000007080, ENSMUSG00000010453, ENSMUSG00000024054, ENSMUSG00000024974, ENSMUSG00000024999, ENSMUSG00000025246, ENSMUSG00000026761, ENSMUSG00000027751, ENSMUSG00000029012, ENSMUSG00000031309, ENSMUSG00000033166, ENSMUSG00000033799, ENSMUSG00000034667, ENSMUSG00000037857, ENSMUSG00000038384, ENSMUSG00000038773, ENSMUSG00000039630, ENSMUSG00000039738, ENSMUSG00000039756, ENSMUSG00000040651,…
5	0.056	125	4778	1.22673	Organelle lumen	http://amigo.geneontology.org/amigo/term/GO:0043233	ENSMUSG00000007080, ENSMUSG00000010453, ENSMUSG00000024054, ENSMUSG00000024974, ENSMUSG00000024999, ENSMUSG00000025246, ENSMUSG00000026761, ENSMUSG00000027751, ENSMUSG00000029012, ENSMUSG00000031309, ENSMUSG00000033166, ENSMUSG00000033799, ENSMUSG00000034667, ENSMUSG00000037857, ENSMUSG00000038384, ENSMUSG00000038773, ENSMUSG00000039630, ENSMUSG00000039738, ENSMUSG00000039756, ENSMUSG00000040651,…
5	0.056	125	4777	1.22673	Intracellular organelle lumen	http://amigo.geneontology.org/amigo/term/GO:0070013	ENSMUSG00000007080, ENSMUSG00000010453, ENSMUSG00000024054, ENSMUSG00000024974, ENSMUSG00000024999, ENSMUSG00000025246, ENSMUSG00000026761, ENSMUSG00000027751, ENSMUSG00000029012, ENSMUSG00000031309, ENSMUSG00000033166, ENSMUSG00000033799, ENSMUSG00000034667, ENSMUSG00000037857, ENSMUSG00000038384, ENSMUSG00000038773, ENSMUSG00000039630, ENSMUSG00000039738, ENSMUSG00000039756, ENSMUSG00000040651,…
5	0.0824	15	260	2.17438	Chromosome centromeric region	http://amigo.geneontology.org/amigo/term/GO:0000775	ENSMUSG00000029414, ENSMUSG00000039630, ENSMUSG00000061755, ENSMUSG00000025369, ENSMUSG00000002748, ENSMUSG00000004099, ENSMUSG00000024943, ENSMUSG00000042557, ENSMUSG00000043909, ENSMUSG00000019907, ENSMUSG00000024974, ENSMUSG00000027339, ENSMUSG00000035024, ENSMUSG00000038025, ENSMUSG00000040549
5	0.0824	11	167	2.55127	Condensed chromosome centromeric region	http://amigo.geneontology.org/amigo/term/GO:0000779	ENSMUSG00000029414, ENSMUSG00000039630, ENSMUSG00000061755, ENSMUSG00000025369, ENSMUSG00000042557, ENSMUSG00000043909, ENSMUSG00000019907, ENSMUSG00000027339, ENSMUSG00000035024, ENSMUSG00000038025, ENSMUSG00000040549
5	0.0902	5	80	4.34876	Spindle microtubule	http://amigo.geneontology.org/amigo/term/GO:0005876	ENSMUSG00000025860, ENSMUSG00000029414, ENSMUSG00000039630, ENSMUSG00000061755, ENSMUSG00000066306
5	0.0929	10	159	2.57704	Kinetochore	http://amigo.geneontology.org/amigo/term/GO:0000776	ENSMUSG00000029414, ENSMUSG00000039630, ENSMUSG00000061755, ENSMUSG00000025369, ENSMUSG00000042557, ENSMUSG00000043909, ENSMUSG00000019907, ENSMUSG00000027339, ENSMUSG00000038025, ENSMUSG00000040549
5	0.0929	3	16	6.95802	CCR4-NOT complex	http://amigo.geneontology.org/amigo/term/GO:0030014	ENSMUSG00000034724, ENSMUSG00000036550, ENSMUSG00000046139
5	0.0929	46	1296	1.4615	Nuclear protein-containing complex	http://amigo.geneontology.org/amigo/term/GO:0140513	ENSMUSG00000007080, ENSMUSG00000010453, ENSMUSG00000021374, ENSMUSG00000021540, ENSMUSG00000024151, ENSMUSG00000024974, ENSMUSG00000025246, ENSMUSG00000025369, ENSMUSG00000025958, ENSMUSG00000026761, ENSMUSG00000027751, ENSMUSG00000027881, ENSMUSG00000029012, ENSMUSG00000029169, ENSMUSG00000031433, ENSMUSG00000033166, ENSMUSG00000034667, ENSMUSG00000035161, ENSMUSG00000038384, ENSMUSG00000038773,…
5	0.0929	48	1550	1.45211	Catalytic complex	http://amigo.geneontology.org/amigo/term/GO:1902494	ENSMUSG00000007080, ENSMUSG00000007613, ENSMUSG00000010453, ENSMUSG00000019841, ENSMUSG00000024231, ENSMUSG00000025246, ENSMUSG00000025369, ENSMUSG00000025742, ENSMUSG00000027751, ENSMUSG00000030254, ENSMUSG00000033166, ENSMUSG00000038384, ENSMUSG00000038773, ENSMUSG00000039630, ENSMUSG00000041215, ENSMUSG00000041297, ENSMUSG00000041773, ENSMUSG00000041846, ENSMUSG00000042557, ENSMUSG00000053907,…
6	1.54e-17	217	3266	1.58681	Organelle membrane	http://amigo.geneontology.org/amigo/term/GO:0031090	ENSMUSG00000000088, ENSMUSG00000003072, ENSMUSG00000006057, ENSMUSG00000006818, ENSMUSG00000019179, ENSMUSG00000021794, ENSMUSG00000022427, ENSMUSG00000023861, ENSMUSG00000026032, ENSMUSG00000028455, ENSMUSG00000031818, ENSMUSG00000039768, ENSMUSG00000040048, ENSMUSG00000070394, ENSMUSG00000000171, ENSMUSG00000000743, ENSMUSG00000001036, ENSMUSG00000001750, ENSMUSG00000002957, ENSMUSG00000002984,…
6	2.36e-12	136	1902	1.69516	Mitochondrion	http://amigo.geneontology.org/amigo/term/GO:0005739	ENSMUSG00000000088, ENSMUSG00000000171, ENSMUSG00000000326, ENSMUSG00000000384, ENSMUSG00000001270, ENSMUSG00000001424, ENSMUSG00000001750, ENSMUSG00000002660, ENSMUSG00000002984, ENSMUSG00000003072, ENSMUSG00000003438, ENSMUSG00000003873, ENSMUSG00000004207, ENSMUSG00000004789, ENSMUSG00000005161, ENSMUSG00000006057, ENSMUSG00000006818, ENSMUSG00000007659, ENSMUSG00000007891, ENSMUSG00000009112,…
6	4.67e-11	127	1686	1.67835	Bounding membrane of organelle	http://amigo.geneontology.org/amigo/term/GO:0098588	ENSMUSG00000000743, ENSMUSG00000001036, ENSMUSG00000001750, ENSMUSG00000002957, ENSMUSG00000002984, ENSMUSG00000003346, ENSMUSG00000003746, ENSMUSG00000003873, ENSMUSG00000004843, ENSMUSG00000007659, ENSMUSG00000013160, ENSMUSG00000014177, ENSMUSG00000018567, ENSMUSG00000019054, ENSMUSG00000020570, ENSMUSG00000022125, ENSMUSG00000022404, ENSMUSG00000024772, ENSMUSG00000028165, ENSMUSG00000028744,…
6	5.2e-11	73	833	2.03572	Mitochondrial envelope	http://amigo.geneontology.org/amigo/term/GO:0005740	ENSMUSG00000000088, ENSMUSG00000003072, ENSMUSG00000006057, ENSMUSG00000006818, ENSMUSG00000019179, ENSMUSG00000021794, ENSMUSG00000022427, ENSMUSG00000023861, ENSMUSG00000026032, ENSMUSG00000028455, ENSMUSG00000031818, ENSMUSG00000039768, ENSMUSG00000040048, ENSMUSG00000070394, ENSMUSG00000000171, ENSMUSG00000002984, ENSMUSG00000003438, ENSMUSG00000003873, ENSMUSG00000007659, ENSMUSG00000014294,…
6	1.54e-09	66	773	2.01093	Mitochondrial membrane	http://amigo.geneontology.org/amigo/term/GO:0031966	ENSMUSG00000000088, ENSMUSG00000003072, ENSMUSG00000006057, ENSMUSG00000006818, ENSMUSG00000019179, ENSMUSG00000021794, ENSMUSG00000022427, ENSMUSG00000023861, ENSMUSG00000026032, ENSMUSG00000028455, ENSMUSG00000031818, ENSMUSG00000039768, ENSMUSG00000040048, ENSMUSG00000070394, ENSMUSG00000000171, ENSMUSG00000002984, ENSMUSG00000003438, ENSMUSG00000003873, ENSMUSG00000007659, ENSMUSG00000014294,…
6	9.57e-08	31	296	2.55023	Mitochondrial protein-containing complex	http://amigo.geneontology.org/amigo/term/GO:0098798	ENSMUSG00000000088, ENSMUSG00000000171, ENSMUSG00000002984, ENSMUSG00000003072, ENSMUSG00000003438, ENSMUSG00000006057, ENSMUSG00000014294, ENSMUSG00000018858, ENSMUSG00000020022, ENSMUSG00000021607, ENSMUSG00000021731, ENSMUSG00000021748, ENSMUSG00000026032, ENSMUSG00000030037, ENSMUSG00000030045, ENSMUSG00000031818, ENSMUSG00000037740, ENSMUSG00000038880, ENSMUSG00000040048, ENSMUSG00000040269,…
6	1.14e-07	47	537	2.11861	Mitochondrial inner membrane	http://amigo.geneontology.org/amigo/term/GO:0005743	ENSMUSG00000000088, ENSMUSG00000003072, ENSMUSG00000006057, ENSMUSG00000006818, ENSMUSG00000019179, ENSMUSG00000021794, ENSMUSG00000022427, ENSMUSG00000023861, ENSMUSG00000026032, ENSMUSG00000028455, ENSMUSG00000031818, ENSMUSG00000039768, ENSMUSG00000040048, ENSMUSG00000070394, ENSMUSG00000000171, ENSMUSG00000003438, ENSMUSG00000014294, ENSMUSG00000020022, ENSMUSG00000031808, ENSMUSG00000033918,…
6	1.74e-06	92	1292	1.60178	Organelle envelope	http://amigo.geneontology.org/amigo/term/GO:0031967	ENSMUSG00000000088, ENSMUSG00000003072, ENSMUSG00000006057, ENSMUSG00000006818, ENSMUSG00000019179, ENSMUSG00000021794, ENSMUSG00000022427, ENSMUSG00000023861, ENSMUSG00000026032, ENSMUSG00000028455, ENSMUSG00000031818, ENSMUSG00000039768, ENSMUSG00000040048, ENSMUSG00000070394, ENSMUSG00000000171, ENSMUSG00000002984, ENSMUSG00000003438, ENSMUSG00000003873, ENSMUSG00000007659, ENSMUSG00000014294,…
6	1.74e-06	92	1292	1.60178	Envelope	http://amigo.geneontology.org/amigo/term/GO:0031975	ENSMUSG00000000088, ENSMUSG00000003072, ENSMUSG00000006057, ENSMUSG00000006818, ENSMUSG00000019179, ENSMUSG00000021794, ENSMUSG00000022427, ENSMUSG00000023861, ENSMUSG00000026032, ENSMUSG00000028455, ENSMUSG00000031818, ENSMUSG00000039768, ENSMUSG00000040048, ENSMUSG00000070394, ENSMUSG00000000171, ENSMUSG00000002984, ENSMUSG00000003438, ENSMUSG00000003873, ENSMUSG00000007659, ENSMUSG00000014294,…
6	2.85e-06	48	598	1.94999	Organelle inner membrane	http://amigo.geneontology.org/amigo/term/GO:0019866	ENSMUSG00000000088, ENSMUSG00000003072, ENSMUSG00000006057, ENSMUSG00000006818, ENSMUSG00000019179, ENSMUSG00000021794, ENSMUSG00000022427, ENSMUSG00000023861, ENSMUSG00000026032, ENSMUSG00000028455, ENSMUSG00000031818, ENSMUSG00000039768, ENSMUSG00000040048, ENSMUSG00000070394, ENSMUSG00000000171, ENSMUSG00000003438, ENSMUSG00000014294, ENSMUSG00000020022, ENSMUSG00000031808, ENSMUSG00000033918,…
6	9.89e-06	21	205	2.6578	Ribosomal subunit	http://amigo.geneontology.org/amigo/term/GO:0044391	ENSMUSG00000003970, ENSMUSG00000007892, ENSMUSG00000018858, ENSMUSG00000021607, ENSMUSG00000021731, ENSMUSG00000030037, ENSMUSG00000030045, ENSMUSG00000032518, ENSMUSG00000037740, ENSMUSG00000038880, ENSMUSG00000040269, ENSMUSG00000059291, ENSMUSG00000060679, ENSMUSG00000078193, ENSMUSG00000022706, ENSMUSG00000028861, ENSMUSG00000033751, ENSMUSG00000057113, ENSMUSG00000020372, ENSMUSG00000057863,…
6	3.15e-05	35	322	2.05663	Vacuolar membrane	http://amigo.geneontology.org/amigo/term/GO:0005774	ENSMUSG00000001750, ENSMUSG00000013160, ENSMUSG00000018567, ENSMUSG00000022125, ENSMUSG00000028744, ENSMUSG00000031447, ENSMUSG00000031812, ENSMUSG00000066621, ENSMUSG00000091512, ENSMUSG00000045176, ENSMUSG00000048677, ENSMUSG00000000743, ENSMUSG00000001418, ENSMUSG00000003458, ENSMUSG00000004843, ENSMUSG00000007038, ENSMUSG00000007891, ENSMUSG00000018340, ENSMUSG00000019578, ENSMUSG00000020585,…
6	6.56e-05	53	644	1.74403	Vacuole	http://amigo.geneontology.org/amigo/term/GO:0005773	ENSMUSG00000001418, ENSMUSG00000001750, ENSMUSG00000004207, ENSMUSG00000007038, ENSMUSG00000007891, ENSMUSG00000013160, ENSMUSG00000015474, ENSMUSG00000016256, ENSMUSG00000018567, ENSMUSG00000022125, ENSMUSG00000027775, ENSMUSG00000028744, ENSMUSG00000031447, ENSMUSG00000031812, ENSMUSG00000033124, ENSMUSG00000066621, ENSMUSG00000091512, ENSMUSG00000045176, ENSMUSG00000003458, ENSMUSG00000021190,…
6	7.37e-05	22	241	2.41312	Ribosome	http://amigo.geneontology.org/amigo/term/GO:0005840	ENSMUSG00000003970, ENSMUSG00000007892, ENSMUSG00000018858, ENSMUSG00000021607, ENSMUSG00000021660, ENSMUSG00000021731, ENSMUSG00000022706, ENSMUSG00000030037, ENSMUSG00000030045, ENSMUSG00000032518, ENSMUSG00000037740, ENSMUSG00000038880, ENSMUSG00000040269, ENSMUSG00000059291, ENSMUSG00000060679, ENSMUSG00000078193, ENSMUSG00000028861, ENSMUSG00000033751, ENSMUSG00000057113, ENSMUSG00000020372,…
6	7.37e-05	70	1198	1.5996	Membrane protein complex	http://amigo.geneontology.org/amigo/term/GO:0098796	ENSMUSG00000000088, ENSMUSG00000000171, ENSMUSG00000000743, ENSMUSG00000001036, ENSMUSG00000001750, ENSMUSG00000002957, ENSMUSG00000002984, ENSMUSG00000003072, ENSMUSG00000003438, ENSMUSG00000004843, ENSMUSG00000006057, ENSMUSG00000013160, ENSMUSG00000014294, ENSMUSG00000015750, ENSMUSG00000020022, ENSMUSG00000022174, ENSMUSG00000022365, ENSMUSG00000024339, ENSMUSG00000026032, ENSMUSG00000027523,…
6	9.04e-05	50	545	1.75033	Lytic vacuole	http://amigo.geneontology.org/amigo/term/GO:0000323	ENSMUSG00000001418, ENSMUSG00000004207, ENSMUSG00000007038, ENSMUSG00000007891, ENSMUSG00000015474, ENSMUSG00000016256, ENSMUSG00000022125, ENSMUSG00000027775, ENSMUSG00000028744, ENSMUSG00000031447, ENSMUSG00000066621, ENSMUSG00000045176, ENSMUSG00000091512, ENSMUSG00000001750, ENSMUSG00000003458, ENSMUSG00000018567, ENSMUSG00000021190, ENSMUSG00000026958, ENSMUSG00000031479, ENSMUSG00000031812,…
6	9.04e-05	50	545	1.75033	Lysosome	http://amigo.geneontology.org/amigo/term/GO:0005764	ENSMUSG00000001418, ENSMUSG00000004207, ENSMUSG00000007038, ENSMUSG00000007891, ENSMUSG00000015474, ENSMUSG00000016256, ENSMUSG00000022125, ENSMUSG00000027775, ENSMUSG00000028744, ENSMUSG00000031447, ENSMUSG00000066621, ENSMUSG00000045176, ENSMUSG00000091512, ENSMUSG00000001750, ENSMUSG00000003458, ENSMUSG00000018567, ENSMUSG00000021190, ENSMUSG00000026958, ENSMUSG00000031479, ENSMUSG00000031812,…
6	0.000132	30	354	2.05663	Mitochondrial matrix	http://amigo.geneontology.org/amigo/term/GO:0005759	ENSMUSG00000000384, ENSMUSG00000018858, ENSMUSG00000020832, ENSMUSG00000021607, ENSMUSG00000021731, ENSMUSG00000021748, ENSMUSG00000022706, ENSMUSG00000030037, ENSMUSG00000030045, ENSMUSG00000037740, ENSMUSG00000038880, ENSMUSG00000040269, ENSMUSG00000040521, ENSMUSG00000060679, ENSMUSG00000028861, ENSMUSG00000033751, ENSMUSG00000019179, ENSMUSG00000020549, ENSMUSG00000021794, ENSMUSG00000028964,…
6	0.000132	204	4239	1.25474	Endomembrane system	http://amigo.geneontology.org/amigo/term/GO:0012505	ENSMUSG00000000743, ENSMUSG00000001036, ENSMUSG00000001844, ENSMUSG00000002778, ENSMUSG00000002957, ENSMUSG00000003346, ENSMUSG00000003452, ENSMUSG00000003746, ENSMUSG00000004394, ENSMUSG00000004843, ENSMUSG00000005656, ENSMUSG00000005973, ENSMUSG00000006127, ENSMUSG00000006390, ENSMUSG00000009293, ENSMUSG00000013160, ENSMUSG00000013858, ENSMUSG00000014177, ENSMUSG00000014867, ENSMUSG00000014959,…
6	0.000132	14	127	2.87929	Large ribosomal subunit	http://amigo.geneontology.org/amigo/term/GO:0015934	ENSMUSG00000003970, ENSMUSG00000007892, ENSMUSG00000018858, ENSMUSG00000021607, ENSMUSG00000021731, ENSMUSG00000030037, ENSMUSG00000030045, ENSMUSG00000059291, ENSMUSG00000078193, ENSMUSG00000022706, ENSMUSG00000033751, ENSMUSG00000057113, ENSMUSG00000057863, ENSMUSG00000031167
6	0.000155	36	415	1.91068	Intrinsic component of organelle membrane	http://amigo.geneontology.org/amigo/term/GO:0031300	ENSMUSG00000006390, ENSMUSG00000014177, ENSMUSG00000019054, ENSMUSG00000019188, ENSMUSG00000022365, ENSMUSG00000022404, ENSMUSG00000023861, ENSMUSG00000024339, ENSMUSG00000024889, ENSMUSG00000025366, ENSMUSG00000026856, ENSMUSG00000030530, ENSMUSG00000031156, ENSMUSG00000045302, ENSMUSG00000045503, ENSMUSG00000047260, ENSMUSG00000071657, ENSMUSG00000075419, ENSMUSG00000075701, ENSMUSG00000002984,…
6	0.000187	96	1877	1.44246	Endoplasmic reticulum	http://amigo.geneontology.org/amigo/term/GO:0005783	ENSMUSG00000001844, ENSMUSG00000002778, ENSMUSG00000003746, ENSMUSG00000004394, ENSMUSG00000005973, ENSMUSG00000006127, ENSMUSG00000006390, ENSMUSG00000009293, ENSMUSG00000013858, ENSMUSG00000014867, ENSMUSG00000015335, ENSMUSG00000015750, ENSMUSG00000019188, ENSMUSG00000020238, ENSMUSG00000020806, ENSMUSG00000021501, ENSMUSG00000022174, ENSMUSG00000022365, ENSMUSG00000022913, ENSMUSG00000023286,…
6	0.000198	34	380	1.92898	Integral component of organelle membrane	http://amigo.geneontology.org/amigo/term/GO:0031301	ENSMUSG00000006390, ENSMUSG00000014177, ENSMUSG00000019054, ENSMUSG00000019188, ENSMUSG00000022365, ENSMUSG00000022404, ENSMUSG00000023861, ENSMUSG00000024339, ENSMUSG00000024889, ENSMUSG00000026856, ENSMUSG00000030530, ENSMUSG00000031156, ENSMUSG00000045302, ENSMUSG00000045503, ENSMUSG00000047260, ENSMUSG00000071657, ENSMUSG00000075419, ENSMUSG00000075701, ENSMUSG00000002984, ENSMUSG00000036817,…
6	0.00045	14	105	2.70992	Endoplasmic reticulum-Golgi intermediate compartment	http://amigo.geneontology.org/amigo/term/GO:0005793	ENSMUSG00000004394, ENSMUSG00000014867, ENSMUSG00000017664, ENSMUSG00000030824, ENSMUSG00000058569, ENSMUSG00000063406, ENSMUSG00000024870, ENSMUSG00000002778, ENSMUSG00000003746, ENSMUSG00000019579, ENSMUSG00000024150, ENSMUSG00000026094, ENSMUSG00000026317, ENSMUSG00000042111
6	0.000688	29	265	1.94751	Lysosomal membrane	http://amigo.geneontology.org/amigo/term/GO:0005765	ENSMUSG00000022125, ENSMUSG00000028744, ENSMUSG00000031447, ENSMUSG00000066621, ENSMUSG00000045176, ENSMUSG00000091512, ENSMUSG00000048677, ENSMUSG00000000743, ENSMUSG00000001418, ENSMUSG00000003458, ENSMUSG00000004843, ENSMUSG00000007038, ENSMUSG00000007891, ENSMUSG00000013160, ENSMUSG00000018340, ENSMUSG00000019578, ENSMUSG00000020585, ENSMUSG00000021306, ENSMUSG00000022066, ENSMUSG00000023990,…
8	0.00895	3	12	33.3476	MHC class II protein complex	http://amigo.geneontology.org/amigo/term/GO:0042613	ENSMUSG00000036594, ENSMUSG00000073421, ENSMUSG00000060586
8	0.0132	12	1714	3.31404	Extracellular space	http://amigo.geneontology.org/amigo/term/GO:0005615	ENSMUSG00000005800, ENSMUSG00000017002, ENSMUSG00000028064, ENSMUSG00000029372, ENSMUSG00000029379, ENSMUSG00000047222, ENSMUSG00000066363, ENSMUSG00000019966, ENSMUSG00000049313, ENSMUSG00000019478, ENSMUSG00000022901, ENSMUSG00000048120
8	0.0145	3	34	22.2317	MHC protein complex	http://amigo.geneontology.org/amigo/term/GO:0042611	ENSMUSG00000036594, ENSMUSG00000073421, ENSMUSG00000060586
8	0.0361	13	2503	2.61549	Extracellular region	http://amigo.geneontology.org/amigo/term/GO:0005576	ENSMUSG00000005800, ENSMUSG00000017002, ENSMUSG00000028064, ENSMUSG00000029372, ENSMUSG00000029379, ENSMUSG00000047222, ENSMUSG00000066363, ENSMUSG00000019966, ENSMUSG00000049313, ENSMUSG00000019478, ENSMUSG00000039109, ENSMUSG00000022901, ENSMUSG00000048120
8	0.0404	9	992	3.36278	Cell surface	http://amigo.geneontology.org/amigo/term/GO:0009986	ENSMUSG00000022901, ENSMUSG00000023349, ENSMUSG00000026768, ENSMUSG00000006445, ENSMUSG00000036594, ENSMUSG00000073421, ENSMUSG00000049313, ENSMUSG00000048120, ENSMUSG00000040584
8	0.0836	6	466	4.23461	External side of plasma membrane	http://amigo.geneontology.org/amigo/term/GO:0009897	ENSMUSG00000022901, ENSMUSG00000023349, ENSMUSG00000026768, ENSMUSG00000036594, ENSMUSG00000073421, ENSMUSG00000048120

## Sheet: Supplement Fig 1A KEGG Pathways
group	FDR	nGenes	Pathway size	Fold enriched	Pathway	URL	Genes
1	0.00761	4	61	13.741	Type I diabetes mellitus	http://www.genome.jp/kegg-bin/show_pathway?mmu04940	ENSMUSG00000073409, ENSMUSG00000060550, ENSMUSG00000035929, ENSMUSG00000027398
1	0.00761	4	54	13.741	Graft-versus-host disease	http://www.genome.jp/kegg-bin/show_pathway?mmu05332	ENSMUSG00000073409, ENSMUSG00000060550, ENSMUSG00000035929, ENSMUSG00000027398
1	0.0214	6	113	5.52993	TNF signaling pathway	http://www.genome.jp/kegg-bin/show_pathway?mmu04668	ENSMUSG00000053113, ENSMUSG00000014599, ENSMUSG00000037405, ENSMUSG00000027398, ENSMUSG00000032487, ENSMUSG00000031778
1	0.0215	7	248	4.13305	Human cytomegalovirus infection	http://www.genome.jp/kegg-bin/show_pathway?mmu05163	ENSMUSG00000073409, ENSMUSG00000060550, ENSMUSG00000031955, ENSMUSG00000035929, ENSMUSG00000027398, ENSMUSG00000032487, ENSMUSG00000031778
1	0.0215	7	222	4.19865	Epstein-Barr virus infection	http://www.genome.jp/kegg-bin/show_pathway?mmu05169	ENSMUSG00000073409, ENSMUSG00000060550, ENSMUSG00000035929, ENSMUSG00000037405, ENSMUSG00000015312, ENSMUSG00000025225, ENSMUSG00000027995
1	0.0215	4	79	8.39731	Viral myocarditis	http://www.genome.jp/kegg-bin/show_pathway?mmu05416	ENSMUSG00000073409, ENSMUSG00000060550, ENSMUSG00000035929, ENSMUSG00000037405
1	0.0321	5	105	5.24832	NF-kappa B signaling pathway	http://www.genome.jp/kegg-bin/show_pathway?mmu04064	ENSMUSG00000037405, ENSMUSG00000027398, ENSMUSG00000015312, ENSMUSG00000025225, ENSMUSG00000032487
1	0.0321	4	86	7.19769	Rheumatoid arthritis	http://www.genome.jp/kegg-bin/show_pathway?mmu05323	ENSMUSG00000014599, ENSMUSG00000037405, ENSMUSG00000027398, ENSMUSG00000027995
1	0.0346	3	70	10.3058	Autoimmune thyroid disease	http://www.genome.jp/kegg-bin/show_pathway?mmu05320	ENSMUSG00000073409, ENSMUSG00000060550, ENSMUSG00000035929
1	0.04	5	171	4.49856	Phagosome	http://www.genome.jp/kegg-bin/show_pathway?mmu04145	ENSMUSG00000073409, ENSMUSG00000060550, ENSMUSG00000035929, ENSMUSG00000026712, ENSMUSG00000027995
1	0.04	5	175	4.49856	Cellular senescence	http://www.genome.jp/kegg-bin/show_pathway?mmu04218	ENSMUSG00000073409, ENSMUSG00000060550, ENSMUSG00000035929, ENSMUSG00000015312, ENSMUSG00000037411
1	0.04	3	95	8.72028	TGF-beta signaling pathway	http://www.genome.jp/kegg-bin/show_pathway?mmu04350	ENSMUSG00000042745, ENSMUSG00000007872, ENSMUSG00000036867
1	0.04	3	54	9.44697	Allograft rejection	http://www.genome.jp/kegg-bin/show_pathway?mmu05330	ENSMUSG00000073409, ENSMUSG00000060550, ENSMUSG00000035929
1	0.057	3	55	7.55758	Malaria	http://www.genome.jp/kegg-bin/show_pathway?mmu05144	ENSMUSG00000037405, ENSMUSG00000027398, ENSMUSG00000027995
1	0.059	4	169	5.03838	Cell adhesion molecules	http://www.genome.jp/kegg-bin/show_pathway?mmu04514	ENSMUSG00000073409, ENSMUSG00000060550, ENSMUSG00000035929, ENSMUSG00000037405
3	0.0756	6	40	4.54005	Ferroptosis	http://www.genome.jp/kegg-bin/show_pathway?mmu04216	ENSMUSG00000018796, ENSMUSG00000032350, ENSMUSG00000032554, ENSMUSG00000022797, ENSMUSG00000027737, ENSMUSG00000053897
3	0.0756	5	50	6.0534	Cholesterol metabolism	http://www.genome.jp/kegg-bin/show_pathway?mmu04979	ENSMUSG00000026170, ENSMUSG00000015243, ENSMUSG00000002985, ENSMUSG00000017754, ENSMUSG00000038175
3	0.0756	19	441	2.09117	Herpes simplex virus 1 infection	http://www.genome.jp/kegg-bin/show_pathway?mmu05168	ENSMUSG00000032000, ENSMUSG00000000555, ENSMUSG00000024789, ENSMUSG00000008496, ENSMUSG00000027646, ENSMUSG00000062743, ENSMUSG00000094076, ENSMUSG00000057842, ENSMUSG00000051351, ENSMUSG00000030393, ENSMUSG00000071281, ENSMUSG00000096433, ENSMUSG00000066800, ENSMUSG00000031365, ENSMUSG00000043090, ENSMUSG00000058900, ENSMUSG00000020420, ENSMUSG00000012640, ENSMUSG00000078768
4	2.16e-06	34	170	2.31354	Protein processing in endoplasmic reticulum	http://www.genome.jp/kegg-bin/show_pathway?mmu04141	ENSMUSG00000038991, ENSMUSG00000021427, ENSMUSG00000038312, ENSMUSG00000057789, ENSMUSG00000057329, ENSMUSG00000025823, ENSMUSG00000003814, ENSMUSG00000022174, ENSMUSG00000028757, ENSMUSG00000031668, ENSMUSG00000019802, ENSMUSG00000071650, ENSMUSG00000027248, ENSMUSG00000032116, ENSMUSG00000030104, ENSMUSG00000028426, ENSMUSG00000027642, ENSMUSG00000020964, ENSMUSG00000039367, ENSMUSG00000020048,…
5	0.000103	17	78	3.18878	Ribosome biogenesis in eukaryotes	http://www.genome.jp/kegg-bin/show_pathway?mmu03008	ENSMUSG00000041747, ENSMUSG00000027613, ENSMUSG00000022538, ENSMUSG00000028869, ENSMUSG00000042354, ENSMUSG00000024800, ENSMUSG00000026020, ENSMUSG00000024785, ENSMUSG00000025337, ENSMUSG00000027405, ENSMUSG00000003848, ENSMUSG00000022325, ENSMUSG00000030521, ENSMUSG00000028010, ENSMUSG00000021149, ENSMUSG00000041057, ENSMUSG00000021243
5	0.00248	13	131	3.08018	Spliceosome	http://www.genome.jp/kegg-bin/show_pathway?mmu03040	ENSMUSG00000061613, ENSMUSG00000025580, ENSMUSG00000020211, ENSMUSG00000002477, ENSMUSG00000034931, ENSMUSG00000024097, ENSMUSG00000024287, ENSMUSG00000030795, ENSMUSG00000024604, ENSMUSG00000016921, ENSMUSG00000061360, ENSMUSG00000066148, ENSMUSG00000028902
6	0.00422	9	66	4.68797	Glycolysis/Gluconeogenesis	http://www.genome.jp/kegg-bin/show_pathway?mmu00010	ENSMUSG00000017390, ENSMUSG00000038871, ENSMUSG00000063524, ENSMUSG00000063229, ENSMUSG00000020277, ENSMUSG00000011752, ENSMUSG00000062070, ENSMUSG00000032294, ENSMUSG00000027605
6	0.00422	14	292	3.22222	Cytokine-cytokine receptor interaction	http://www.genome.jp/kegg-bin/show_pathway?mmu04060	ENSMUSG00000049103, ENSMUSG00000059326, ENSMUSG00000000791, ENSMUSG00000031712, ENSMUSG00000001741, ENSMUSG00000031304, ENSMUSG00000026069, ENSMUSG00000035385, ENSMUSG00000044244, ENSMUSG00000097328, ENSMUSG00000028362, ENSMUSG00000035678, ENSMUSG00000029372, ENSMUSG00000030745
6	0.0043	9	78	4.45357	Biosynthesis of amino acids	http://www.genome.jp/kegg-bin/show_pathway?mmu01230	ENSMUSG00000023262, ENSMUSG00000017390, ENSMUSG00000076441, ENSMUSG00000063524, ENSMUSG00000025950, ENSMUSG00000020277, ENSMUSG00000011752, ENSMUSG00000062070, ENSMUSG00000032294
6	0.0128	10	120	3.53458	Carbon metabolism	http://www.genome.jp/kegg-bin/show_pathway?mmu01200	ENSMUSG00000017390, ENSMUSG00000063524, ENSMUSG00000031400, ENSMUSG00000025950, ENSMUSG00000020277, ENSMUSG00000011752, ENSMUSG00000062070, ENSMUSG00000032294, ENSMUSG00000027605, ENSMUSG00000034424
6	0.0216	40	1611	1.61581	Metabolic pathways	http://www.genome.jp/kegg-bin/show_pathway?mmu01100	ENSMUSG00000030062, ENSMUSG00000023262, ENSMUSG00000017390, ENSMUSG00000076441, ENSMUSG00000013160, ENSMUSG00000038871, ENSMUSG00000001467, ENSMUSG00000063524, ENSMUSG00000031400, ENSMUSG00000027610, ENSMUSG00000025934, ENSMUSG00000025950, ENSMUSG00000063229, ENSMUSG00000007038, ENSMUSG00000037601, ENSMUSG00000020277, ENSMUSG00000011752, ENSMUSG00000062070, ENSMUSG00000032294, ENSMUSG00000021759,…
8	0.00739	8	171	5.27831	Phagosome	http://www.genome.jp/kegg-bin/show_pathway?mmu04145	ENSMUSG00000015340, ENSMUSG00000036594, ENSMUSG00000073421, ENSMUSG00000060586, ENSMUSG00000053835, ENSMUSG00000026390, ENSMUSG00000025044, ENSMUSG00000039005
8	0.00739	6	169	5.54222	Cell adhesion molecules	http://www.genome.jp/kegg-bin/show_pathway?mmu04514	ENSMUSG00000036594, ENSMUSG00000073421, ENSMUSG00000060586, ENSMUSG00000053835, ENSMUSG00000001281, ENSMUSG00000020101
8	0.00739	5	81	7.2924	Antigen processing and presentation	http://www.genome.jp/kegg-bin/show_pathway?mmu04612	ENSMUSG00000036594, ENSMUSG00000073421, ENSMUSG00000060586, ENSMUSG00000053835, ENSMUSG00000024610
8	0.00739	4	42	12.316	Intestinal immune network for IgA production	http://www.genome.jp/kegg-bin/show_pathway?mmu04672	ENSMUSG00000036594, ENSMUSG00000073421, ENSMUSG00000060586, ENSMUSG00000001281
8	0.00739	4	61	10.0768	Type I diabetes mellitus	http://www.genome.jp/kegg-bin/show_pathway?mmu04940	ENSMUSG00000036594, ENSMUSG00000073421, ENSMUSG00000060586, ENSMUSG00000053835
8	0.00739	6	69	5.36344	Leishmaniasis	http://www.genome.jp/kegg-bin/show_pathway?mmu05140	ENSMUSG00000015340, ENSMUSG00000016349, ENSMUSG00000036594, ENSMUSG00000073421, ENSMUSG00000060586, ENSMUSG00000039005
8	0.00739	4	70	10.0768	Autoimmune thyroid disease	http://www.genome.jp/kegg-bin/show_pathway?mmu05320	ENSMUSG00000036594, ENSMUSG00000073421, ENSMUSG00000060586, ENSMUSG00000053835
8	0.00739	4	54	9.23704	Allograft rejection	http://www.genome.jp/kegg-bin/show_pathway?mmu05330	ENSMUSG00000036594, ENSMUSG00000073421, ENSMUSG00000060586, ENSMUSG00000053835
8	0.00739	4	54	10.0768	Graft-versus-host disease	http://www.genome.jp/kegg-bin/show_pathway?mmu05332	ENSMUSG00000036594, ENSMUSG00000073421, ENSMUSG00000060586, ENSMUSG00000053835
8	0.00913	3	24	13.8556	Asthma	http://www.genome.jp/kegg-bin/show_pathway?mmu05310	ENSMUSG00000036594, ENSMUSG00000073421, ENSMUSG00000060586
8	0.0154	4	142	7.38963	Systemic lupus erythematosus	http://www.genome.jp/kegg-bin/show_pathway?mmu05322	ENSMUSG00000036594, ENSMUSG00000073421, ENSMUSG00000060586, ENSMUSG00000094248
8	0.027	4	93	6.15802	Hematopoietic cell lineage	http://www.genome.jp/kegg-bin/show_pathway?mmu04640	ENSMUSG00000036594, ENSMUSG00000073421, ENSMUSG00000060586, ENSMUSG00000019966
8	0.027	4	79	6.15802	Viral myocarditis	http://www.genome.jp/kegg-bin/show_pathway?mmu05416	ENSMUSG00000036594, ENSMUSG00000073421, ENSMUSG00000060586, ENSMUSG00000053835
8	0.0309	4	61	5.83392	Inflammatory bowel disease	http://www.genome.jp/kegg-bin/show_pathway?mmu05321	ENSMUSG00000036594, ENSMUSG00000073421, ENSMUSG00000060586, ENSMUSG00000039005
8	0.0422	4	86	5.27831	Rheumatoid arthritis	http://www.genome.jp/kegg-bin/show_pathway?mmu05323	ENSMUSG00000036594, ENSMUSG00000073421, ENSMUSG00000060586, ENSMUSG00000039005

## Sheet: Supplement Fig. 1B KEGG Pathway
group	FDR	nGenes	Pathway size	Fold enriched	Pathway	URL	Genes
1	0.0442	4	88	8.52632	ECM-receptor interaction	http://www.genome.jp/kegg-bin/show_pathway?mmu04512	ENSMUSG00000001119, ENSMUSG00000029661, ENSMUSG00000040152, ENSMUSG00000028364
1	0.0442	4	93	7.87045	IL-17 signaling pathway	http://www.genome.jp/kegg-bin/show_pathway?mmu04657	ENSMUSG00000021250, ENSMUSG00000034855, ENSMUSG00000017737, ENSMUSG00000056071
1	0.0442	3	50	12.7895	Cholesterol metabolism	http://www.genome.jp/kegg-bin/show_pathway?mmu04979	ENSMUSG00000040564, ENSMUSG00000002985, ENSMUSG00000002289
1	0.0628	5	145	5.11579	Fluid shear stress and atherosclerosis	http://www.genome.jp/kegg-bin/show_pathway?mmu05418	ENSMUSG00000021796, ENSMUSG00000021250, ENSMUSG00000005413, ENSMUSG00000017737, ENSMUSG00000074743
2	2.77e-05	10	51	7.01299	Fanconi anemia pathway	http://www.genome.jp/kegg-bin/show_pathway?mmu03460	ENSMUSG00000055884, ENSMUSG00000030528, ENSMUSG00000017146, ENSMUSG00000027323, ENSMUSG00000039187, ENSMUSG00000028560, ENSMUSG00000044702, ENSMUSG00000047757, ENSMUSG00000004018, ENSMUSG00000026429
2	5.47e-05	9	41	7.10065	Homologous recombination	http://www.genome.jp/kegg-bin/show_pathway?mmu03440	ENSMUSG00000026196, ENSMUSG00000030528, ENSMUSG00000017146, ENSMUSG00000027323, ENSMUSG00000028702, ENSMUSG00000044702, ENSMUSG00000028224, ENSMUSG00000028933, ENSMUSG00000078773
2	0.00114	11	125	4.20779	Cell cycle	http://www.genome.jp/kegg-bin/show_pathway?mmu04110	ENSMUSG00000028212, ENSMUSG00000000028, ENSMUSG00000029283, ENSMUSG00000041859, ENSMUSG00000002870, ENSMUSG00000022673, ENSMUSG00000029730, ENSMUSG00000022105, ENSMUSG00000027641, ENSMUSG00000031016, ENSMUSG00000031697
2	0.00158	7	35	6.31169	DNA replication	http://www.genome.jp/kegg-bin/show_pathway?mmu03030	ENSMUSG00000041859, ENSMUSG00000002870, ENSMUSG00000022673, ENSMUSG00000029730, ENSMUSG00000024833, ENSMUSG00000020974, ENSMUSG00000025395
2	0.0336	5	84	5.7379	ErbB signaling pathway	http://www.genome.jp/kegg-bin/show_pathway?mmu04012	ENSMUSG00000024617, ENSMUSG00000022607, ENSMUSG00000030265, ENSMUSG00000042626, ENSMUSG00000035109
6	1.78e-06	27	262	2.53076	Parkinson disease	http://www.genome.jp/kegg-bin/show_pathway?mmu05012	ENSMUSG00000042406, ENSMUSG00000006057, ENSMUSG00000003873, ENSMUSG00000007659, ENSMUSG00000031818, ENSMUSG00000000088, ENSMUSG00000023286, ENSMUSG00000032562, ENSMUSG00000027523, ENSMUSG00000024327, ENSMUSG00000014294, ENSMUSG00000005779, ENSMUSG00000017221, ENSMUSG00000026202, ENSMUSG00000008348, ENSMUSG00000009293, ENSMUSG00000059734, ENSMUSG00000069744, ENSMUSG00000030591, ENSMUSG00000028964,…
6	8.82e-06	30	365	2.27635	Amyotrophic lateral sclerosis	http://www.genome.jp/kegg-bin/show_pathway?mmu05014	ENSMUSG00000029580, ENSMUSG00000021866, ENSMUSG00000042406, ENSMUSG00000006057, ENSMUSG00000003873, ENSMUSG00000057329, ENSMUSG00000007659, ENSMUSG00000031818, ENSMUSG00000000088, ENSMUSG00000014294, ENSMUSG00000005779, ENSMUSG00000030341, ENSMUSG00000017221, ENSMUSG00000026202, ENSMUSG00000059734, ENSMUSG00000041459, ENSMUSG00000018932, ENSMUSG00000069744, ENSMUSG00000002984, ENSMUSG00000022420,…
6	2.03e-05	91	1611	1.50262	Metabolic pathways	http://www.genome.jp/kegg-bin/show_pathway?mmu01100	ENSMUSG00000022066, ENSMUSG00000032615, ENSMUSG00000030062, ENSMUSG00000047379, ENSMUSG00000023262, ENSMUSG00000027822, ENSMUSG00000039197, ENSMUSG00000029455, ENSMUSG00000017390, ENSMUSG00000006589, ENSMUSG00000031591, ENSMUSG00000006057, ENSMUSG00000013160, ENSMUSG00000015575, ENSMUSG00000024121, ENSMUSG00000030826, ENSMUSG00000060376, ENSMUSG00000001270, ENSMUSG00000000326, ENSMUSG00000031818,…
6	0.000289	36	469	1.88078	Pathways of neurodegeneration-multiple diseases	http://www.genome.jp/kegg-bin/show_pathway?mmu05022	ENSMUSG00000022892, ENSMUSG00000042406, ENSMUSG00000006057, ENSMUSG00000057789, ENSMUSG00000003873, ENSMUSG00000057329, ENSMUSG00000007659, ENSMUSG00000031818, ENSMUSG00000000088, ENSMUSG00000023286, ENSMUSG00000014294, ENSMUSG00000005779, ENSMUSG00000024927, ENSMUSG00000030341, ENSMUSG00000017221, ENSMUSG00000026202, ENSMUSG00000008348, ENSMUSG00000009293, ENSMUSG00000059734, ENSMUSG00000041459,…
6	0.00111	14	133	2.62449	Oxidative phosphorylation	http://www.genome.jp/kegg-bin/show_pathway?mmu00190	ENSMUSG00000006057, ENSMUSG00000013160, ENSMUSG00000015575, ENSMUSG00000024121, ENSMUSG00000031818, ENSMUSG00000000088, ENSMUSG00000014294, ENSMUSG00000059734, ENSMUSG00000001750, ENSMUSG00000003072, ENSMUSG00000020022, ENSMUSG00000026032, ENSMUSG00000000171, ENSMUSG00000040048
6	0.00216	13	66	2.58934	Glycolysis/Gluconeogenesis	http://www.genome.jp/kegg-bin/show_pathway?mmu00010	ENSMUSG00000029455, ENSMUSG00000017390, ENSMUSG00000063524, ENSMUSG00000036427, ENSMUSG00000063229, ENSMUSG00000011752, ENSMUSG00000062070, ENSMUSG00000032294, ENSMUSG00000025877, ENSMUSG00000023456, ENSMUSG00000026687, ENSMUSG00000028692, ENSMUSG00000021748
6	0.00216	23	300	2.03607	Huntington disease	http://www.genome.jp/kegg-bin/show_pathway?mmu05016	ENSMUSG00000002957, ENSMUSG00000006057, ENSMUSG00000003873, ENSMUSG00000031818, ENSMUSG00000000088, ENSMUSG00000014294, ENSMUSG00000005779, ENSMUSG00000031783, ENSMUSG00000039771, ENSMUSG00000006818, ENSMUSG00000017221, ENSMUSG00000026202, ENSMUSG00000059734, ENSMUSG00000069744, ENSMUSG00000028800, ENSMUSG00000022420, ENSMUSG00000030591, ENSMUSG00000003072, ENSMUSG00000020022, ENSMUSG00000026032,…
6	0.00619	15	120	2.27635	Carbon metabolism	http://www.genome.jp/kegg-bin/show_pathway?mmu01200	ENSMUSG00000017390, ENSMUSG00000063524, ENSMUSG00000021794, ENSMUSG00000036427, ENSMUSG00000019179, ENSMUSG00000011752, ENSMUSG00000062070, ENSMUSG00000032294, ENSMUSG00000025877, ENSMUSG00000025503, ENSMUSG00000023456, ENSMUSG00000031807, ENSMUSG00000000171, ENSMUSG00000021748, ENSMUSG00000004789
6	0.00875	7	36	3.18689	Fructose and mannose metabolism	http://www.genome.jp/kegg-bin/show_pathway?mmu00051	ENSMUSG00000017390, ENSMUSG00000029762, ENSMUSG00000029162, ENSMUSG00000025877, ENSMUSG00000038372, ENSMUSG00000023456, ENSMUSG00000022474
6	0.00875	10	68	2.65574	Mitophagy-animal	http://www.genome.jp/kegg-bin/show_pathway?mmu04137	ENSMUSG00000042406, ENSMUSG00000007659, ENSMUSG00000078566, ENSMUSG00000024927, ENSMUSG00000023990, ENSMUSG00000008348, ENSMUSG00000033124, ENSMUSG00000018567, ENSMUSG00000019054, ENSMUSG00000031812
6	0.016	8	130	2.83279	Ribosome	http://www.genome.jp/kegg-bin/show_pathway?mmu03010	ENSMUSG00000032518, ENSMUSG00000003970, ENSMUSG00000057863, ENSMUSG00000007892, ENSMUSG00000030045, ENSMUSG00000028861, ENSMUSG00000059291, ENSMUSG00000060679
6	0.0199	9	50	2.60745	N-Glycan biosynthesis	http://www.genome.jp/kegg-bin/show_pathway?mmu00510	ENSMUSG00000030062, ENSMUSG00000022174, ENSMUSG00000028757, ENSMUSG00000003746, ENSMUSG00000020346, ENSMUSG00000022885, ENSMUSG00000075419, ENSMUSG00000026856, ENSMUSG00000030036
6	0.0381	18	266	1.85045	Prion disease	http://www.genome.jp/kegg-bin/show_pathway?mmu05020	ENSMUSG00000042406, ENSMUSG00000006057, ENSMUSG00000003873, ENSMUSG00000036905, ENSMUSG00000031818, ENSMUSG00000000088, ENSMUSG00000014294, ENSMUSG00000005779, ENSMUSG00000017221, ENSMUSG00000026202, ENSMUSG00000059734, ENSMUSG00000069744, ENSMUSG00000030591, ENSMUSG00000003072, ENSMUSG00000020022, ENSMUSG00000026032, ENSMUSG00000000171, ENSMUSG00000040048
6	0.0504	5	51	3.18689	Amino sugar and nucleotide sugar metabolism	http://www.genome.jp/kegg-bin/show_pathway?mmu00520	ENSMUSG00000036427, ENSMUSG00000025877, ENSMUSG00000038372, ENSMUSG00000026956, ENSMUSG00000022474
6	0.0504	5	38	3.18689	Biosynthesis of nucleotide sugars	http://www.genome.jp/kegg-bin/show_pathway?mmu01250	ENSMUSG00000036427, ENSMUSG00000025877, ENSMUSG00000038372, ENSMUSG00000026956, ENSMUSG00000022474
6	0.0504	5	47	3.18689	Proteasome	http://www.genome.jp/kegg-bin/show_pathway?mmu03050	ENSMUSG00000031897, ENSMUSG00000005779, ENSMUSG00000017221, ENSMUSG00000069744, ENSMUSG00000030591
6	0.0504	5	77	3.18689	Synaptic vesicle cycle	http://www.genome.jp/kegg-bin/show_pathway?mmu04721	ENSMUSG00000002957, ENSMUSG00000013160, ENSMUSG00000015575, ENSMUSG00000024121, ENSMUSG00000001750
6	0.0504	18	220	1.79262	Chemical carcinogenesis-reactive oxygen species	http://www.genome.jp/kegg-bin/show_pathway?mmu05208	ENSMUSG00000041187, ENSMUSG00000006057, ENSMUSG00000031818, ENSMUSG00000000088, ENSMUSG00000058135, ENSMUSG00000025068, ENSMUSG00000009376, ENSMUSG00000014294, ENSMUSG00000021025, ENSMUSG00000024927, ENSMUSG00000006818, ENSMUSG00000059734, ENSMUSG00000028692, ENSMUSG00000003072, ENSMUSG00000020022, ENSMUSG00000026032, ENSMUSG00000000171, ENSMUSG00000040048
6	0.0564	19	170	1.73002	Protein processing in endoplasmic reticulum	http://www.genome.jp/kegg-bin/show_pathway?mmu04141	ENSMUSG00000030062, ENSMUSG00000038312, ENSMUSG00000075701, ENSMUSG00000042406, ENSMUSG00000057789, ENSMUSG00000003873, ENSMUSG00000057329, ENSMUSG00000022174, ENSMUSG00000028757, ENSMUSG00000023286, ENSMUSG00000003746, ENSMUSG00000009293, ENSMUSG00000045302, ENSMUSG00000030082, ENSMUSG00000030036, ENSMUSG00000053317, ENSMUSG00000063802, ENSMUSG00000019578, ENSMUSG00000022365
6	0.0724	6	56	2.73162	Valine leucine and isoleucine degradation	http://www.genome.jp/kegg-bin/show_pathway?mmu00280	ENSMUSG00000029455, ENSMUSG00000030826, ENSMUSG00000060376, ENSMUSG00000015016, ENSMUSG00000026687, ENSMUSG00000025465
6	0.0754	14	135	1.85902	Lysosome	http://www.genome.jp/kegg-bin/show_pathway?mmu04142	ENSMUSG00000031591, ENSMUSG00000013160, ENSMUSG00000024121, ENSMUSG00000007891, ENSMUSG00000003812, ENSMUSG00000031447, ENSMUSG00000020585, ENSMUSG00000007038, ENSMUSG00000021190, ENSMUSG00000004207, ENSMUSG00000022125, ENSMUSG00000001750, ENSMUSG00000015474, ENSMUSG00000016256
6	0.0761	7	44	2.47869	Pyruvate metabolism	http://www.genome.jp/kegg-bin/show_pathway?mmu00620	ENSMUSG00000029455, ENSMUSG00000063229, ENSMUSG00000019179, ENSMUSG00000032294, ENSMUSG00000026687, ENSMUSG00000028692, ENSMUSG00000021748
6	0.0945	15	204	1.77049	Diabetic cardiomyopathy	http://www.genome.jp/kegg-bin/show_pathway?mmu05415	ENSMUSG00000039515, ENSMUSG00000006057, ENSMUSG00000031818, ENSMUSG00000000088, ENSMUSG00000007891, ENSMUSG00000014294, ENSMUSG00000024927, ENSMUSG00000059734, ENSMUSG00000023861, ENSMUSG00000003072, ENSMUSG00000020022, ENSMUSG00000026032, ENSMUSG00000000171, ENSMUSG00000021748, ENSMUSG00000040048
8	0.00129	6	169	8.67857	Cell adhesion molecules	http://www.genome.jp/kegg-bin/show_pathway?mmu04514	ENSMUSG00000022901, ENSMUSG00000036594, ENSMUSG00000073421, ENSMUSG00000060586, ENSMUSG00000038235, ENSMUSG00000026768
8	0.00129	6	142	9.59211	Systemic lupus erythematosus	http://www.genome.jp/kegg-bin/show_pathway?mmu05322	ENSMUSG00000022901, ENSMUSG00000036594, ENSMUSG00000073421, ENSMUSG00000060586, ENSMUSG00000064220, ENSMUSG00000094248
8	0.00134	4	42	13.5	Intestinal immune network for IgA production	http://www.genome.jp/kegg-bin/show_pathway?mmu04672	ENSMUSG00000022901, ENSMUSG00000036594, ENSMUSG00000073421, ENSMUSG00000060586
8	0.00134	4	70	13.5	Autoimmune thyroid disease	http://www.genome.jp/kegg-bin/show_pathway?mmu05320	ENSMUSG00000022901, ENSMUSG00000036594, ENSMUSG00000073421, ENSMUSG00000060586
8	0.00134	5	86	9.49219	Rheumatoid arthritis	http://www.genome.jp/kegg-bin/show_pathway?mmu05323	ENSMUSG00000022901, ENSMUSG00000036594, ENSMUSG00000073421, ENSMUSG00000060586, ENSMUSG00000029379
8	0.00134	4	54	13.5	Allograft rejection	http://www.genome.jp/kegg-bin/show_pathway?mmu05330	ENSMUSG00000022901, ENSMUSG00000036594, ENSMUSG00000073421, ENSMUSG00000060586
8	0.00134	4	54	13.5	Graft-versus-host disease	http://www.genome.jp/kegg-bin/show_pathway?mmu05332	ENSMUSG00000022901, ENSMUSG00000036594, ENSMUSG00000073421, ENSMUSG00000060586
8	0.00191	4	61	12.15	Type I diabetes mellitus	http://www.genome.jp/kegg-bin/show_pathway?mmu04940	ENSMUSG00000022901, ENSMUSG00000036594, ENSMUSG00000073421, ENSMUSG00000060586
8	0.0026	4	93	11.0455	Hematopoietic cell lineage	http://www.genome.jp/kegg-bin/show_pathway?mmu04640	ENSMUSG00000036594, ENSMUSG00000073421, ENSMUSG00000060586, ENSMUSG00000019966
8	0.00522	3	24	15.1875	Asthma	http://www.genome.jp/kegg-bin/show_pathway?mmu05310	ENSMUSG00000036594, ENSMUSG00000073421, ENSMUSG00000060586
8	0.0168	4	79	6.75	Viral myocarditis	http://www.genome.jp/kegg-bin/show_pathway?mmu05416	ENSMUSG00000022901, ENSMUSG00000036594, ENSMUSG00000073421, ENSMUSG00000060586
8	0.047	6	441	3.375	Herpes simplex virus 1 infection	http://www.genome.jp/kegg-bin/show_pathway?mmu05168	ENSMUSG00000036594, ENSMUSG00000073421, ENSMUSG00000060586, ENSMUSG00000066684, ENSMUSG00000046245, ENSMUSG00000066682
8	0.0567	3	119	6.50893	Staphylococcus aureus infection	http://www.genome.jp/kegg-bin/show_pathway?mmu05150	ENSMUSG00000036594, ENSMUSG00000073421, ENSMUSG00000060586
8	0.0567	3	61	6.50893	Inflammatory bowel disease	http://www.genome.jp/kegg-bin/show_pathway?mmu05321	ENSMUSG00000036594, ENSMUSG00000073421, ENSMUSG00000060586
8	0.0575	4	171	4.33929	Phagosome	http://www.genome.jp/kegg-bin/show_pathway?mmu04145	ENSMUSG00000036594, ENSMUSG00000073421, ENSMUSG00000060586, ENSMUSG00000026390
8	0.0575	3	81	6.075	Antigen processing and presentation	http://www.genome.jp/kegg-bin/show_pathway?mmu04612	ENSMUSG00000036594, ENSMUSG00000073421, ENSMUSG00000060586
8	0.0575	3	69	6.075	Leishmaniasis	http://www.genome.jp/kegg-bin/show_pathway?mmu05140	ENSMUSG00000036594, ENSMUSG00000073421, ENSMUSG00000060586
8	0.0648	3	87	5.69531	Th1 and Th2 cell differentiation	http://www.genome.jp/kegg-bin/show_pathway?mmu04658	ENSMUSG00000036594, ENSMUSG00000073421, ENSMUSG00000060586
8	0.0994	3	104	4.79605	Th17 cell differentiation	http://www.genome.jp/kegg-bin/show_pathway?mmu04659	ENSMUSG00000036594, ENSMUSG00000073421, ENSMUSG00000060586
