# Supplementary material for: IGF2BP2 Deficiency in Macrophages Impairs Migration, Reprograms Metabolism, and Limits Tumor Progression
Source: Int J Biol Sci. 2026 Feb 18;22(6):2754–73. doi: 10.7150/ijbs.122142 (PMC13050439; doi:10.7150/ijbs.122142)
Supplement: Supplementary file 4 — Supplementary file 3. [file ijbsv22p2754s4.xlsx]

## Sheet: Sum final
Species	Lipid Class	Value Type	Unit	0285CE_0033	0285CE_0034	0285CE_0035	0285CE_0036	0285CE_0037	0285CE_0038	0285CE_0039	0285CE_0040	0285CE_0041	0285CE_0042	0285CE_0043	0285CE_0044	0285CE_0045	0285CE_0046	0285CE_0047	0285CE_0048
Sample Name				WT1 M0	WT2 M0	WT3 M0	WT4 M0	WT1 TAMs	WT2 TAMs	WT3 TAMs	WT4 TAMs	KO1 M0	KO2 M0	KO3 M0	KO4 M0	KO1 TAMs	KO2 TAMs	KO3 TAMs	KO4 TAMs
LPC 16:0	LPC	Concentration	nmol/mg wet weight	0.312136	0.271074	0.379869	0.268704	0.432229	0.299521	0.467345	0.370968	0.27453	0.380017	0.433297	0.380774	0.342471	0.378441	0.38549	0.388634
LPC 16:1	LPC	Concentration	nmol/mg wet weight	0.0381385	0.0349603	0.0435307	0.0377936	0.0358461	0.0197821	0.0345907	0.0343617	0.0428024	0.0615683	0.059734	0.0561784	0.0391257	0.0499513	0.0443343	0.0559541
LPC 17:0	LPC	Concentration	nmol/mg wet weight	0.0250689	0.0200587	0.0304552	0.0228976	0.0401689	0.0269179	0.0405857	0.0378839	0.0216203	0.0312588	0.0374754	0.0324161	0.037492	0.0430469	0.0417094	0.0402822
LPC 17:1	LPC	Concentration	nmol/mg wet weight	0.0165232	0.0143507	0.0221114	0.0162236	0.0249811	0.0200829	0.0320346	0.0300763	0.0216436	0.0278148	0.0342348	0.0296135	0.0314602	0.0326558	0.0329148	0.0351732
LPC 18:0	LPC	Concentration	nmol/mg wet weight	0.27585	0.219965	0.330056	0.224971	0.45678	0.382687	0.546621	0.496812	0.246136	0.347569	0.446416	0.358922	0.450577	0.480454	0.498754	0.471366
LPC 18:1	LPC	Concentration	nmol/mg wet weight	0.207786	0.157747	0.23958	0.198625	0.219535	0.111196	0.215571	0.200802	0.206703	0.287036	0.311513	0.294975	0.22734	0.241075	0.235552	0.278925
LPC 18:2	LPC	Concentration	nmol/mg wet weight	0.109519	0.076341	0.123482	0.1015	0.109061	0.0410899	0.102208	0.0865443	0.107311	0.160985	0.156589	0.164752	0.107863	0.129511	0.121217	0.136986
LPC 20:4	LPC	Concentration	nmol/mg wet weight	0.0644422	0.0777568	0.0770493	0.0475305	0.0564076	0.0707711	0.0598494	0.0456289	0.0507656	0.0717095	0.0940262	0.0779623	0.0463213	0.0393565	0.0441361	0.0411237
LPC 22:5	LPC	Concentration	nmol/mg wet weight	0.033358	0.0396691	0.040752	0.0307574	0.0311718	0.0369022	0.0375975	0.0308679	0.029555	0.0488665	0.05668	0.0452935	0.0361797	0.0257178	0.0322405	0.0245566
LPE 16:0	LPE	Concentration	nmol/mg wet weight	0.134813	0.120442	0.16561	0.127877	0.10482	0.0766343	0.111897	0.0906652	0.108687	0.12346	0.112912	0.124611	0.0879128	0.0848853	0.0876161	0.0815361
LPE 18:0	LPE	Concentration	nmol/mg wet weight	0.551495	0.374717	0.593055	0.484317	0.52107	0.207231	0.378327	0.295014	0.397986	0.537573	0.451947	0.49634	0.320453	0.363226	0.35356	0.386542
LPE 18:1	LPE	Concentration	nmol/mg wet weight	0.363021	0.238142	0.343658	0.362491	0.294289	0.200062	0.306731	0.280531	0.326752	0.379952	0.399237	0.432439	0.424857	0.30935	0.341522	0.359227
LPE 18:2	LPE	Concentration	nmol/mg wet weight	0.109056	0.0634711	0.125617	0.118462	0.130329	0.0836247	0.144762	0.116606	0.133593	0.15829	0.178154	0.183039	0.191124	0.143669	0.176701	0.127036
LPE 20:3	LPE	Concentration	nmol/mg wet weight	0.0660574	0.0603827	0.0858949	0.0753334	0.0810329	0.0761689	0.109001	0.0816886	0.0774576	0.0777248	0.100731	0.11016	0.124627	0.0746782	0.101694	0.0698953
LPE 20:4	LPE	Concentration	nmol/mg wet weight	0.292196	0.369043	0.338302	0.290181	0.322493	0.576135	0.412553	0.284077	0.252322	0.254783	0.40452	0.308089	0.337364	0.192199	0.270547	0.182872
LPE 20:5	LPE	Concentration	nmol/mg wet weight	0.0945009	0.0667563	0.11929	0.116339	0.109108	0.089228	0.145551	0.113397	0.138661	0.129488	0.186522	0.15906	0.190303	0.0958433	0.140605	0.0969151
LPE 22:4	LPE	Concentration	nmol/mg wet weight	0.0441014	0.0697122	0.0570425	0.0514783	0.0632346	0.152318	0.0867481	0.0530752	0.0462257	0.0417483	0.0985987	0.0641016	0.166766	0.025496	0.0836096	0.0340661
LPE 22:5	LPE	Concentration	nmol/mg wet weight	0.26547	0.33656	0.298719	0.303642	0.315834	0.45882	0.421972	0.298732	0.277885	0.277562	0.479222	0.328984	0.452788	0.178418	0.36748	0.184095
LPE 22:6	LPE	Concentration	nmol/mg wet weight	0.0474038	0.0530826	0.0589845	0.05258	0.0592296	0.0740269	0.080011	0.0696461	0.0605226	0.0588935	0.0938329	0.0539488	0.0775496	0.0489563	0.0656982	0.0382908
Cer 18:1;O2/16:0	Cer	Concentration	nmol/mg wet weight	0.297458	0.301274	0.294951	0.31051	0.256833	0.300554	0.227051	0.239541	0.311796	0.352197	0.289016	0.319932	0.296177	0.311691	0.296558	0.317549
Cer 18:1;O2/18:0	Cer	Concentration	nmol/mg wet weight	0.0521088	0.0515225	0.0500676	0.0565805	0.0347214	0.0379889	0.0354685	0.040793	0.0496187	0.0562481	0.045703	0.0480243	0.0512246	0.0534859	0.0496691	0.0526081
Cer 18:1;O2/20:0	Cer	Concentration	nmol/mg wet weight	0.0151405	0.0178247	0.0156527	0.0221298	0.0121971	0.014143	0.0107268	0.0139252	0.0155187	0.0204964	0.0161248	0.0158781	0.02083	0.0193546	0.0171029	0.0181034
Cer 18:1;O2/22:0	Cer	Concentration	nmol/mg wet weight	0.126258	0.123319	0.138124	0.155807	0.126697	0.131661	0.118773	0.128396	0.136437	0.159161	0.142654	0.145195	0.175598	0.188392	0.157683	0.183326
Cer 18:1;O2/22:1	Cer	Concentration	nmol/mg wet weight	0.0102242	0.0107136	0.0131782	0.0125786	0.0091872	0.0111226	0.00910759	0.00948392	0.0114971	0.013168	0.0121592	0.00936453	0.0161259	0.015	0.0146914	0.0186656
Cer 18:1;O2/23:0	Cer	Concentration	nmol/mg wet weight	0.0448266	0.0466298	0.0496032	0.0505327	0.0469681	0.0525034	0.047525	0.0448396	0.0452366	0.051697	0.0525647	0.0511513	0.0556042	0.0524379	0.0519229	0.0518317
Cer 18:1;O2/24:0	Cer	Concentration	nmol/mg wet weight	0.152908	0.134483	0.178571	0.179173	0.150415	0.133652	0.142999	0.138948	0.160021	0.185004	0.172745	0.183729	0.182399	0.163125	0.1576	0.175093
Cer 18:1;O2/24:1	Cer	Concentration	nmol/mg wet weight	0.172547	0.137392	0.195113	0.188271	0.215189	0.187287	0.233984	0.220891	0.175395	0.206836	0.196739	0.191101	0.262398	0.270719	0.255901	0.277056
PA 32:1	PA	Concentration	nmol/mg wet weight	0.0305796	0.0210859	0.0302063	0.0127968	0.0103872	0.00959423	0.00989189	0.0142633	0.00789502	0.00814195	0.00786767	0.000858367	0.00780278	0.00664994	0.00469225	0.0095459
PA 34:1	PA	Concentration	nmol/mg wet weight	0.0861009	0.0806238	0.0634251	0.0634878	0.0512757	0.0414764	0.0321706	0.0447725	0.0392236	0.0345553	0.063178	0.0412996	0.0342169	0.0238685	0.0223956	0.0255394
PA 34:2	PA	Concentration	nmol/mg wet weight	0.0289741	0.0234614	0.0314409	0.0212447	0.0185634	0.0168287	0.0205835	0.011492	0.0159806	0.0235299	0.0249852	0.0209681	0.0199705	0.0244367	0.0223156	0.0169396
PA 36:1	PA	Concentration	nmol/mg wet weight	0.0361118	0.0284431	0.0247226	0.023004	0.0322468	0.0150565	0.0224828	0.0191485	0.0245429	0.033439	0.033419	0.0251277	0.0408184	0.0209143	0.0253977	0.0155314
PA 36:3	PA	Concentration	nmol/mg wet weight	0.0136805	0.0149712	0.0270841	0.0164588	0.0222838	0.0141818	0.020568	0.0115859	0.0225023	0.0240011	0.026142	0.029346	0.0267905	0.0260009	0.0223641	0.031064
PA 36:4	PA	Concentration	nmol/mg wet weight	0.00712038	0.0115033	0.00914046	0.0237788	0.0148509	0.0147575	0.0100973	0.00854269	0.0148402	0.0174905	0.0127379	0.0145845	0.00651672	0.0111375	0.0134271	0.0102799
PA 38:3	PA	Concentration	nmol/mg wet weight	0.0161045	0.0161345	0.0120938	0.0189461	0.0123347	0.0138987	0.0106481	0.0112849	0.0250491	0.0171689	0.0200886	0.0220624	0.0129259	0.0112736	0.0174339	0.0082787
HexCer 18:1;O2/16:0	HexCer	Concentration	nmol/mg wet weight	0.222614	0.334292	0.22539	0.327571	0.166749	0.220397	0.17092	0.218245	0.293642	0.303454	0.28069	0.273057	0.249345	0.286992	0.215458	0.280384
HexCer 18:1;O2/18:0	HexCer	Concentration	nmol/mg wet weight	0.104943	0.144606	0.114873	0.161327	0.0753582	0.0765407	0.0656538	0.0968831	0.148693	0.135731	0.122869	0.118742	0.112231	0.110836	0.0958345	0.111698
HexCer 18:1;O2/20:0	HexCer	Concentration	nmol/mg wet weight	0.0776892	0.0973167	0.091916	0.105527	0.0498567	0.0629655	0.0559995	0.0724008	0.0998668	0.103998	0.0994308	0.0893691	0.0818891	0.0862379	0.0689283	0.0873503
HexCer 18:1;O2/22:0	HexCer	Concentration	nmol/mg wet weight	0.389025	0.456061	0.429566	0.528161	0.339196	0.344363	0.347144	0.388717	0.459936	0.520955	0.453655	0.461456	0.422699	0.483675	0.378681	0.473713
HexCer 18:1;O2/22:1	HexCer	Concentration	nmol/mg wet weight	0.0200018	0.025742	0.0190656	0.0251429	0.011875	0.01628	0.0124449	0.0224086	0.02616	0.026368	0.0260992	0.0242812	0.0225102	0.0300629	0.0179743	0.0242783
HexCer 18:1;O2/23:0	HexCer	Concentration	nmol/mg wet weight	0.0930664	0.106869	0.0948977	0.119548	0.0871991	0.0902685	0.0958166	0.0940289	0.109204	0.1028	0.0995993	0.0930649	0.0909007	0.0942411	0.0899593	0.0892861
HexCer 18:1;O2/24:0	HexCer	Concentration	nmol/mg wet weight	0.290311	0.241703	0.28705	0.292686	0.266568	0.243239	0.266867	0.261539	0.252093	0.277705	0.262815	0.276473	0.273947	0.306165	0.254982	0.287797
HexCer 18:1;O2/24:1	HexCer	Concentration	nmol/mg wet weight	0.139851	0.127389	0.139108	0.162202	0.133004	0.126161	0.141107	0.143454	0.135277	0.149861	0.141072	0.139122	0.153971	0.17897	0.148601	0.184051
PE 32:0	PE	Concentration	nmol/mg wet weight	0.0275945	0.0340325	0.0378574	0.0230534	0.0363089	0.0282751	0.0556313	0.0335515	0.0184971	0.0358488	0.0278997	0.0361036	0.0266475	0.0408221	0.0339006	0.0375249
PE 32:1	PE	Concentration	nmol/mg wet weight	0.134539	0.113733	0.117928	0.114838	0.0887846	0.0572136	0.0937916	0.088789	0.106498	0.131069	0.0937054	0.120743	0.103649	0.130717	0.110806	0.145717
PE 34:0	PE	Concentration	nmol/mg wet weight	0.0419726	0.0404033	0.0563137	0.0343586	0.0476097	0.0395974	0.0593835	0.046374	0.0267139	0.0390911	0.0188952	0.0545304	0.0473425	0.0455815	0.0416918	0.056214
PE 34:1	PE	Concentration	nmol/mg wet weight	1.02173	0.840659	0.956505	1.03139	0.725227	0.430544	0.782252	0.69042	0.913582	1.01365	0.886265	0.999013	0.734484	0.898709	0.766874	0.877379
PE 34:2	PE	Concentration	nmol/mg wet weight	0.512538	0.381268	0.497986	0.519749	0.390965	0.206245	0.386537	0.374202	0.480236	0.57823	0.464295	0.555262	0.43721	0.53416	0.445528	0.52637
PE 34:3	PE	Concentration	nmol/mg wet weight	0.0793779	0.0606168	0.076289	0.0802391	0.0637321	0.0332862	0.0673984	0.0620069	0.0895797	0.0922821	0.0777478	0.0856197	0.0764805	0.0967401	0.0779283	0.101176
PE 36:1	PE	Concentration	nmol/mg wet weight	2.97258	2.35956	3.05891	3.13038	2.41574	1.63761	2.50177	2.22418	2.60296	2.91093	2.67174	2.86813	2.21959	2.70326	2.40562	2.64909
PE 36:2	PE	Concentration	nmol/mg wet weight	3.42018	2.24773	3.23453	3.55176	2.717	1.28753	2.58793	2.49771	3.18523	3.86057	2.92644	3.67266	2.80951	3.39292	3.00518	3.46035
PE 36:3	PE	Concentration	nmol/mg wet weight	0.969186	0.682668	0.961844	1.00663	0.789023	0.320075	0.720092	0.755448	0.93089	1.16312	0.946494	1.13057	0.824132	0.999461	0.897826	1.03767
PE 36:4	PE	Concentration	nmol/mg wet weight	0.497344	0.595235	0.540613	0.522981	0.354815	0.360366	0.380773	0.32093	0.450738	0.475189	0.455686	0.472385	0.30659	0.34627	0.332816	0.354735
PE 36:5	PE	Concentration	nmol/mg wet weight	0.243005	0.213526	0.222541	0.241224	0.182465	0.119268	0.186219	0.160429	0.238141	0.272489	0.25446	0.257771	0.170474	0.182665	0.172579	0.194309
PE 36:6	PE	Concentration	nmol/mg wet weight	0.0421649	0.0346733	0.0502765	0.0472799	0.0336017	0.0259527	0.041077	0.0430437	0.0482696	0.0510874	0.0436152	0.0544133	0.0457695	0.0596478	0.0442671	0.0483043
PE 38:1	PE	Concentration	nmol/mg wet weight	0.174524	0.129482	0.151159	0.154975	0.167984	0.127925	0.177711	0.149189	0.146209	0.163721	0.121083	0.159432	0.141599	0.150701	0.156251	0.171056
PE 38:2	PE	Concentration	nmol/mg wet weight	0.215424	0.15419	0.177772	0.214583	0.217379	0.115795	0.212167	0.176525	0.154775	0.196514	0.180359	0.218592	0.203087	0.223127	0.199944	0.233931
PE 38:3	PE	Concentration	nmol/mg wet weight	1.33481	0.921325	1.28275	1.263	1.05527	0.630071	1.07071	0.918187	1.03951	1.11464	1.05702	1.09686	0.819843	0.910957	0.8919	0.892621
PE 38:4	PE	Concentration	nmol/mg wet weight	3.86854	4.59067	3.93839	3.62086	3.35862	3.49123	3.37639	2.7034	2.88177	3.22298	2.96624	3.07703	2.26099	2.56259	2.57531	2.40371
PE 38:5	PE	Concentration	nmol/mg wet weight	2.30033	2.05112	2.41743	2.40531	1.72434	1.21734	1.70114	1.60855	2.13664	2.42726	2.12555	2.31207	1.54933	1.70723	1.61893	1.6854
PE 38:6	PE	Concentration	nmol/mg wet weight	0.553651	0.54959	0.561853	0.592117	0.401479	0.313168	0.421847	0.386496	0.556756	0.602759	0.537277	0.599494	0.387747	0.408875	0.378103	0.438216
PE 38:7	PE	Concentration	nmol/mg wet weight	0.0773665	0.0638487	0.0738688	0.0690081	0.0516657	0.0410335	0.0533391	0.0551651	0.0726724	0.0732199	0.0682278	0.0697291	0.0560063	0.0607888	0.0574202	0.0569952
PE 40:3	PE	Concentration	nmol/mg wet weight	0.0727218	0.0524514	0.0700062	0.0647761	0.0721312	0.0383656	0.0761983	0.0515416	0.067832	0.0502015	0.0586282	0.0659905	0.0568555	0.0586845	0.057439	0.0516908
PE 40:4	PE	Concentration	nmol/mg wet weight	0.505453	0.692036	0.50888	0.430596	0.440031	0.542463	0.462737	0.359726	0.288203	0.353486	0.31494	0.360626	0.281916	0.354137	0.337028	0.313483
PE 40:5	PE	Concentration	nmol/mg wet weight	3.62562	3.94981	3.50055	3.50057	2.73196	2.35847	2.61373	2.1604	2.55951	2.81774	2.62706	2.57942	1.84409	1.92761	2.02218	1.86551
PE 40:6	PE	Concentration	nmol/mg wet weight	1.50653	1.54534	1.49793	1.50872	1.09876	0.916553	1.12375	0.973535	1.17529	1.28876	1.19527	1.15888	0.788328	0.903686	0.861497	0.802909
PE 40:7	PE	Concentration	nmol/mg wet weight	0.412461	0.409639	0.41619	0.379994	0.274189	0.249342	0.289472	0.244207	0.305867	0.353606	0.34563	0.332984	0.239003	0.272479	0.24868	0.253906
PE 42:5	PE	Concentration	nmol/mg wet weight	0.052159	0.0449169	0.0425153	0.0387646	0.0462791	0.0350054	0.0452964	0.0347471	0.0415729	0.0481142	0.0369831	0.0351455	0.0358986	0.0326891	0.0329271	0.0377457
PS 32:1	PS	Concentration	nmol/mg wet weight	0.203532	0.138591	0.119013	0.0858742	0.0723233	0.0707605	0.0637238	0.0578482	0.0493993	0.0534162	0.0600916	0.0469641	0.0519484	0.0471361	0.0360586	0.0371546
PS 34:0	PS	Concentration	nmol/mg wet weight	0.0797632	0.087976	0.102529	0.067754	0.0549029	0.0723165	0.0803646	0.033105	0.0276516	0.0432059	0.0612992	0.0489311	0.0240338	0.0262821	0.0439342	0.0174668
PS 34:1	PS	Concentration	nmol/mg wet weight	0.98187	0.694986	0.782556	0.691088	0.682097	0.453755	0.580937	0.572719	0.591427	0.634938	0.538136	0.586388	0.602996	0.705434	0.616402	0.741563
PS 34:2	PS	Concentration	nmol/mg wet weight	0.175886	0.14871	0.166799	0.159565	0.154351	0.097446	0.139437	0.152054	0.14435	0.171367	0.16742	0.151574	0.152619	0.188393	0.162061	0.182225
PS 36:1	PS	Concentration	nmol/mg wet weight	5.69466	4.29545	5.42578	5.71788	5.69177	4.3991	6.1913	5.52589	5.52843	6.55183	5.79179	6.42168	6.05416	7.39559	6.69832	7.81479
PS 36:2	PS	Concentration	nmol/mg wet weight	3.07477	2.00805	3.04058	3.29403	3.66082	2.12198	3.80768	3.66116	3.40167	4.07107	3.72568	4.14324	4.17222	5.05941	4.62639	5.35372
PS 36:3	PS	Concentration	nmol/mg wet weight	0.390333	0.294611	0.424089	0.484041	0.456988	0.289094	0.455776	0.496121	0.530721	0.581055	0.545242	0.587043	0.575123	0.700032	0.637538	0.739596
PS 36:4	PS	Concentration	nmol/mg wet weight	0.058812	0.061902	0.0532789	0.0567304	0.0435181	0.0489648	0.0652483	0.0604985	0.059801	0.0633006	0.0602502	0.0664806	0.0672057	0.0803387	0.0634637	0.0642148
PS 38:1	PS	Concentration	nmol/mg wet weight	0.105183	0.0718744	0.10603	0.117208	0.104476	0.0554484	0.114511	0.0965156	0.0951197	0.112276	0.105417	0.131773	0.106848	0.144303	0.116408	0.13381
PS 38:2	PS	Concentration	nmol/mg wet weight	0.23098	0.165642	0.207932	0.216704	0.265044	0.174107	0.238459	0.217659	0.20381	0.225855	0.177312	0.216618	0.193431	0.240383	0.209069	0.215719
PS 38:3	PS	Concentration	nmol/mg wet weight	1.54192	1.24387	1.58803	1.63889	1.76082	1.40175	1.87664	1.57898	1.57333	1.70929	1.63244	1.67451	1.72103	1.85934	1.84383	1.90224
PS 38:4	PS	Concentration	nmol/mg wet weight	1.06919	1.16924	1.14425	1.06707	1.2354	1.47242	1.30348	1.06101	0.977285	1.06792	1.01219	1.07436	1.01246	1.09725	1.10068	1.00302
PS 38:5	PS	Concentration	nmol/mg wet weight	0.404655	0.387073	0.468388	0.484444	0.464751	0.361719	0.452113	0.445104	0.482985	0.534178	0.570121	0.539702	0.49317	0.52411	0.511268	0.518072
PS 38:6	PS	Concentration	nmol/mg wet weight	0.0541588	0.0691074	0.0573944	0.0584876	0.0494089	0.042659	0.0525746	0.0493458	0.064834	0.0606591	0.0757398	0.0732039	0.0616254	0.0524027	0.0455667	0.0463957
PS 40:3	PS	Concentration	nmol/mg wet weight	0.112681	0.0738242	0.065387	0.0657856	0.0939174	0.0619524	0.0761966	0.0587674	0.0522572	0.0504117	0.0569174	0.059127	0.0464789	0.0555897	0.0548228	0.0491102
PS 40:4	PS	Concentration	nmol/mg wet weight	0.496944	0.670648	0.560885	0.469092	0.574108	0.759414	0.68685	0.476001	0.393753	0.424861	0.396336	0.398533	0.438692	0.532149	0.46959	0.506656
PS 40:5	PS	Concentration	nmol/mg wet weight	3.97118	4.62448	4.28727	4.37108	4.03611	3.9004	4.13064	3.78818	3.65565	3.64629	3.69606	3.52957	3.22958	3.47901	3.5994	3.41823
PS 40:6	PS	Concentration	nmol/mg wet weight	1.15588	1.15875	1.24654	1.27048	1.22963	1.17618	1.2988	1.15713	1.09696	1.14973	1.18697	1.11809	1.0511	1.08601	1.11205	1.08969
PS 40:7	PS	Concentration	nmol/mg wet weight	0.123514	0.116424	0.141302	0.129106	0.128643	0.11146	0.0896184	0.100928	0.095029	0.121338	0.14728	0.126164	0.114857	0.0858526	0.102257	0.10242
PS 42:5	PS	Concentration	nmol/mg wet weight	0.0320472	0.0262989	0.0423141	0.0227753	0.0407884	0.0399222	0.0478869	0.0359271	0.035012	0.0372789	0.0364466	0.0407122	0.0415563	0.0540437	0.0428562	0.0402755
PG 34:1	PG	Concentration	nmol/mg wet weight	0.093314	0.0887054	0.104165	0.0903483	0.11487	0.0790675	0.120702	0.101779	0.0807713	0.0736653	0.0738653	0.0749211	0.0876807	0.0896399	0.101771	0.0750437
PG 34:2	PG	Concentration	nmol/mg wet weight	0.0136819	0.0140239	0.0169485	0.0137045	0.0168817	0.0117837	0.0199235	0.0144765	0.0123073	0.0116482	0.00997557	0.00838767	0.0128997	0.0127667	0.0172146	0.0136524
PG 36:1	PG	Concentration	nmol/mg wet weight	0.0209398	0.0201104	0.0174452	0.020658	0.0209424	0.0141206	0.0219452	0.0227245	0.0145528	0.0174797	0.0178962	0.0144334	0.0204398	0.0201398	0.0231772	0.0213667
PG 36:2	PG	Concentration	nmol/mg wet weight	0.032765	0.024664	0.0371937	0.030703	0.0523534	0.0318904	0.0472718	0.0432161	0.0304585	0.0359424	0.0287133	0.0328461	0.0481279	0.0479193	0.0475186	0.0449377
PG 36:3	PG	Concentration	nmol/mg wet weight	0.0253872	0.0193912	0.0299737	0.0225471	0.0272762	0.0168706	0.0258187	0.0280079	0.0193848	0.0227617	0.0210451	0.0211074	0.0295689	0.0291199	0.0285267	0.022921
PG 36:4	PG	Concentration	nmol/mg wet weight	0.0118581	0.0110427	0.0116144	0.0130184	0.0129197	0.0107244	0.0129479	0.012204	0.0118682	0.0131809	0.0094508	0.00857246	0.0125855	0.0144973	0.0119627	0.0105129
PG 38:4	PG	Concentration	nmol/mg wet weight	0.00801119	0.00670896	0.0113696	0.00845679	0.0176298	0.020999	0.0153131	0.0117172	0.00735369	0.00744522	0.00739239	0.00870076	0.0133919	0.0100378	0.0145033	0.00943677
PG 38:5	PG	Concentration	nmol/mg wet weight	0.0152602	0.00928973	0.0118756	0.0115414	0.0149361	0.0162512	0.0100024	0.0111743	0.0081881	0.00841957	0.00800834	0.00737594	0.0100281	0.00915714	0.00900809	0.0114588
PE P-16:0/16:1	PE P	Concentration	nmol/mg wet weight	0.0843189	0.0542791	0.0534356	0.0620788	0.0590135	0.0343551	0.0580597	0.0646641	0.0610787	0.0682619	0.0567668	0.0707532	0.0789246	0.108067	0.0844575	0.115789
PE P-16:0/18:1	PE P	Concentration	nmol/mg wet weight	0.867186	0.573868	0.83301	1.03518	0.97267	0.582184	1.07112	1.1038	1.20994	1.37473	1.12578	1.48494	1.61711	2.08949	1.60477	2.30014
PE P-16:0/18:2	PE P	Concentration	nmol/mg wet weight	0.406672	0.221241	0.404134	0.503161	0.510898	0.260297	0.55827	0.608976	0.547247	0.7083	0.587714	0.769905	0.830218	1.11542	0.833801	1.1482
PE P-16:0/18:3	PE P	Concentration	nmol/mg wet weight	0.0367507	0.0254771	0.0369218	0.0421677	0.0363552	0.0180264	0.0324714	0.0442274	0.054545	0.069818	0.050515	0.0685417	0.0775954	0.099355	0.0656624	0.107098
PE P-16:0/20:3	PE P	Concentration	nmol/mg wet weight	0.465581	0.296646	0.429786	0.489589	0.536297	0.352995	0.557222	0.559478	0.542693	0.595706	0.503277	0.571335	0.650359	0.768361	0.651784	0.784512
PE P-16:0/20:4	PE P	Concentration	nmol/mg wet weight	2.45514	2.77983	2.45556	2.45102	2.54869	3.02786	2.9421	2.3636	2.15189	2.61643	2.54544	2.50317	2.22397	2.43016	2.36985	2.37715
PE P-16:0/20:5	PE P	Concentration	nmol/mg wet weight	0.868975	0.565732	0.874877	1.08123	0.902216	0.499869	0.935283	1.0315	1.22766	1.3796	1.18239	1.38355	1.31037	1.48639	1.26033	1.45965
PE P-16:0/22:3	PE P	Concentration	nmol/mg wet weight	0.0465458	0.0372916	0.0384988	0.043838	0.0416054	0.0346296	0.0497029	0.0505817	0.0327111	0.0423962	0.0417774	0.042348	0.0522045	0.0465632	0.0584034	0.0586291
PE P-16:0/22:4	PE P	Concentration	nmol/mg wet weight	0.292448	0.39005	0.276483	0.316503	0.330084	0.404228	0.357807	0.316036	0.2512	0.307543	0.287942	0.284879	0.317978	0.382843	0.363667	0.357364
PE P-16:0/22:5	PE P	Concentration	nmol/mg wet weight	2.07022	2.11205	2.08538	2.09918	2.0782	1.99001	2.27868	2.19027	2.02558	2.26941	2.21278	2.17249	2.18092	2.37015	2.23649	2.19571
PE P-16:0/22:6	PE P	Concentration	nmol/mg wet weight	0.433012	0.41607	0.433517	0.491315	0.428177	0.434472	0.524434	0.472536	0.435468	0.489838	0.477172	0.455875	0.468927	0.530335	0.488436	0.513648
PE P-18:0/16:0	PE P	Concentration	nmol/mg wet weight	0.0558393	0.03837	0.0622699	0.0559848	0.052134	0.0293311	0.0764568	0.0400158	0.0340408	0.0363427	0.0339211	0.035549	0.0339587	0.0412394	0.0422573	0.0397738
PE P-18:0/16:1	PE P	Concentration	nmol/mg wet weight	0.0597855	0.0386252	0.052619	0.0567792	0.0617955	0.0305168	0.0574119	0.0623342	0.0633669	0.0694067	0.0576718	0.0677737	0.0781467	0.0982892	0.0767359	0.113382
PE P-18:0/18:1	PE P	Concentration	nmol/mg wet weight	0.531469	0.374903	0.521722	0.684628	0.619334	0.391455	0.716748	0.751504	0.756504	0.845899	0.662781	0.844106	1.01326	1.23387	0.970567	1.39859
PE P-18:0/18:2	PE P	Concentration	nmol/mg wet weight	0.28309	0.169365	0.300381	0.356114	0.372968	0.192546	0.399113	0.439914	0.417515	0.488102	0.405736	0.495325	0.55909	0.720919	0.588225	0.762618
PE P-18:0/18:3	PE P	Concentration	nmol/mg wet weight	0.0256001	0.0131497	0.031659	0.0402692	0.0338994	0.0165248	0.0325573	0.0394909	0.044172	0.0491199	0.0379504	0.0451695	0.0561253	0.0710325	0.0562484	0.0804259
PE P-18:0/20:3	PE P	Concentration	nmol/mg wet weight	0.285439	0.195144	0.277063	0.333548	0.285397	0.220795	0.334748	0.34724	0.327414	0.3593	0.326755	0.352129	0.420334	0.467452	0.390872	0.459298
PE P-18:0/20:4	PE P	Concentration	nmol/mg wet weight	1.73233	2.02772	1.75109	1.74202	1.66981	2.235	2.05259	1.57557	1.42964	1.59763	1.61549	1.46709	1.48637	1.56084	1.56872	1.44842
PE P-18:0/20:5	PE P	Concentration	nmol/mg wet weight	0.598675	0.406261	0.610168	0.756271	0.580358	0.351592	0.636925	0.746267	0.80801	0.865729	0.781011	0.809667	0.879987	0.945809	0.861809	0.980713
PE P-18:0/22:4	PE P	Concentration	nmol/mg wet weight	0.191686	0.224319	0.193306	0.179626	0.196639	0.280295	0.256013	0.199898	0.153847	0.175008	0.164124	0.171029	0.196205	0.22628	0.220563	0.225101
PE P-18:0/22:5	PE P	Concentration	nmol/mg wet weight	1.4118	1.39771	1.40771	1.53796	1.43075	1.41751	1.47935	1.43779	1.18848	1.4408	1.3431	1.25359	1.35414	1.36811	1.37284	1.32254
PE P-18:0/22:6	PE P	Concentration	nmol/mg wet weight	0.295346	0.271774	0.291915	0.342828	0.284683	0.288319	0.310525	0.322361	0.251954	0.300813	0.265636	0.247906	0.306336	0.299747	0.300599	0.300109
PE P-18:1/16:0	PE P	Concentration	nmol/mg wet weight	0.240412	0.208697	0.26985	0.265325	0.325671	0.209322	0.428613	0.29776	0.188301	0.221865	0.226634	0.202072	0.264062	0.32774	0.313673	0.312342
PE P-18:1/16:1	PE P	Concentration	nmol/mg wet weight	0.0630407	0.0401703	0.0464558	0.0474185	0.0446148	0.029093	0.0534704	0.0637682	0.039842	0.0636056	0.0498665	0.058948	0.0664536	0.0938647	0.0762912	0.0909858
PE P-18:1/18:1	PE P	Concentration	nmol/mg wet weight	0.327856	0.246704	0.337568	0.40241	0.33415	0.231054	0.391478	0.439296	0.442482	0.511657	0.418794	0.511822	0.625739	0.763368	0.595762	0.791504
PE P-18:1/18:2	PE P	Concentration	nmol/mg wet weight	0.159984	0.0813971	0.155511	0.181365	0.175635	0.100897	0.203819	0.241424	0.202138	0.261348	0.225232	0.255171	0.315106	0.374753	0.328805	0.389876
PE P-18:1/20:3	PE P	Concentration	nmol/mg wet weight	0.166354	0.103691	0.157558	0.187673	0.194692	0.137576	0.238247	0.211335	0.170949	0.203018	0.188527	0.211833	0.244787	0.269548	0.244772	0.247362
PE P-18:1/20:4	PE P	Concentration	nmol/mg wet weight	0.982713	1.00987	0.924271	0.932953	0.912396	1.25977	1.15974	1.01649	0.74498	0.835553	0.941178	0.882273	0.925639	0.938096	1.00135	0.892529
PE P-18:1/20:5	PE P	Concentration	nmol/mg wet weight	0.312167	0.215873	0.319148	0.406906	0.354468	0.206031	0.407896	0.462898	0.431433	0.534236	0.443146	0.496226	0.546565	0.569188	0.534341	0.581882
PE P-18:1/22:4	PE P	Concentration	nmol/mg wet weight	0.0842056	0.12632	0.0846356	0.0753473	0.115187	0.167723	0.128229	0.130272	0.0700186	0.0841544	0.0811042	0.0804808	0.103292	0.105936	0.11627	0.104687
PE P-18:1/22:5	PE P	Concentration	nmol/mg wet weight	0.702822	0.721186	0.692312	0.75908	0.726202	0.820812	0.846972	0.852528	0.620037	0.702103	0.674783	0.652109	0.754994	0.809587	0.788123	0.727704
PE P-18:1/22:6	PE P	Concentration	nmol/mg wet weight	0.166101	0.157557	0.180606	0.188061	0.185503	0.182875	0.235526	0.198937	0.149891	0.172974	0.18969	0.171305	0.194683	0.212169	0.218393	0.207976
PI 34:1	PI	Concentration	nmol/mg wet weight	0.324169	0.176025	0.361448	0.326224	0.256701	0.114746	0.310485	0.286241	0.23044	0.305663	0.239803	0.225444	0.298936	0.403742	0.364313	0.405761
PI 34:2	PI	Concentration	nmol/mg wet weight	0.250109	0.171474	0.246178	0.185547	0.202657	0.156422	0.287835	0.228317	0.203253	0.217528	0.19788	0.21852	0.312143	0.324168	0.307107	0.317027
PI 36:1	PI	Concentration	nmol/mg wet weight	0.588721	0.26889	0.501714	0.544122	0.516703	0.235287	0.533951	0.468294	0.434525	0.605194	0.439469	0.628624	0.602212	0.84043	0.65483	0.892733
PI 36:2	PI	Concentration	nmol/mg wet weight	1.94598	1.11169	1.8846	1.78287	1.76312	0.875942	1.83038	1.754	1.60901	2.04453	1.89513	1.82637	2.22183	2.63262	2.38159	2.6594
PI 36:3	PI	Concentration	nmol/mg wet weight	1.16636	0.645782	1.01343	1.01766	0.964682	0.541634	1.13004	1.01981	1.00833	1.24424	1.03406	1.16679	1.43306	1.67521	1.3692	1.6239
PI 36:4	PI	Concentration	nmol/mg wet weight	1.23502	1.536	1.24596	1.2874	1.36764	1.8355	1.57283	1.46921	1.16944	1.21303	1.19519	1.07668	1.61368	1.77359	1.58218	1.71103
PI 36:5	PI	Concentration	nmol/mg wet weight	0.178261	0.161902	0.201278	0.239947	0.205746	0.146493	0.22081	0.20409	0.221126	0.230832	0.20856	0.206109	0.290758	0.2864	0.247676	0.280288
PI 38:2	PI	Concentration	nmol/mg wet weight	0.151352	0.0487712	0.173563	0.13317	0.11392	0.0568142	0.190024	0.114013	0.173684	0.274489	0.195013	0.220459	0.333475	0.323271	0.269959	0.370256
PI 38:3	PI	Concentration	nmol/mg wet weight	3.74374	2.33469	3.59593	3.92891	5.09259	2.82991	4.73253	4.61953	4.48254	4.69239	4.47233	4.75794	5.48065	6.39331	5.52311	6.37971
PI 38:4	PI	Concentration	nmol/mg wet weight	20.1026	21.573	20.3179	20.788	22.7652	27.6462	25.2098	21.4799	18.6587	20.7962	20.9461	19.6097	22.5873	23.6974	23.0323	22.2189
PI 38:5	PI	Concentration	nmol/mg wet weight	6.92899	5.68313	6.69872	7.23048	5.87914	5.13685	6.57973	6.44543	6.5414	6.90576	7.01426	6.66935	7.18676	7.76591	7.07216	7.19772
PI 38:6	PI	Concentration	nmol/mg wet weight	0.751286	0.523488	0.683799	0.803586	0.538373	0.422215	0.628073	0.715961	0.774169	0.879575	0.833302	0.844546	0.872596	0.871902	0.789986	0.843536
PI 40:4	PI	Concentration	nmol/mg wet weight	0.363113	0.376801	0.3424	0.314347	0.508835	0.543565	0.493825	0.413557	0.315191	0.37801	0.30956	0.316771	0.307144	0.462731	0.401478	0.459284
PI 40:5	PI	Concentration	nmol/mg wet weight	2.68536	2.45159	2.63413	2.62633	3.06953	2.86995	3.512	2.95652	2.54282	2.88146	2.81788	2.96826	3.21243	3.56421	3.34627	3.26973
PI 40:6	PI	Concentration	nmol/mg wet weight	1.05998	0.789773	0.940966	1.00286	0.85664	0.585339	0.85978	0.880324	0.984722	1.06359	1.06341	1.19101	0.867008	1.01698	0.944227	0.85312
CL 34:2_36:3	CL	Concentration	nmol/mg wet weight	0.0415786	0.0795779	0.0936162	0.0747576	0.0472612	0.0431434	0.0490277	0.0746753	0.114112	0.0641913	0.0694719	0.0937003	0.0786948	0.0718507	0.100624	0.0479245
CL 34:2_36:4	CL	Concentration	nmol/mg wet weight	0.0211924	0.0176787	0.0464989	0.0387254	0.0951142	0.0417187	0.079313	0.0549292	0.0610195	0.040613	0.0435442	0.0359614	0.0487501	0.0886851	0.0318405	0.0558392
CL 34:3_36:3	CL	Concentration	nmol/mg wet weight	0.0517512	0.0729894	0.0893753	0.10447	0.100373	0.0430034	0.0993733	0.0723338	0.118039	0.0979059	0.0863427	0.0981758	0.101256	0.102121	0.096612	0.10508
CL 34:3_36:4	CL	Concentration	nmol/mg wet weight	0.0849965	0.0466638	0.0656854	0.0917038	0.0868103	0.0650571	0.0832505	0.0876038	0.0481505	0.104368	0.0914843	0.0903867	0.079988	0.0947056	0.0952872	0.11071
CL 36:2_36:3	CL	Concentration	nmol/mg wet weight	0.0809741	0.0603032	0.101495	0.123497	0.042151	0.0693946	0.0687615	0.081741	0.108508	0.113949	0.112277	0.0945503	0.0621488	0.0440312	0.0808265	0.0658845
CL 36:2_36:4	CL	Concentration	nmol/mg wet weight	0.0778657	0.0293849	0.126754	0.0531776	0.0385235	0.0413036	0.0456578	0.0568424	0.0841429	0.0659861	0.0760995	0.0864208	0.0483054	0.0809968	0.0485626	0.0579507
CL 36:3_36:3	CL	Concentration	nmol/mg wet weight	0.336535	0.271953	0.381388	0.401034	0.252135	0.243025	0.279337	0.278086	0.403129	0.398006	0.362643	0.366484	0.353879	0.341814	0.325961	0.30468
CL 36:3_36:4	CL	Concentration	nmol/mg wet weight	0.350267	0.338179	0.41092	0.395805	0.395913	0.339605	0.472448	0.479148	0.32711	0.384784	0.419262	0.40068	0.428625	0.376138	0.340322	0.397832
CL 36:3_38:4	CL	Concentration	nmol/mg wet weight	0.0461049	0.0551542	0.0293314	0.0468885	0.0231847	0.0522691	0.0439289	0.0806288	0.0411477	0.0309063	0.0591322	0.0408817	0.0347017	0.034372	0.0429532	0.0313158
CL 36:3_38:5	CL	Concentration	nmol/mg wet weight	0.131592	0.128036	0.100353	0.163957	0.163108	0.118527	0.13195	0.129093	0.130965	0.141621	0.145025	0.144604	0.0857492	0.103242	0.0920324	0.120032
CL 36:3_38:6	CL	Concentration	nmol/mg wet weight	0.031995	0.0654907	0.0521865	0.0630847	0.0421	0.0549082	0.0506211	0.0507572	0.0493738	0.0481971	0.0495919	0.0648343	0.0567208	0.044662	0.0323006	0.0612588
CL 36:4_36:4	CL	Concentration	nmol/mg wet weight	0.209381	0.186292	0.226423	0.188051	0.212399	0.192334	0.273702	0.222814	0.205076	0.18122	0.18937	0.206907	0.215619	0.224795	0.214419	0.211428
CL 36:4_38:4	CL	Concentration	nmol/mg wet weight	0.0419665	0.0464863	0.0576078	0.0259932	0.0411465	0.0660413	0.02026	0.0624712	0.0377358	0.043403	0.0293596	0.035327	0.0357043	0.0304897	0.0192506	0.0172357
CL 36:4_38:5	CL	Concentration	nmol/mg wet weight	0.0710293	0.0823144	0.0893624	0.108389	0.115908	0.086386	0.11865	0.0755124	0.0906501	0.0798057	0.0900078	0.0782664	0.0927753	0.0940787	0.109113	0.0620944
CL 36:4_38:6	CL	Concentration	nmol/mg wet weight	0.0378196	0.0377373	0.0531433	0.0421578	0.0543683	0.0498103	0.0731645	0.0262222	0.0213983	0.0557635	0.0366035	0.0227386	0.044681	0.0634251	0.0527947	0.0530261
PC O-32:0	PC O	Concentration	nmol/mg wet weight	0.145415	0.172036	0.171362	0.176975	0.367518	0.303196	0.419341	0.380023	0.182403	0.219724	0.188612	0.212684	0.365304	0.386586	0.373237	0.336585
PC O-32:1	PC O	Concentration	nmol/mg wet weight	0.319927	0.329062	0.326976	0.408428	0.474546	0.429282	0.536802	0.562448	0.443706	0.460281	0.423997	0.442189	0.697702	0.757207	0.65912	0.748084
PC O-34:1	PC O	Concentration	nmol/mg wet weight	1.14412	1.21447	1.18944	1.37713	2.42523	2.07167	2.75867	2.69698	1.3082	1.44336	1.36422	1.40283	3.02554	3.18988	2.85477	3.13273
PC O-34:2	PC O	Concentration	nmol/mg wet weight	0.489568	0.407663	0.500328	0.624311	0.808902	0.571397	0.881097	0.939281	0.626354	0.721144	0.650977	0.689471	1.18799	1.35513	1.16154	1.3572
PC O-36:1	PC O	Concentration	nmol/mg wet weight	0.330258	0.378236	0.35531	0.448464	0.347071	0.323062	0.374751	0.439746	0.405774	0.494527	0.413993	0.434688	0.559912	0.618079	0.48763	0.63207
PC O-36:2	PC O	Concentration	nmol/mg wet weight	0.362266	0.277053	0.352036	0.453176	0.614063	0.401905	0.681179	0.747323	0.433146	0.514336	0.454933	0.499063	0.949787	1.06848	0.892336	1.08189
PC O-36:3	PC O	Concentration	nmol/mg wet weight	0.456272	0.318557	0.444584	0.515813	0.764627	0.49195	0.820214	0.852672	0.53778	0.679236	0.572117	0.640518	1.03632	1.15374	1.02069	1.1611
PC O-36:4	PC O	Concentration	nmol/mg wet weight	0.484256	0.619651	0.509887	0.482903	0.75607	1.14047	0.853116	0.750098	0.484703	0.561632	0.566166	0.534856	0.717663	0.728821	0.711097	0.654934
PC O-36:5	PC O	Concentration	nmol/mg wet weight	0.405306	0.467498	0.39607	0.422781	0.538398	0.837925	0.651974	0.601478	0.428958	0.513782	0.477794	0.502794	0.66137	0.67266	0.598884	0.64987
PC O-38:4	PC O	Concentration	nmol/mg wet weight	0.273489	0.274166	0.283001	0.269713	0.532552	0.587296	0.55277	0.563223	0.288779	0.344676	0.302407	0.323775	0.520815	0.541017	0.512828	0.485302
PC O-38:5	PC O	Concentration	nmol/mg wet weight	0.860107	1.12272	0.937	0.96436	1.45672	2.13753	1.75949	1.4759	0.853917	1.05151	1.00641	1.01619	1.38711	1.40408	1.31732	1.29517
PC O-38:6	PC O	Concentration	nmol/mg wet weight	0.393502	0.409386	0.405629	0.460277	0.61643	0.737718	0.775851	0.720405	0.43724	0.563065	0.507655	0.549742	0.798698	0.816688	0.721164	0.756079
PC O-40:6	PC O	Concentration	nmol/mg wet weight	0.385008	0.43133	0.376151	0.42029	0.604457	0.775549	0.694865	0.660207	0.396069	0.465068	0.442112	0.448003	0.589496	0.599226	0.616696	0.547833
PC 30:0	PC	Concentration	nmol/mg wet weight	0	0	0	0	0.858431	0.791972	1.06897	0.840909	0	0	0	0	0.798332	0.923123	0.862166	0.931644
PC 32:0	PC	Concentration	nmol/mg wet weight	2.2011	2.66308	2.3271	2.00297	3.57865	3.8407	3.85605	3.01302	1.69262	2.09263	2.09766	1.98353	2.14848	2.03369	2.28181	1.89789
PC 32:1	PC	Concentration	nmol/mg wet weight	1.95001	2.03966	2.16869	2.11644	2.17309	1.94123	2.51019	2.30359	2.10147	2.32239	2.19817	2.23355	2.68689	2.84667	2.51243	2.86746
PC 34:1	PC	Concentration	nmol/mg wet weight	9.48069	8.92978	9.39946	10.1141	9.14632	8.378	9.73958	9.42732	8.26723	9.45823	8.93521	9.31972	9.57685	10.2434	9.17664	10.3255
PC 34:2	PC	Concentration	nmol/mg wet weight	5.3733	4.3805	5.36413	5.61338	5.42899	3.79629	5.87041	5.36776	4.91555	5.37234	5.31853	5.08506	5.71597	6.17785	5.85676	6.03845
PC 34:3	PC	Concentration	nmol/mg wet weight	0.680598	0.552487	0.67753	0.715704	0.611856	0.415326	0.643509	0.617313	0.602327	0.679238	0.612088	0.677901	0.651366	0.710637	0.629962	0.667635
PC 36:1	PC	Concentration	nmol/mg wet weight	3.06726	2.52399	2.91841	3.39063	3.3596	2.91042	3.35234	3.42634	2.6097	3.25628	2.91512	3.16391	3.59778	3.97913	3.28786	4.16132
PC 36:2	PC	Concentration	nmol/mg wet weight	6.92687	5.28582	6.8419	7.46266	7.35571	4.88054	7.61056	7.25439	6.42963	7.24792	6.84948	7.19131	7.71611	8.39757	7.96211	8.74975
PC 36:3	PC	Concentration	nmol/mg wet weight	3.02354	2.38723	2.97491	3.48667	2.85304	1.89703	2.97646	2.75431	2.79594	3.47452	3.09652	3.57797	3.07574	3.57005	2.96716	3.75403
PC 36:4	PC	Concentration	nmol/mg wet weight	2.29787	2.90355	2.35519	2.10406	1.97076	2.92475	2.17993	1.69978	1.64846	1.82503	1.92931	1.73856	1.39612	1.40087	1.44618	1.34344
PC 36:5	PC	Concentration	nmol/mg wet weight	0.919383	0.905608	0.968726	0.98663	0.786816	0.712169	0.876766	0.769788	0.864204	0.986101	0.967063	0.931655	0.76379	0.740605	0.748824	0.729731
PC 38:2	PC	Concentration	nmol/mg wet weight	0.225266	0.162628	0.213967	0.245162	0.275749	0.192365	0.28428	0.268086	0.205715	0.265028	0.232379	0.274295	0.299135	0.330736	0.292469	0.36983
PC 38:3	PC	Concentration	nmol/mg wet weight	0.87167	0.701633	0.810985	0.903448	0.997685	0.870211	0.963072	0.872498	0.683847	0.895257	0.833701	0.954939	0.797266	0.841179	0.792429	0.876691
PC 38:4	PC	Concentration	nmol/mg wet weight	2.22312	2.75475	2.28859	2.03775	2.31663	3.24887	2.37977	1.83996	1.59346	1.91542	1.94893	1.91047	1.495	1.49161	1.53514	1.39668
PC 38:5	PC	Concentration	nmol/mg wet weight	2.85339	3.32955	2.92764	2.81458	2.48773	2.77977	2.58329	2.19036	2.30579	2.53816	2.65203	2.43786	1.82405	1.77516	1.88203	1.68887
PC 38:6	PC	Concentration	nmol/mg wet weight	0.925435	0.927255	0.961501	0.960661	0.75258	0.721003	0.763334	0.661757	0.824386	0.879081	0.890536	0.847453	0.646737	0.626354	0.63675	0.607417
PC 40:5	PC	Concentration	nmol/mg wet weight	1.1667	1.32976	1.09665	1.08262	1.05332	1.39631	1.11208	0.906092	0.796059	0.917392	0.932086	0.937105	0.72897	0.739617	0.760768	0.680659
PC 40:6	PC	Concentration	nmol/mg wet weight	0.883209	0.974008	0.890667	0.858352	0.722816	0.737643	0.74319	0.651791	0.695805	0.765829	0.773182	0.733872	0.52827	0.542602	0.548722	0.484512
PC 40:7	PC	Concentration	nmol/mg wet weight	0.357835	0.307759	0.334731	0.337387	0	0	0	0	0.279385	0.300247	0.31743	0.289155	0	0	0	0
SM 32:1;O2	SM	Concentration	nmol/mg wet weight	0.28091	0.237724	0.261324	0.26625	0.286213	0.243977	0.282467	0.279352	0.269657	0.301799	0.264606	0.279236	0.278479	0.302252	0.278237	0.308005
SM 33:1;O2	SM	Concentration	nmol/mg wet weight	0.781074	0.730448	0.738705	0.79426	0.799672	0.737462	0.832944	0.768708	0.720774	0.82376	0.806043	0.770188	0.773495	0.780593	0.799228	0.721906
SM 34:1;O2	SM	Concentration	nmol/mg wet weight	13.4791	13.5387	13.3679	14.7473	13.0117	12.6048	13.6972	13.1917	14.2892	15.5845	15.0055	15.3925	14.1549	15.4301	14.5288	15.2367
SM 35:1;O2	SM	Concentration	nmol/mg wet weight	0.598078	0.586319	0.585564	0.664115	0.569273	0.509067	0.565717	0.592405	0.585955	0.701283	0.643116	0.619269	0.623745	0.64116	0.608423	0.60142
SM 36:1;O2	SM	Concentration	nmol/mg wet weight	3.3909	3.32873	3.32143	3.9287	2.64412	2.50389	2.73132	3.02963	3.69066	3.72872	3.87365	3.37708	3.29194	3.3225	3.17642	3.03832
SM 36:2;O2	SM	Concentration	nmol/mg wet weight	0.207358	0.238943	0.192467	0.238563	0.146941	0.159068	0.13493	0.16666	0.235183	0.217677	0.220314	0.204306	0.199446	0.190554	0.192809	0.179137
SM 39:1;O2	SM	Concentration	nmol/mg wet weight	0.177316	0.15158	0.167008	0.185333	0.161635	0.142245	0.168396	0.146549	0.138406	0.159908	0.173922	0.168155	0.15496	0.162019	0.149516	0.157978
SM 40:1;O2	SM	Concentration	nmol/mg wet weight	3.60884	3.00612	3.70843	3.65657	3.47919	2.87065	3.84488	3.50151	3.45813	4.08594	3.80732	3.87853	3.60465	4.13509	3.82863	4.03444
SM 40:2;O2	SM	Concentration	nmol/mg wet weight	0.430469	0.441649	0.434877	0.45494	0.42251	0.382002	0.469835	0.472325	0.472353	0.537493	0.49048	0.518337	0.454187	0.571997	0.493235	0.553397
SM 41:1;O2	SM	Concentration	nmol/mg wet weight	0.922524	0.785866	0.895901	0.907265	0.972952	0.899142	1.02863	0.909744	0.781803	0.827687	0.819956	0.824766	0.838553	0.93548	0.881792	0.855512
SM 41:2;O2	SM	Concentration	nmol/mg wet weight	0.3635	0.247295	0.376749	0.354855	0.440383	0.31696	0.444547	0.399941	0.363604	0.37291	0.371739	0.376959	0.384854	0.405339	0.401536	0.405235
SM 42:1;O2	SM	Concentration	nmol/mg wet weight	2.43621	1.60577	2.3496	2.18229	2.91882	2.12396	3.08055	2.58875	1.84163	2.33455	2.25059	2.4367	2.57717	2.91561	2.61866	2.95926
SM 42:2;O2	SM	Concentration	nmol/mg wet weight	4.48101	2.99378	4.51596	3.95262	5.26644	3.41124	5.81524	4.74862	3.5902	4.21674	4.19624	4.37193	4.5481	5.08094	4.9353	5.18031
DG 32:0	DG	Concentration	nmol/mg wet weight	0.0392792	0.0440857	0.0390168	0.0376669	0.113642	0.156966	0.113495	0.0995301	0.0313209	0.0785549	0.0304343	0.0289105	0.101736	0.0805773	0.0693031	0.0853664
DG 32:1	DG	Concentration	nmol/mg wet weight	0.0389644	0.0589725	0.0427445	0.0536882	0.0930674	0.107633	0.0947954	0.0857559	0.0520472	0.19133	0.0393702	0.0285178	0.121449	0.103025	0.0900119	0.0945546
DG 34:1	DG	Concentration	nmol/mg wet weight	0.182394	0.187592	0.172809	0.229345	0.320465	0.354158	0.312313	0.304019	0.175429	0.247342	0.156866	0.148984	0.361723	0.324846	0.313985	0.314539
DG 34:2	DG	Concentration	nmol/mg wet weight	0.116479	0.121219	0.108274	0.138607	0.143124	0.169743	0.139451	0.14836	0.0976913	0.176331	0.0615817	0.0785496	0.200053	0.175922	0.17812	0.186874
DG 36:1	DG	Concentration	nmol/mg wet weight	0.0711534	0.0348512	0.0503995	0.0904242	0.153172	0.135717	0.132994	0.148978	0.0597639	0.100335	0.0437979	0.0386462	0.174033	0.146956	0.137297	0.162384
DG 36:2	DG	Concentration	nmol/mg wet weight	0.17929	0.140628	0.147911	0.183411	0.304406	0.263855	0.268838	0.290238	0.155139	0.197508	0.123012	0.123636	0.361339	0.29885	0.291642	0.296403
DG 36:3	DG	Concentration	nmol/mg wet weight	0.0847296	0.0594521	0.0717267	0.0899523	0.136683	0.136273	0.139448	0.131876	0.0897957	0.0911195	0.0401843	0.0731586	0.168403	0.144458	0.139014	0.140734
DG 36:4	DG	Concentration	nmol/mg wet weight	0.0452622	0.0693017	0.0358369	0.0262769	0.0532897	0.114124	0.0390767	0.0346061	0.0230882	0.0336283	0.0248576	0.0178247	0.0383869	0.0391572	0.041242	0.0442939
DG 38:3	DG	Concentration	nmol/mg wet weight	0.0179907	0.00634623	0.00805418	0.0217173	0.0314102	0.0440564	0.0232988	0.0424261	0.00612686	0.0110181	0.0147805	0.0118632	0.0563521	0.0161328	0.026576	0.0382628
DG 38:4	DG	Concentration	nmol/mg wet weight	0.0730903	0.0898369	0.0551963	0.0681442	0.104725	0.15178	0.0881186	0.0705207	0.0552239	0.0517882	0.0437641	0.0470759	0.0978131	0.0685744	0.0601165	0.0620868
DG 38:5	DG	Concentration	nmol/mg wet weight	0.0702497	0.0894823	0.0695457	0.0631145	0.116743	0.199866	0.115578	0.102127	0.0697282	0.0521576	0.0443877	0.0563585	0.109697	0.0779234	0.07754	0.061652
TG 46:0	TG	Concentration	nmol/mg wet weight	0	0	0	0	0.0416248	0.0772453	0.0479573	0.0647128	0	0.0226918	0	0	0.106685	0.077813	0.0641368	0.0849203
TG 48:0	TG	Concentration	nmol/mg wet weight	0.00684188	0.00918541	0.00314864	0.0174895	0.162783	0.255877	0.174152	0.226011	0.00511131	0.0281383	0	0	0.299521	0.251725	0.223948	0.256472
TG 48:1	TG	Concentration	nmol/mg wet weight	0.0119413	0.0046242	0.00100113	0.00747192	0.188425	0.28688	0.210816	0.294993	0	0.110513	0.0250508	0	0.420495	0.372022	0.313313	0.355429
TG 48:2	TG	Concentration	nmol/mg wet weight	0.0142221	0.00446622	0	0	0.0852547	0.11981	0.0939476	0.110273	0	0.125689	0.0457905	0	0.167748	0.142042	0.113147	0.133242
TG 49:0	TG	Concentration	nmol/mg wet weight	0.0021414	0	0.000281609	0.00747621	0.0586685	0.0836802	0.0487824	0.0834726	0	0.0169781	0	0	0.0996528	0.0784683	0.0727052	0.0679082
TG 49:1	TG	Concentration	nmol/mg wet weight	0	0	0	0	0.0987916	0.138708	0.107272	0.154479	0	0.066084	0	0	0.203549	0.186008	0.160966	0.178439
TG 49:2	TG	Concentration	nmol/mg wet weight	0	0	0	0	0.0480947	0.072532	0.0585051	0.0740101	0	0.0865752	0	0	0.100751	0.0889137	0.0775654	0.0835286
TG 50:0	TG	Concentration	nmol/mg wet weight	0.0448767	0.0346112	0.0414871	0.0521416	0.235718	0.331214	0.224959	0.326114	0.0402848	0.0446677	0.0354113	0.0236751	0.339243	0.300372	0.29025	0.29192
TG 50:1	TG	Concentration	nmol/mg wet weight	0.0584008	0.0501569	0.050756	0.0739812	0.610321	0.883444	0.627157	0.906841	0.0451632	0.10159	0.058367	0.0249819	1.14901	1.0426	0.936363	0.9788
TG 50:2	TG	Concentration	nmol/mg wet weight	0.043974	0.0354292	0.0264693	0.0335021	0.458073	0.62525	0.457561	0.636501	0.0170499	0.103855	0.087132	0.0206053	0.824628	0.740686	0.681793	0.719951
TG 50:3	TG	Concentration	nmol/mg wet weight	0.0112095	0.00340655	0.000650553	0.000922883	0.178101	0.242904	0.185041	0.224988	0	0.068348	0.0346168	0	0.282161	0.266425	0.229034	0.251596
TG 50:4	TG	Concentration	nmol/mg wet weight	0.00143306	0.00098631	0	0	0.0491293	0.0876347	0.0606577	0.0789057	0	0.0118683	0.000682884	0	0.0944663	0.079689	0.0722126	0.0742501
TG 51:1	TG	Concentration	nmol/mg wet weight	0.00431102	0.0048172	0.00126865	0.0101265	0.137677	0.171925	0.141585	0.196345	0.00607131	0.0292228	0.00193451	0.000656385	0.246471	0.188117	0.195385	0.195341
TG 51:2	TG	Concentration	nmol/mg wet weight	0.00442863	0.00463001	0.00102743	0.00294729	0	0	0	0	0.0025044	0.0509979	0.00181189	0	0	0	0	0
TG 51:3	TG	Concentration	nmol/mg wet weight	0	0	0	0	0.0669475	0.082881	0.0714159	0.0915257	0	0.029063	0	0	0.11752	0.106184	0.0879932	0.0997925
TG 52:0	TG	Concentration	nmol/mg wet weight	0.0255355	0.0186058	0.0265098	0.0325337	0	0	0	0	0.0239929	0.0296725	0.0209405	0.0154061	0	0	0	0
TG 52:1	TG	Concentration	nmol/mg wet weight	0	0	0	0	0.526133	0.699872	0.530287	0.777623	0	0	0	0	0.98274	0.818484	0.770946	0.812556
TG 52:2	TG	Concentration	nmol/mg wet weight	0	0	0	0	0.726218	1.00599	0.790119	1.06677	0	0	0	0	1.46286	1.22953	1.08124	1.18917
TG 52:3	TG	Concentration	nmol/mg wet weight	0.0446586	0.0354288	0.0268076	0.0431659	0.669652	0.889349	0.714011	0.917094	0.0246529	0.0690918	0.0590259	0.0180293	1.15577	1.00661	0.926551	0.93587
TG 52:4	TG	Concentration	nmol/mg wet weight	0	0	0	0	0.304042	0.482746	0.350978	0.415298	0	0.00696408	0	0	0.492076	0.424791	0.387478	0.382337
TG 52:5	TG	Concentration	nmol/mg wet weight	0	0	0	0	0.16816	0.295852	0.188548	0.223861	0	0	0	0	0.23151	0.212732	0.202771	0.174719
TG 52:6	TG	Concentration	nmol/mg wet weight	0	0	0	0	0.0556098	0.0996315	0.0611609	0.0759289	0	0.000561775	0	0	0.0789227	0.0784849	0.0714376	0.0620801
TG 53:1	TG	Concentration	nmol/mg wet weight	0	0	0	0	0.0586548	0.0705764	0.0561023	0.0851249	0	0	0	0	0.108194	0.0897167	0.0846436	0.100266
TG 53:2	TG	Concentration	nmol/mg wet weight	0.00250329	0.00242069	0.00174274	0.00599334	0.137088	0.163701	0.145199	0.196439	0.0040679	0.012391	0.000928209	0	0.255369	0.224434	0.20432	0.214263
TG 53:3	TG	Concentration	nmol/mg wet weight	0	0	0	0	0.107838	0.129234	0.113949	0.155138	0	0.00606417	0.000866446	0	0.190273	0.173899	0.154131	0.160691
TG 53:4	TG	Concentration	nmol/mg wet weight	0	0	0	0	0.0723199	0.105333	0.0770968	0.0892883	0	0	0	0	0.108319	0.0977293	0.0916554	0.0827192
TG 54:1	TG	Concentration	nmol/mg wet weight	0.0279215	0.0180455	0.0215646	0.0307269	0.18736	0.24027	0.197834	0.277623	0.0210251	0.0355465	0.0190272	0.00847384	0.332006	0.278548	0.258096	0.290991
TG 54:2	TG	Concentration	nmol/mg wet weight	0.0654814	0.0531861	0.0497075	0.0845482	0.585184	0.697901	0.58721	0.83588	0.0554411	0.0689393	0.0610131	0.0437952	1.03014	0.90782	0.835821	0.912483
TG 54:3	TG	Concentration	nmol/mg wet weight	0	0	0	0	0.862064	0.976069	0.896023	1.15955	0	0	0	0	1.49205	1.30239	1.18781	1.23847
TG 54:4	TG	Concentration	nmol/mg wet weight	0.0432778	0.036377	0.0196637	0.0485638	0.668048	1.00134	0.714864	0.865088	0.0327869	0.0442275	0.0193248	0.0184588	0.99955	0.851512	0.809402	0.807813
TG 54:5	TG	Concentration	nmol/mg wet weight	0.0397595	0.0361077	0.0197935	0.0435219	0.542683	1.05814	0.61854	0.677784	0.0223236	0.0342745	0.0147618	0.0128754	0.726242	0.597544	0.599678	0.555539
TG 54:6	TG	Concentration	nmol/mg wet weight	0.00947893	0.00910129	0.00145961	0.0163908	0.323305	0.596429	0.375498	0.426275	0.00149627	0.00147146	0	0.00133351	0.448248	0.360262	0.353002	0.326569
TG 54:7	TG	Concentration	nmol/mg wet weight	0	0	0	0	0.0908961	0.182276	0.111126	0.122613	0	0	0	0	0.130278	0.104536	0.106053	0.0913821
TG 55:3	TG	Concentration	nmol/mg wet weight	0	0	0	0	0.0556833	0.068669	0.056099	0.0714858	0	0	0	0	0.110046	0.0880181	0.0788839	0.0873296
TG 55:4	TG	Concentration	nmol/mg wet weight	0	0	0	0	0.0658765	0.103862	0.0590018	0.0817098	0	0	0	0	0.0899251	0.0814533	0.0741065	0.0762194
TG 55:5	TG	Concentration	nmol/mg wet weight	0.000785567	0	0	0	0.0926708	0.163935	0.0915414	0.10473	0	0	0	0.000751795	0.107812	0.105222	0.0996665	0.0959633
TG 55:6	TG	Concentration	nmol/mg wet weight	0.00066348	0	0	0	0	0	0	0	0	0.000827972	0	0	0	0	0	0
TG 56:2	TG	Concentration	nmol/mg wet weight	0	0	0	0	0.0625948	0.0799174	0.0544383	0.0978382	0.000900048	0.00371509	0	0	0.125353	0.106989	0.098597	0.109283
TG 56:3	TG	Concentration	nmol/mg wet weight	0.00481242	0.00267599	0.00379463	0.00602286	0.154693	0.202102	0.149816	0.221785	0.00419395	0.00600924	0.00441536	0.00203153	0.25446	0.231877	0.208122	0.240815
TG 56:4	TG	Concentration	nmol/mg wet weight	0.0208623	0.0204529	0.00885545	0.0380182	0.373007	0.62863	0.387156	0.459842	0.0135803	0.0147603	0.00358362	0.00596988	0.495999	0.444463	0.412132	0.414713
TG 56:5	TG	Concentration	nmol/mg wet weight	0.0505186	0.0545228	0.0327498	0.0595663	0.706235	1.39206	0.741575	0.850623	0.0369538	0.0366854	0.0375889	0.0168484	0.880859	0.764481	0.752015	0.674295
TG 56:6	TG	Concentration	nmol/mg wet weight	0.038334	0.0488216	0.0284929	0.047265	0.714678	1.4255	0.754668	0.86742	0.0312577	0.0268903	0.0165213	0.020051	0.866012	0.726559	0.721612	0.644732
TG 56:7	TG	Concentration	nmol/mg wet weight	0.0065908	0.00622537	0	0.0033321	0.334219	0.66668	0.383106	0.400625	0	0.0011665	0.00274847	0.00224713	0.418849	0.342053	0.343717	0.303356
TG 56:8	TG	Concentration	nmol/mg wet weight	0	0	0	0	0.111826	0.239207	0.136442	0.13728	0	0	0	0	0.141157	0.103035	0.1162	0.0939845
TG 57:5	TG	Concentration	nmol/mg wet weight	0	0	0	0	0.0523455	0.106739	0.0526457	0.0585555	0	0	0	0	0.0675187	0.0512833	0.0508103	0.0519823
TG 57:6	TG	Concentration	nmol/mg wet weight	0.000753317	0	0	0	0.0655739	0.136353	0.0648244	0.082047	0	0	0	0	0.0892269	0.0703198	0.0674279	0.0600017
TG 58:5	TG	Concentration	nmol/mg wet weight	0.0150186	0.017502	0.00380105	0.00876262	0.252498	0.557209	0.271506	0.311328	0.00170666	0.00279679	0	0.00134642	0.30695	0.259123	0.254458	0.235436
TG 58:6	TG	Concentration	nmol/mg wet weight	0.0307718	0.0427853	0.0145443	0.0446134	0.491866	1.02624	0.536538	0.599125	0.007328	0.00807826	0.00812284	0.00332217	0.592731	0.51053	0.503321	0.448954
TG 58:7	TG	Concentration	nmol/mg wet weight	0	0	0	0	0.362996	0.732433	0.397965	0.427896	0	0	0	0	0.411655	0.340939	0.353759	0.300004
TG 58:8	TG	Concentration	nmol/mg wet weight	0.000939143	0.00150609	0.000930576	0.000948484	0.20256	0.445451	0.232871	0.224044	0	0.00109485	0.00142909	0	0.206656	0.16672	0.184202	0.144664
TG 58:9	TG	Concentration	nmol/mg wet weight	0	0	0	0	0.109807	0.303461	0.129338	0.111924	0	0	0	0	0.100736	0.0792147	0.0906049	0.0619707
TG 60:10	TG	Concentration	nmol/mg wet weight	0	0.000768899	0	0	0.110432	0.323599	0.123	0.116983	0	0	0	0.000804172	0.0834653	0.0703233	0.0749539	0.053592
TG 60:7	TG	Concentration	nmol/mg wet weight	0	0	0	0	0.0549877	0.109879	0.0562779	0.0566501	0	0	0	0	0.0609449	0.0424415	0.0533255	0.0411651
TG 60:8	TG	Concentration	nmol/mg wet weight	0	0	0	0	0.0769379	0.20017	0.0809953	0.0828541	0	0	0	0	0.0686261	0.054821	0.0612515	0.0499276
TG 60:9	TG	Concentration	nmol/mg wet weight	0	0	0	0	0.0992215	0.30312	0.10826	0.0978438	0	0	0	0	0.0743781	0.0599176	0.059419	0.0475588
CE 16:0	CE	Concentration	nmol/mg wet weight	0.261722	0.293214	0.250723	0.358598	0.260415	0.587795	0.270673	0.323385	0.279962	0.303842	0.245972	0.197448	0.479799	0.404801	0.338055	0.29992
CE 18:1	CE	Concentration	nmol/mg wet weight	0.48407	0.585273	0.480523	0.691925	0.569284	1.14644	0.569035	0.778139	0.543622	0.481802	0.485236	0.413692	0.961116	0.878528	0.784838	0.680687
CE 18:2	CE	Concentration	nmol/mg wet weight	0.14215	0.162235	0.142655	0.174059	0.164538	0.341571	0.190371	0.210026	0.138929	0.138978	0.141221	0.116795	0.242928	0.206937	0.197041	0.167229
CE 20:3	CE	Concentration	nmol/mg wet weight	0.0449192	0.0653371	0.0360744	0.0517654	0.0549515	0.179948	0.0534248	0.0578166	0.0455594	0.0474475	0.0456609	0.0435382	0.053474	0.0483563	0.0481512	0.0415696
CE 20:4	CE	Concentration	nmol/mg wet weight	0.0329724	0.0695662	0.033107	0.047694	0.0431216	0.176261	0.0397422	0.0459295	0.0313218	0.0360678	0.0354749	0.0297614	0.051577	0.0450151	0.0421624	0.0359696
CE 20:5	CE	Concentration	nmol/mg wet weight	0.0366732	0.0597186	0.0356902	0.0495333	0.0616357	0.174504	0.062227	0.0716901	0.0386686	0.0485904	0.0494371	0.0376213	0.0721122	0.0650941	0.063411	0.0451775
FC	FC	Concentration	nmol/mg wet weight	85.4556	77.4141	80.6869	85.6363	84.0692	74.0002	91.4905	83.4177	79.5866	90.9999	87.4795	81.7838	99.2522	95.1556	91.4812	94.7071
FA 16:0	FA	Concentration	nmol/mg wet weight	2.7008	3.14264	2.30223	3.67505	5.25518	5.02286	5.26218	4.05489	2.9417	6.17623	2.83439	1.56096	4.0996	3.20749	3.72969	3.48332
FA 16:1	FA	Concentration	nmol/mg wet weight	0.360506	0.361601	0.334495	0.443598	0.611582	0.581623	0.623759	0.510446	0.4199	1.82253	0.453433	0.339477	0.690749	0.625909	0.583935	0.609221
FA 18:0	FA	Concentration	nmol/mg wet weight	2.26624	2.47577	1.74927	3.08679	3.60139	3.48933	3.49266	2.69855	2.34677	2.8041	2.38518	1.57701	2.93622	1.87385	2.58869	2.36352
FA 18:1	FA	Concentration	nmol/mg wet weight	2.84978	2.45646	2.76773	3.29053	4.92991	4.04688	4.86184	4.14261	3.34445	3.9215	2.87452	2.86467	5.22977	4.46176	4.63293	4.74828
FA 18:2	FA	Concentration	nmol/mg wet weight	1.09084	0.88409	1.14741	1.22395	2.04396	1.47993	2.05698	1.62056	1.22115	1.48517	1.22635	1.30043	1.83864	1.63041	1.72151	1.7191
FA 18:3	FA	Concentration	nmol/mg wet weight	0.134732	0.10644	0.132799	0.156085	0.264655	0.217004	0.296756	0.239073	0.146378	0.149536	0.129275	0.122477	0.224475	0.198342	0.217659	0.207763
FA 20:3	FA	Concentration	nmol/mg wet weight	0.40029	0.339943	0.42312	0.456218	0.60166	0.528694	0.595566	0.458113	0.452283	0.517749	0.449985	0.503054	0.516994	0.450589	0.48387	0.480448
FA 20:4	FA	Concentration	nmol/mg wet weight	1.4624	1.77847	1.78482	1.63179	1.85185	2.04743	1.92477	1.36914	1.41474	1.56864	1.51174	1.5441	1.33049	1.16494	1.28967	1.2397
FA 20:5	FA	Concentration	nmol/mg wet weight	0.597541	0.489912	0.663235	0.700248	1.03075	0.852108	1.10255	0.870784	0.81509	0.894949	0.796291	0.914093	0.960098	0.813977	0.836817	0.867452
FA 22:5	FA	Concentration	nmol/mg wet weight	1.34833	1.44702	1.45359	1.42481	1.70781	1.72229	1.73968	1.26634	1.31909	1.47663	1.48107	1.55461	1.1853	0.975026	1.12358	0.984125
FA 22:6	FA	Concentration	nmol/mg wet weight	0.299663	0.307648	0.319337	0.304403	0.343425	0.292442	0.315672	0.248291	0.28122	0.342147	0.324626	0.331889	0.250632	0.230929	0.245144	0.231998
PC O	GP	Concentration	nmol/mg wet weight	6.04949	6.42183	6.24777	7.02462	10.3066	10.809	11.7601	11.3898	6.82703	8.03234	7.3714	7.6968	12.4977	13.2916	11.9273	12.8389
PC	GP	Concentration	nmol/mg wet weight	45.4272	43.059	45.5208	47.2332	46.7298	42.4346	49.5138	44.8651	39.3116	45.1911	43.4994	44.2883	44.4469	47.3708	44.1802	47.5715
SM	SP	Concentration	nmol/mg wet weight	31.1573	27.893	30.9159	32.333	31.1199	26.9045	33.0967	30.7959	30.4376	33.893	32.9235	33.2179	31.8845	34.8736	32.8926	34.2316
DG	GL	Concentration	nmol/mg wet weight	0.918882	0.901768	0.801514	1.00235	1.57073	1.83417	1.46741	1.45844	0.815354	1.23111	0.623036	0.653526	1.79098	1.47642	1.42485	1.48715
TG	GL	Concentration	nmol/mg wet weight	0.632447	0.556847	0.386508	0.720033	13.0556	21.3699	13.9064	17.2991	0.397892	1.30751	0.561095	0.241663	20.2298	17.3799	16.3024	16.3454
CE	ST	Concentration	nmol/mg wet weight	1.00251	1.23534	0.978772	1.37358	1.15395	2.60652	1.18547	1.48699	1.07806	1.05673	1.003	0.838856	1.86101	1.64873	1.47366	1.27055
FC	ST	Concentration	nmol/mg wet weight	85.4556	77.4141	80.6869	85.6363	84.0692	74.0002	91.4905	83.4177	79.5866	90.9999	87.4795	81.7838	99.2522	95.1556	91.4812	94.7071
FA	FA	Concentration	nmol/mg wet weight	13.5111	13.79	13.078	16.3935	22.2422	20.2806	22.2724	17.4788	14.7028	21.1592	14.4669	12.6128	19.263	15.6332	17.4535	16.9349
LPC	GP	Concentration	nmol/mg wet weight	1.08282	0.911923	1.28689	0.949002	1.40618	1.00895	1.5364	1.33394	1.00107	1.41682	1.62997	1.44089	1.31883	1.42021	1.43635	1.473
LPE	GP	Concentration	nmol/mg wet weight	1.96811	1.75231	2.18617	1.9827	2.00144	1.99425	2.19755	1.68343	1.82009	2.03947	2.50568	2.26077	2.37375	1.51672	1.98903	1.56048
Cer	SP	Concentration	nmol/mg wet weight	0.871471	0.823159	0.935261	0.975582	0.852207	0.868911	0.825635	0.836818	0.90552	1.04481	0.927705	0.964376	1.06036	1.07421	1.00113	1.09423
PA	GP	Concentration	nmol/mg wet weight	0.218672	0.196223	0.198113	0.179717	0.161943	0.125794	0.126442	0.12109	0.150034	0.158327	0.188418	0.154247	0.149042	0.124282	0.128026	0.117179
HexCer	SP	Concentration	nmol/mg wet weight	1.3375	1.53398	1.40187	1.72217	1.12981	1.18022	1.15595	1.29768	1.52487	1.62087	1.48623	1.47557	1.40749	1.57718	1.27042	1.53856
PE	GP	Concentration	nmol/mg wet weight	24.6618	22.7585	24.4509	24.5472	19.4854	14.6227	19.4873	17.1188	20.5179	23.3366	20.5015	22.3735	16.4666	19.0045	17.7726	18.696
PS	GP	Concentration	nmol/mg wet weight	19.958	17.5075	20.0304	20.4681	20.7999	17.1109	21.7522	19.6249	19.0595	21.3103	20.0431	21.0347	20.2111	23.4131	22.092	23.9764
PG	GP	Concentration	nmol/mg wet weight	0.221217	0.193936	0.240585	0.210978	0.277809	0.201707	0.273925	0.245299	0.184885	0.190543	0.176347	0.176345	0.234722	0.233278	0.253682	0.20933
PE P	GP	Concentration	nmol/mg wet weight	16.7036	15.5414	16.5894	18.1478	17.4005	16.438	19.8116	18.6828	17.075	19.7407	18.2047	19.1194	20.2338	22.925	20.6849	22.8957
PI	GP	Concentration	nmol/mg wet weight	41.4751	37.853	40.842	42.2114	44.1014	43.9969	48.0921	43.0552	39.3493	43.7325	42.8619	41.9266	47.62	52.0319	48.2864	49.4824
CL	GP	Concentration	nmol/mg wet weight	1.61505	1.51824	1.92414	1.92169	1.7105	1.50653	1.88945	1.83286	1.84056	1.85072	1.86021	1.85992	1.7676	1.79541	1.6829	1.70229
Sum Total		Concentration	nmol/mg wet weight	294.268	271.862	288.702	305.033	319.575	299.294	341.841	314.025	276.586	319.312	298.314	294.12	344.069	351.946	333.733	348.133
PC O	GP	% of sum lipids	%	2.05578	2.36217	2.16409	2.30291	3.22509	3.61148	3.44023	3.62704	2.46832	2.51551	2.47102	2.61689	3.63232	3.77661	3.5739	3.68792
PC	GP	% of sum lipids	%	15.4374	15.8386	15.7674	15.4846	14.6225	14.1782	14.4844	14.2871	14.2132	14.1526	14.5818	15.0579	12.918	13.4597	13.2382	13.6648
SM	SP	% of sum lipids	%	10.5881	10.26	10.7086	10.5998	9.7379	8.98931	9.68188	9.80684	11.0048	10.6144	11.0365	11.294	9.26688	9.90881	9.85596	9.83292
DG	GL	% of sum lipids	%	0.31226	0.3317	0.277627	0.328603	0.491505	0.612833	0.429265	0.464434	0.294793	0.385551	0.208853	0.222197	0.52053	0.419503	0.426942	0.427179
TG	GL	% of sum lipids	%	0.214922	0.204827	0.133878	0.236051	4.08529	7.1401	4.06809	5.50885	0.143859	0.409477	0.188089	0.0821649	5.87957	4.93823	4.88487	4.69518
CE	ST	% of sum lipids	%	0.340678	0.454401	0.339025	0.450304	0.361088	0.870888	0.346791	0.473526	0.389776	0.330939	0.336224	0.285209	0.540881	0.468462	0.441568	0.364962
FC	ST	% of sum lipids	%	29.0401	28.4755	27.9482	28.0744	26.3066	24.7249	26.764	26.5641	28.7747	28.4987	29.3247	27.8063	28.8466	27.037	27.4115	27.2043
FA	FA	% of sum lipids	%	4.59144	5.07243	4.52994	5.37433	6.95992	6.77614	6.51542	5.56606	5.31581	6.62648	4.84955	4.28831	5.59857	4.44194	5.22978	4.8645
LPC	GP	% of sum lipids	%	0.367971	0.335436	0.445749	0.311115	0.440016	0.33711	0.449449	0.42479	0.361937	0.443711	0.546393	0.489898	0.383303	0.403531	0.430388	0.423115
LPE	GP	% of sum lipids	%	0.668817	0.644559	0.757242	0.649996	0.626282	0.666317	0.642858	0.536083	0.658057	0.638708	0.839947	0.768657	0.689903	0.430954	0.595995	0.448242
Cer	SP	% of sum lipids	%	0.296149	0.302786	0.323954	0.319829	0.266669	0.29032	0.241526	0.266482	0.327392	0.327206	0.310983	0.327886	0.308181	0.305219	0.299979	0.314315
PA	GP	% of sum lipids	%	0.0743105	0.0721775	0.0686221	0.0589173	0.0506744	0.0420302	0.0369886	0.0385606	0.0542449	0.0495836	0.0631612	0.0524435	0.0433174	0.0353127	0.0383619	0.0336593
HexCer	SP	% of sum lipids	%	0.454518	0.564249	0.485576	0.564583	0.353534	0.394333	0.338155	0.41324	0.55132	0.507613	0.49821	0.501689	0.409072	0.448132	0.380669	0.441946
PE	GP	% of sum lipids	%	8.38073	8.37135	8.46925	8.04738	6.09728	4.88573	5.7007	5.45141	7.4183	7.30838	6.87247	7.60692	4.78583	5.39984	5.3254	5.37037
PS	GP	% of sum lipids	%	6.78224	6.43985	6.93807	6.71013	6.5086	5.71707	6.36325	6.24949	6.89099	6.67379	6.71881	7.15173	5.87415	6.65247	6.61965	6.88714
PG	GP	% of sum lipids	%	0.0751755	0.0713363	0.0833335	0.0691655	0.0869308	0.0673944	0.0801321	0.0781147	0.0668454	0.0596729	0.0591146	0.0599568	0.0682195	0.0662824	0.0760134	0.0601294
PE P	GP	% of sum lipids	%	5.67631	5.71663	5.74621	5.94947	5.44489	5.49224	5.79555	5.94946	6.17351	6.18225	6.10253	6.50054	5.88075	6.51379	6.19803	6.57672
PI	GP	% of sum lipids	%	14.0943	13.9236	14.1468	13.8383	13.8	14.7002	14.0685	13.7108	14.2268	13.6958	14.3681	14.2549	13.8402	14.7841	14.4686	14.2137
CL	GP	% of sum lipids	%	0.548836	0.55846	0.66648	0.629995	0.535241	0.50336	0.552726	0.583667	0.665456	0.579595	0.623576	0.632368	0.513733	0.510137	0.504265	0.488978
Sum Total		% of sum lipids	%	100	100	100	100	100	100	100	100	100	100	100	100	100	100	100	100

## Sheet: Sample name
Sample Identifier	Sample Number	Sample Name	Sample Material	Sample amount
0285CE_0033	1	WT1 MO	Kiemer	MO
0285CE_0034	2	WT2 MO	Kiemer	MO
0285CE_0035	3	WT3 MO	Kiemer	MO
0285CE_0036	4	WT4 MO	Kiemer	MO
0285CE_0037	5	WT1 TAMs	Kiemer	TAM
0285CE_0038	6	WT2 TAMs	Kiemer	TAM
0285CE_0039	7	WT3 TAMs	Kiemer	TAM
0285CE_0040	8	WT4 TAMs	Kiemer	TAM
0285CE_0041	9	KO1 MO	Kiemer	MO
0285CE_0042	10	KO2 MO	Kiemer	MO
0285CE_0043	11	KO3 MO	Kiemer	MO
0285CE_0044	12	KO4 MO	Kiemer	MO
0285CE_0045	13	KO1 TAMs	Kiemer	TAM
0285CE_0046	14	KO2 TAMs	Kiemer	TAM
0285CE_0047	15	KO3 TAMs	Kiemer	TAM
0285CE_0048	16	KO4 TAMs	Kiemer	TAM

## Sheet: Explanations
Table explanations							Sheets	Explanation
							Lipidclass	lipid species data, C-atom sums (Sum Cx), double bond sums (Sum DBx), and total lipid class sum (Sum Total)
Abbrev.	Lipid Class	Lipid Category*	LipidType	Methods**	Assumptions***/Remarks		Lipidclass (%)	profiles [%] of above mentioned data
BMP	Bis(monoacyl)glycerophosphate	GP	Membrane				Total_Sum	lipid class data summarized
CerP	Ceramide-1-phosphate	SP	Membrane				Total_Sum (%)	lipid class profiles as [%], also for different lipid types as specified; ratio of lipid classes
CE	Cholesteryl Ester	ST	Storage	FTMS
Cer	Ceramide	SP	Membrane	QQQ / FTMS			Definitions
CL	Cardiolipin	GP	Membrane	FTMS			Sum Cx	Sum of species with the respective number of C-atoms in their acyl chains
DG	Diglyceride	GL	Lyso	FTMS			Sum DBx	Sum of species with the respective number of double bonds in their acyl chains
DMA	Dimethyl acetal	x	x	GCMS	Generated from vinyl-ethers (= plasmalogens)
DMPE	Dimethylphosphatidylethanolamine	GP	Membrane	QQQ	2)		* Lipid Category
FA	Fatty Acid	FA	Lyso	FTMS			FA	Fatty Acyls
FC	Free Cholesterol	ST	Membrane	FTMS(MSX)			GL	Glycerolipids
Hex2Cer	Dihexosylceramide	SP	Membrane				GP	Glycerophospholipids
HexCer	Hexosylceramide	SP	Membrane	QQQ			SP	Sphingolipids
LPA	Lysophosphatidic acid	GP	Lyso	QQQ	1)		ST	Sterol Lipids
LPC	Lysophosphatidylcholine	GP	Lyso	QQQ / FTMS	1)
LPE	Lysophosphatidylethanolamine	GP	Lyso	QQQ / FTMS	1)		** Methods
LPG	Lysophosphatidylglycerol	GP	Lyso				FTMS	Fourier-Transform mass spectrometry on a hybrid quadrupole-Orbitrap mass spectrometer (high-mass resolution)
LPI	Lysophosphatidylinositol	GP	Lyso				QQQ	Tandem mass spectrometry on a triple quadrupole mass spectrometer (low-mass resolution)
LPS	Lysophosphatidylserine	GP	Lyso
LSM	Lysosphingomyelin	SP	Lyso	QQQ	2)		*** Assumptions (following assumptions apply for QQQ low-mass resolution analysis)
MG	Monoglyceride	GL	Lyso	FTMS			1) Annotation based on assumption of even-numbered carbon chains only.
MLCL	Monolysocardiolipin	GP	Lyso	FTMS			2) Annotation based on assumption of a sphingoid base with two hydroxyl groups.
MMPE	Monomethylphosphatidylethanolamine	GP	Membrane	QQQ	2)
PA	Phosphatidic acid	GP	Membrane	QQQ / FTMS	1)		Species annotation
PC	Phosphatidylcholine	GP	Membrane	QQQ / FTMS	1)		Lipid species annotation is based on the recommendations in
PC O	Phosphatidylcholine-ether	GP	Membrane	FTMS			Liebisch, G.; Fahy, E.; Aoki, J.; Dennis, E.A.; Durand, T.; Ejsing, C.; Fedorova, M.; Feussner, I.; Griffiths, W.J.; Koefeler, H., et al.
PE	Phosphatidylethanolamine	GP	Membrane	QQQ / FTMS	1)		Update on LIPID MAPS Classification, Nomenclature and Shorthand Notation for MS-derived Lipid Structures. Journal of lipid research 2020, doi:10.1194/jlr.S120001025
PE O	Phosphatidylethanolamine-ether	GP	Membrane	FTMS
PE P	PE based plasmalogen	GP	Membrane	QQQ			Examples
PG	Phosphatidylglycerol	GP	Membrane	QQQ / FTMS	1)		LPC 18:2 Lysophosphatidylcholine with fatty acid containing 18 C-atoms and 2 double bonds
PI	Phosphatidylinositol	GP	Membrane	QQQ / FTMS	1)		PC 36:4 Phosphatidylcholine with fatty acid moiety containing two fatty acids with 36 C-atoms and 4 double bonds
PS	Phosphatidylserine	GP	Membrane	QQQ / FTMS	1)		PC O-36:4 Phosphatidylcholine-ether; assignment based on assumption 1); alternativly it may be assigned to a odd C-atom number species PC 35:4
SPBP	Sphingosine-1-phosphate	SP	Lyso				PC O-36:4 Phosphatidylcholine-ether using high mass resolution FTMS does not need assumptions
SM	Sphingomyelin	SP	Membrane	QQQ / FTMS	2)		Cer 18:1;O2/24:0 Ceramide with 18 C-atoms, one double bond and two O-atoms in the sphingoid base and a N-linked acyl chain with 24 C-atoms and 0 double bonds
SPB	Sphingoid base	SP	Lyso				SM 42:2;O2 Sphingomyelin with a sum of 42 C-atoms, two double bonds and two O-atoms in sphingoid base and N-linked acyl chain
SPBMe2	Dimethylsphingosine	SP	Lyso
SPBMe3	Trimethylsphingosine	SP	Lyso	QQQ	2)
TFA	Total fatty acid	x	x	GCMS	Comprises bound and free FA
TG	Triglyceride	GL	Storage	FTMS
