# Supplementary material for: IGF2BP2 Deficiency in Macrophages Impairs Migration, Reprograms Metabolism, and Limits Tumor Progression
Source: Int J Biol Sci. 2026 Feb 18;22(6):2754–73. doi: 10.7150/ijbs.122142 (PMC13050439; doi:10.7150/ijbs.122142)
Supplement: Supplementary file 5 — Supplementary file 4. [file ijbsv22p2754s5.xlsx]

## Sheet: DESeq2_IMP2 vs. WT
ensembl_gene_id	baseMean	log2FoldChange	lfcSE	stat	pvalue	padj	contrast	ensembl_transcript_id	Gene Name	entrezgene_id	gene_biotype	transcript_biotype
ENSMUSG00000020234	26.8191	-2.79594	0.810505	-3.44963	0.0006	0.00870798	IMP2_ctrl__vs__WT_ctrl	ENSMUST00000130762	4930404N11Rik	432479	protein_coding	retained_intron
ENSMUSG00000062480	21.3043	-2.70978	0.856689	-3.16309	0.0016	0.0185763	IMP2_ctrl__vs__WT_ctrl	ENSMUST00000160921	Acat3	224530	protein_coding	retained_intron
ENSMUSG00000029814	313.011	-2.16155	0.157007	-13.7672	0	1.51e-39	IMP2_ctrl__vs__WT_ctrl	ENSMUST00000203863	Igf2bp3	140488	protein_coding	processed_transcript
ENSMUSG00000032496	85.6	-2.07917	0.413624	-5.02672	0	2.65e-05	IMP2_ctrl__vs__WT_ctrl	ENSMUST00000196209	Ltf	17002	protein_coding	protein_coding
ENSMUSG00000019464	48.1148	-2.14889	0.607949	-3.53466	0.0004	0.00676097	IMP2_ctrl__vs__WT_ctrl	ENSMUST00000159935	Ptger1	19216	protein_coding	retained_intron

## Sheet: DESeq2_IMP2 IL4 vs. WT IL4
Gene ID	baseMean	log2FoldChange	lfcSE	stat	pvalue	padj	contrast	ensembl_transcript_id	Gene Name	entrezgene_id	gene_biotype	transcript_biotype
ENSMUSG00000020234	26.8191	-3.58129	0.824986	-4.34104	1.42e-05	0.001461	IMP2_IL4__vs__WT_IL4	ENSMUST00000130762	4930404N11Rik	432479	protein_coding	retained_intron
ENSMUSG00000034855	194.449	-2.05309	0.659251	-3.11428	0.00184394	0.0389531	IMP2_IL4__vs__WT_IL4	ENSMUST00000138169	Cxcl10	15945	protein_coding	retained_intron
ENSMUSG00000029814	313.011	-2.01516	0.153318	-13.1437	1.85e-39	6.96e-36	IMP2_IL4__vs__WT_IL4	ENSMUST00000203863	Igf2bp3	140488	protein_coding	processed_transcript
ENSMUSG00000027750	25.5357	-2.11347	0.628724	-3.36152	0.000775147	0.0224139	IMP2_IL4__vs__WT_IL4	ENSMUST00000073012	Postn	50706	protein_coding	protein_coding
ENSMUSG00000019464	48.1148	-2.8802	0.628527	-4.58246	4.6e-06	0.000636821	IMP2_IL4__vs__WT_IL4	ENSMUST00000159935	Ptger1	19216	protein_coding	retained_intron
ENSMUSG00000028358	24.7791	-3.21353	0.816561	-3.93545	8.3e-05	0.00532827	IMP2_IL4__vs__WT_IL4	ENSMUST00000107415	Zfp618	72701	protein_coding	protein_coding
