# Supplementary material for: IGF2BP2 Deficiency in Macrophages Impairs Migration, Reprograms Metabolism, and Limits Tumor Progression
Source: Int J Biol Sci. 2026 Feb 18;22(6):2754–73. doi: 10.7150/ijbs.122142 (PMC13050439; doi:10.7150/ijbs.122142)
Supplement: Supplementary file 6 — Supplementary file 5. [file ijbsv22p2754s6.xlsx]

## Sheet: Supplement Figure 2C
© 2000-2023 QIAGEN. All rights reserved.
Ingenuity Canonical Pathways	-log(p-value)	Ratio	z-score	Molecules
Tumor Microenvironment Pathway	1,78E00	2,72E-01	-2,000	AKT2,BAD,BCL2,CSF1,FAS,FN1,FOS,FOXO3,FOXO4,HIF1A,HLA-A,HLA-E,ICAM1,IL10,IL1B,ITGA5,ITGB3,JAK2,KRAS,MAP2K1,MMP12,NFKB1,NFKB2,PDGFA,PDGFB,PIK3C2A,PIK3CD,PLAU,PTGS2,RELB,RRAS,SLC16A1,SPP1,TIAM1,TNF,TNFRSF1A,VEGFC
RAC Signaling	1,85E00	2,78E-01	2,041	ARFIP2,ARPC5,BAIAP2,CYBB,ELK1,IQGAP2,IQGAP3,ITGA1,ITGA5,ITGAL,ITGAM,ITGAV,ITGAX,ITGB2,ITGB3,ITGB5,ITGB7,ITGB8,KRAS,LIMK1,MAP2K1,MCF2L,NCF2,NCKAP1,NFKB1,NFKB2,PIK3C2A,PIK3CD,PIP4K2A,PIP4K2C,PTK2,PTK2B,RELB,RRAS,TIAM1
PPAR Signaling	1,7E00	2,91E-01	2,041	CITED2,FOS,HSP90B1,IL1A,IL1B,KRAS,MAP2K1,NCOA1,NCOR1,NFKB1,NFKB2,NFKBIA,NFKBIB,NFKBID,NFKBIE,PDGFA,PDGFB,PPARG,PTGS2,RELB,RRAS,TNF,TNFRSF1A,TNFRSF1B,TRAF2
Death Receptor Signaling	2,12E00	3,07E-01	2,200	BCL2,BIRC3,CASP2,CASP8,FAS,LIMK1,NAIP,NFKB1,NFKB2,NFKBIA,NFKBIB,NFKBID,NFKBIE,PARP10,PARP12,PARP9,RELB,RIPK1,TANK,TIPARP,TNF,TNFRSF1A,TNFRSF1B,TNFRSF21,TNFSF12,TNKS,TRAF2
NAD Signaling Pathway	1,54E00	2,69E-01	2,414	ACADM,AKT2,CEBPB,EIF2AK3,GJA1,GSK3B,HIF1A,IDH2,LDHA,NADSYN1,NAMPT,NFKB1,NFKB2,PARP10,PARP12,PARP9,PDGFB,PIK3C2A,PIK3CD,POLR2H,POLR2K,POLRMT,PRKAA2,SLC29A1,SLC29A3,SLC7A5,SREBF1,TIPARP,TNKS,TP53,TPCN1,TPCN2
Gluconeogenesis I	1,87E00	4,44E-01	2,828	ALDOC,BPGM,ENO1,GAPDH,GPI,MDH2,PGAM1,PGK1
CXCR4 Signaling	1,8E00	2,71E-01	3,053	AKT2,ARHGEF11,BCAR1,CRK,EGR1,ELK1,ELMO1,ELMO2,FNBP1,FOS,GNA13,GNA15,GNAI2,GNB1,GNG4,ITPR1,ITPR2,KRAS,LYN,MAP2K1,PIK3C2A,PIK3CD,PLCB2,PRKCB,PRKCD,PRKCE,PRKCH,PTK2,RHOB,RHOBTB1,RHOBTB2,RHOD,RHOH,RHOQ,RND3,ROCK2,RRAS,SRC
MIF-mediated Glucocorticoid Regulation	2,75E00	4,62E-01	-2,111	CD74,NFKB1,NFKB2,NFKBIA,NFKBIB,NFKBID,NFKBIE,PLA2G5,PLA2G6,PTGS2,RELB,TLR4
Regulation of Actin-based Motility by Rho	2,5E00	3,19E-01	2,000	ARPC5,BAIAP2,FNBP1,GSN,ITGA1,ITGA5,ITGAL,ITGAM,ITGAV,ITGAX,ITGB2,ITGB3,ITGB5,ITGB7,ITGB8,LIMK1,MYLK,PIP4K2A,PIP4K2C,PPP1CB,RHOB,RHOBTB1,RHOBTB2,RHOD,RHOH,RHOQ,RND3,WAS,WIPF1
Signaling by Rho Family GTPases	2,72E00	2,76E-01	2,160	ARFIP2,ARHGEF1,ARHGEF11,ARHGEF12,ARHGEF6,ARPC5,BAIAP2,CDC42EP2,CDC42EP4,CYBB,ELK1,EZR,FNBP1,FOS,GNA13,GNA15,GNAI2,GNB1,GNG4,ITGA1,ITGA5,ITGAL,ITGAM,ITGAV,ITGAX,ITGB2,ITGB3,ITGB5,ITGB7,ITGB8,LIMK1,MAP2K1,MAP3K12,MSN,MYLK,NCF2,NFKB1,NFKB2,PIK3C2A,PIK3CD,PIP4K2A,PIP4K2C,PPP1R12C,PTK2,PTK2B,RDX,RELB,RHOB,RHOBTB1,RHOBTB2,RHOD,RHOH,RHOQ,RND3,ROCK2,SLC9A1,STMN1,VIM,WAS,WIPF1
Unfolded protein response	4,98E00	4,02E-01	2,200	ATF6,BCL2,CALR,CEBPA,CEBPB,CEBPZ,DDIT3,DNAJA2,DNAJA3,DNAJB11,DNAJB4,DNAJB9,DNAJC1,DNAJC3,EDEM1,EIF2AK3,ERO1B,HSP90B1,HSPA4,HSPA5,HSPA8,INSIG1,P4HB,PDIA6,PPARG,PPP1R15A,SEL1L,SREBF1,SREBF2,SYVN1,TRAF2,VCP,XBP1
IL-8 Signaling	3,12E00	2,95E-01	2,287	AKT2,ARRB2,BCL2,CCND3,CYBB,FLT1,FNBP1,FOS,GNA13,GNA15,GNAI2,GNB1,GNG4,ICAM1,ITGAM,ITGAV,ITGAX,ITGB2,ITGB3,KRAS,LASP1,LIMK1,MAP2K1,NCF2,NFKB1,NFKBIA,NFKBIB,NFKBIE,PIK3C2A,PIK3CD,PLCB2,PLD3,PRKCB,PRKCD,PRKCE,PRKCH,PTGS2,PTK2,PTK2B,RHOB,RHOBTB1,RHOBTB2,RHOD,RHOH,RHOQ,RND3,ROCK2,RRAS,SRC,VASP,VCAM1,VEGFC
NF-κB Signaling	2,55E00	2,88E-01	2,412	AKT2,BMPR1A,CARD11,CASP8,CD40,CSNK2B,EIF2AK2,FGFR1,FLT1,GSK3B,HDAC2,IGF1R,IL1A,IL1B,KRAS,MALT1,MAP3K3,MAP3K8,NFKB1,NFKB2,NFKBIA,NFKBIB,NFKBID,NFKBIE,PIK3C2A,PIK3CD,PLCG2,PRKACA,PRKCB,RELB,RIPK1,RRAS,TANK,TLR2,TLR4,TLR5,TLR6,TLR7,TLR8,TNF,TNFAIP3,TNFRSF1A,TNFRSF1B,TNIP1,TRAF2
Phagosome Formation	4,93E00	2,83E-01	2,860	ADGRA2,ADGRA3,ADGRE5,ADGRL1,ADORA2B,AKT2,APBB1IP,ARFIP2,ARPC5,BCAR1,C3AR1,CALCRL,CCR1,CCRL2,CMKLR1,CNR2,CYSLTR1,DIAPH1,ELMO1,ELMO2,FCGR2B,FCGR3A/FCGR3B,FGR,FN1,GAB2,GPR107,GPR132,GPR137B,GPR141,GPR146,GPR155,GPR84,GPRC5B,HCAR2,HCK,HRH2,ITGA1,ITGA5,ITGAL,ITGAM,ITGAV,ITGAX,ITGB2,ITGB3,ITGB5,ITGB7,ITGB8,ITPR1,ITPR2,KRAS,LGR4,LIMK1,LYN,MALT1,MAP2K1,MAP2K3,MAP2K5,MAPK6,MAPK7,MARCO,MRC1,MSR1,MYH10,MYLK…
Glycolysis I	3,42E00	5,88E-01	3,162	ALDOC,BPGM,ENO1,GAPDH,GPI,PFKL,PGAM1,PGK1,PKM,TPI1
Actin Cytoskeleton Signaling	2,76E00	2,86E-01	2,137	ARHGEF1,ARHGEF12,ARHGEF6,ARPC5,BAIAP2,BCAR1,CRK,CSK,DIAPH1,EZR,FN1,GIT1,GNA13,GSN,IQGAP2,IQGAP3,ITGA1,ITGA5,ITGAL,ITGAM,ITGAV,ITGAX,ITGB2,ITGB3,ITGB5,ITGB7,ITGB8,KRAS,LIMK1,MAP2K1,MSN,MYH10,MYLK,MYO10,NCKAP1,PDGFA,PDGFB,PIK3C2A,PIK3CD,PPP1CB,PTK2,RDX,ROCK2,RRAS,SLC9A1,TIAM1,TIAM2,TLN1,VAV2,VAV3,WAS,WASF2
Gαq Signaling	3,66E00	3,28E-01	3,536	AKT2,BTK,CSK,ELK1,FNBP1,GNA13,GNA15,GNAI2,GNB1,GNG4,GSK3B,GYS1,ITPR1,ITPR2,MAP2K1,NFATC2,NFKB1,NFKB2,NFKBIA,NFKBIB,NFKBID,NFKBIE,PIK3C2A,PIK3CD,PLCB2,PLCG2,PLD3,PRKCB,PRKCD,PRKCE,PRKCH,PTK2B,RELB,RGS16,RHOB,RHOBTB1,RHOBTB2,RHOD,RHOH,RHOQ,RND3,ROCK2
Role Of Chondrocytes In Rheumatoid Arthritis Signaling Pathway	1,62E00	2,74E-01	-2,694	CASP8,CEBPA,CEBPB,CEBPZ,EGR1,FN1,FOS,FOXO3,IL17RA,IL1A,IL1B,IL6ST,ITGA5,JAK2,MAPK11,MAPK14,MMP12,NFKB1,NFKB2,NLRP3,PGAM5,PLAU,PRKAA2,PTGS2,RIPK1,RPTOR,TLR2,TNF,TNFRSF1A,TNFRSF1B,VEGFC
Coronavirus Pathogenesis Pathway	3,44E00	3,05E-01	-2,429	BCL2,BCL2L11,CASP8,CCDC22,DDIT3,EIF2AK3,ELK1,FOS,FURIN,HDAC10,HDAC2,HDAC7,HIF1A,IL17RA,IL1B,IRF3,IRF7,IRF9,MAPK11,MAPK14,NFKB1,NFKB2,NFKBIA,NFKBIB,NFKBID,NFKBIE,NLRP3,NPC1,OAS1,OAS2,OAS3,PTGS2,RB1,RBL1,RELB,RIGI,RIPK1,RPS15A,RPS7,RPSA,SERPINE1,SMAD3,STAT1,STAT2,TLR7,TNPO2,TOMM70,TP53,TRIM25,TYK2,ZC3HAV1
Type I Diabetes Mellitus Signaling	2,9E00	3,3E-01	-2,294	BCL2,CASP8,FAS,HLA-A,HLA-DMA,HLA-DQA1,HLA-DQB1,HLA-DRB5,HLA-E,IFNGR1,IFNGR2,IL1B,IRF1,JAK2,MAP2K3,MAPK11,MAPK14,NFKB1,NFKB2,NFKBIA,NFKBIB,NFKBID,NFKBIE,RELB,RIPK1,SOCS3,STAT1,TNF,TNFRSF1A,TNFRSF1B,TRAF2
BEX2 Signaling Pathway	1,95E00	3,14E-01	-2,236	AKT2,BAD,BAK1,BCL2,CTNNB1,GSK3B,HIF1A,NFKB1,NFKB2,NFKBIA,PLXNC1,PPP2R1A,PPP2R3A,PPP2R5A,PPP2R5B,PTEN,RELB,SPP1,SWAP70,TCF7L2,TSC1,VEGFC
PD-1, PD-L1 cancer immunotherapy pathway	2,11E00	3,1E-01	-2,200	AKT2,CBLB,CSK,CSNK2B,ELK1,GSK3B,HLA-A,HLA-DMA,HLA-DQA1,HLA-DQB1,HLA-DRB5,HLA-E,IFNGR1,IFNGR2,IL2RG,JAK2,LATS2,PDCD4,PIK3C2A,PIK3CD,PTEN,SMAD3,TNF,TNFRSF1A,TNFRSF1B,TYK2
Apelin Cardiomyocyte Signaling Pathway	1,4E00	2,84E-01	2,400	AKT2,CAT,GNAI2,HIF1A,ITPR1,MAPK11,MAPK14,MAPK6,MAPK7,MYLK,PDIA3,PIK3C2A,PIK3CD,PLCB2,PLCG2,PRKCB,PRKCD,PRKCE,PRKCH,SLC9A1,SLC9A6
PI3K Signaling in B Lymphocytes	5,04E00	3,64E-01	2,466	AKT2,ATF1,ATF6,BLNK,BTK,CAMK2G,CD40,CD81,DAPP1,ELK1,FCGR2B,FOS,FOXO3,IRS2,ITPR1,ITPR2,KRAS,LYN,MALT1,MAP2K1,NFATC2,NFKB1,NFKB2,NFKBIA,NFKBIB,NFKBID,NFKBIE,PDIA3,PDPK1,PIK3AP1,PIK3CD,PLCB2,PLCG2,PLEKHA1,PLEKHA2,PLEKHA3,PRKCB,PTEN,PTPRC,RELB,RRAS,TLR4,VAV2,VAV3
Natural Killer Cell Signaling	1,31E00	2,52E-01	2,466	AKT2,CD244,CD48,FCGR3A/FCGR3B,HLA-A,HLA-E,HSPA4,HSPA5,HSPA8,IL12RB1,IL15,ITGAL,JAK2,KRAS,LIMK1,MAP2K1,MAP2K3,MAP3K12,MAP3K3,MAP3K6,MAP3K8,MAPK11,MAPK14,NFATC2,NFKB1,NFKB2,PIK3C2A,PIK3CD,PLCG2,PTK2B,PTPN6,RELB,RRAS,TYK2,VAV2,VAV3,WAS,WIPF1
HGF Signaling	2,19E00	2,92E-01	2,558	AKT2,CDKN2A,ELF2,ELK1,ETS2,FOS,GAB1,ITGA1,ITGA5,ITGAL,ITGAM,ITGAV,ITGAX,ITGB2,ITGB3,ITGB5,ITGB7,ITGB8,KRAS,MAP2K1,MAP3K12,MAP3K3,MAP3K6,MAP3K8,PIK3C2A,PIK3CD,PLCG2,PRKCB,PRKCD,PRKCE,PRKCH,PTGS2,PTK2,RAPGEF1,RRAS
Cardiac Hypertrophy Signaling (Enhanced)	3,22E00	2,62E-01	3,145	AKT2,ATF6,CACNA1D,CAMK2G,CSF2RB,CTNNB1,CYBB,DIAPH1,EDN1,EIF2B1,EIF2B4,EIF2B5,ELK1,FGFR1,GDE1,GDPD1,GNA13,GNA15,GNAI2,GNB1,GNG4,GSK3B,HDAC10,HDAC2,HDAC7,IGF1R,IL10RA,IL12RB1,IL15,IL17RA,IL1A,IL1B,IL20RB,IL21R,IL2RG,IL6ST,IL7R,ITGA1,ITGA5,ITGAL,ITGAM,ITGAV,ITGAX,ITGB2,ITGB3,ITGB5,ITGB7,ITGB8,ITPR1,ITPR2,JAK2,KRAS,MAP2K1,MAP2K3,MAP2K5,MAP3K12,MAP3K3,MAP3K6,MAP3K8,MAPK11,MAPK14,MAPK7,MAPKAPK3,MKNK2,N…
Thrombin Signaling	1,8E00	2,63E-01	3,333	AKT2,ARHGEF1,ARHGEF11,ARHGEF12,ARHGEF6,CAMK2G,ELK1,FNBP1,GATA2,GNA13,GNA15,GNAI2,GNB1,GNG4,ITPR1,ITPR2,KRAS,MAP2K1,MAPK11,MAPK14,MYLK,NFKB1,NFKB2,PDIA3,PDPK1,PIK3C2A,PIK3CD,PLCB2,PLCG2,PPP1CB,PRKCB,PRKCD,PRKCE,PRKCH,PTK2,RELB,RHOB,RHOBTB1,RHOBTB2,RHOD,RHOH,RHOQ,RND3,ROCK2,RRAS,SRC
fMLP Signaling in Neutrophils	1,5E00	2,7E-01	3,922	ARPC5,CYBB,ELK1,GNA13,GNA15,GNAI2,GNB1,GNG4,ITPR1,ITPR2,KRAS,MAP2K1,NCF2,NFATC2,NFKB1,NFKB2,NFKBIA,NFKBIB,NFKBID,NFKBIE,PIK3C2A,PIK3CD,PLCB2,PRKCB,PRKCD,PRKCE,PRKCH,RELB,RRAS,WAS
Caveolar-mediated Endocytosis Signaling	4,48E00	4,15E-01	#NUM!	ARCN1,CAVIN1,CD48,CD55,COPA,COPE,COPG1,COPZ1,DNM2,DYRK3,HLA-A,HLA-E,ITGA1,ITGA5,ITGAL,ITGAM,ITGAV,ITGAX,ITGB2,ITGB3,ITGB5,ITGB7,ITGB8,ITSN1,PTPN1,RAB5B,SRC
IL-12 Signaling and Production in Macrophages	3,83E00	3,5E-01	#NUM!	AKT2,APOE,CD40,CEBPB,FOS,IFNGR1,IL10,IL12RB1,IRF1,IRF8,LYZ,MAF,MAP2K1,MAP3K8,MAPK11,MAPK14,NCOA1,NFKB1,NFKB2,NFKBIA,NFKBIB,NFKBIE,PIK3C2A,PIK3CD,PPARG,PRKCB,PRKCD,PRKCE,PRKCH,RELB,S100A8,STAT1,STAT6,TLR2,TLR4,TNF
Altered T Cell and B Cell Signaling in Rheumatoid Arthritis	3,43E00	3,79E-01	#NUM!	CD40,CSF1,FAS,HLA-A,HLA-DMA,HLA-DQA1,HLA-DQB1,HLA-DRB5,IL10,IL15,IL1A,IL1B,NFKB1,NFKB2,RELB,SPP1,Tlr13,TLR2,TLR4,TLR5,TLR6,TLR7,TLR8,TNF,TNFSF13
Molecular Mechanisms of Cancer	3,19E00	2,63E-01	#NUM!	AKT2,APH1A,ARHGEF1,ARHGEF11,ARHGEF12,ARHGEF6,ATM,ATR,BAD,BAK1,BCL2,BCL2L11,BIRC3,BMPR1A,BRCA1,CAMK2G,CASP8,CCND3,CDK1,CDK18,CDK7,CDKN2A,CRK,CTNNB1,ELK1,FAS,FNBP1,FOS,GAB1,GAB2,GNA13,GNA15,GNAI2,GNB1,GNG4,GSK3B,HDAC10,HDAC2,HDAC7,HIF1A,HIPK2,ITGA1,ITGA5,ITGAL,ITGAM,ITGAV,ITGAX,ITGB2,ITGB3,ITGB5,ITGB7,ITGB8,JAK2,KRAS,MAP2K1,MAP2K3,MAPK11,MAPK14,NAIP,NCSTN,NFKB1,NFKB2,NFKBIA,NFKBIB,NFKBID,NFKBIE,PIK…
Communication between Innate and Adaptive Immune Cells	2,61E00	3,64E-01	#NUM!	CCL3L3,CCL4,CD40,CD83,HLA-A,HLA-DRB5,HLA-E,IL10,IL15,IL1A,IL1B,Tlr13,TLR2,TLR4,TLR5,TLR6,TLR7,TLR8,TNF,TNFSF13
IL-10 Signaling	2,58E00	3,56E-01	#NUM!	CCR1,ELK1,FCGR2B,FOS,IL10,IL10RA,IL1A,IL1B,MAP2K3,MAPK11,MAPK14,NFKB1,NFKB2,NFKBIA,NFKBIB,NFKBID,NFKBIE,RELB,SOCS3,TNF,TYK2
Adipogenesis pathway	2,52E00	3,04E-01	#NUM!	ATG7,BMPR1A,BSCL2,CDK7,CEBPA,CEBPB,CTNNB1,DDIT3,FBXW7,FGFR1,GTF2H1,GTF2H5,HDAC10,HDAC2,HDAC7,HIF1A,KAT7,KLF3,LPIN1,NOCT,PER2,PPARG,RB1,RBBP7,SAP130,SETDB1,SMAD3,SMO,SREBF1,TBL1XR1,TNF,TNFRSF1A,TP53,TXNIP,XBP1
Role of Tissue Factor in Cancer	2,28E00	3,06E-01	#NUM!	AKT2,ARRB2,CSF1,EGR1,F10,FGR,GNA13,GNA15,HCK,IL1B,ITGAV,ITGB3,JAK2,KRAS,LIMK1,LYN,MAPK11,MAPK14,P4HB,PDIA6,PIK3C2A,PIK3CD,PTEN,PTK2B,RPS6KA3,RPS6KA5,RRAS,SRC,TP53,VEGFC
T Helper Cell Differentiation	2,21E00	3,39E-01	#NUM!	CD40,HLA-A,HLA-DMA,HLA-DQA1,HLA-DQB1,HLA-DRB5,ICOSLG/LOC102723996,IFNGR1,IFNGR2,IL10,IL10RA,IL12RB1,IL21R,IL2RG,IL6ST,STAT1,STAT6,TNF,TNFRSF1A,TNFRSF1B
Role of Macrophages, Fibroblasts and Endothelial Cells in Rheumatoid Arthritis	2,21E00	2,61E-01	#NUM!	AKT2,CAMK2G,CEBPA,CEBPB,CEBPZ,CSF1,CSNK1G1,CTNNB1,FCGR3A/FCGR3B,FN1,FOS,GSK3B,ICAM1,IL10,IL15,IL16,IL17RA,IL1A,IL1B,IL6ST,JAK2,KRAS,MAP2K1,MAP2K3,MAPK14,NFATC2,NFKB1,NFKBIA,NFKBIB,NFKBID,NFKBIE,PDGFA,PDGFB,PDIA3,PIK3C2A,PIK3CD,PLCB2,PLCG2,PRKCB,PRKCD,PRKCE,PRKCH,RIPK1,ROCK2,RRAS,SMO,SOCS3,SRC,TCF7L2,Tlr13,TLR2,TLR4,TLR5,TLR6,TLR7,TLR8,TNF,TNFRSF1A,TNFRSF1B,TRAF1,TRAF2,VCAM1,VEGFC
Diphthamide Biosynthesis	2,14E00	1	#NUM!	DPH5,DPH6,EEF2
Glutathione Biosynthesis	2,14E00	1	#NUM!	GCLC,GCLM,GSS
Hepatic Fibrosis / Hepatic Stellate Cell Activation	2,07E00	2,81E-01	#NUM!	BCL2,CD40,CERT1,COL16A1,COL6A3,CSF1,ECE1,EDN1,FAS,FGFR1,FLT1,FN1,ICAM1,IFNGR1,IFNGR2,IGF1R,IGFBP4,IL10,IL10RA,IL1A,IL1B,KLF6,MYH10,MYO10,NFKB1,NFKB2,PDGFA,PDGFB,RELB,SERPINE1,SMAD3,STAT1,TIMP2,TLR4,TNF,TNFRSF1A,TNFRSF1B,VCAM1,VEGFC
Clathrin-mediated Endocytosis Signaling	1,97E00	2,77E-01	#NUM!	AP2A1,AP2A2,AP3B1,AP3M1,APOE,ARPC5,ARRB2,CSNK2B,DAB2,DNM2,EPN1,HIP1,HSPA8,ITGA5,ITGB2,ITGB3,ITGB5,ITGB7,ITGB8,LYZ,NUMB,PDGFA,PDGFB,PICALM,PIK3C2A,PIK3CD,RAB4A,RAB4B,RAB5B,S100A8,SH3GL1,SH3KBP1,SNX9,SRC,STAM,SYNJ1,TFRC,UBC,VEGFC
IL-17A Signaling in Fibroblasts	1,96E00	3,71E-01	#NUM!	CEBPB,FOS,GSK3B,IL17RA,MAPK11,MAPK14,NFKB1,NFKB2,NFKBIA,NFKBIB,NFKBID,NFKBIE,RELB
Antigen Presentation Pathway	1,93E00	3,93E-01	#NUM!	CALR,CD74,HLA-A,HLA-DMA,HLA-DQA1,HLA-DQB1,HLA-DRB5,HLA-E,PDIA3,PSMB5,TAP2
B Cell Development	1,71E00	4,21E-01	#NUM!	CD40,HLA-A,HLA-DMA,HLA-DQA1,HLA-DQB1,HLA-DRB5,IL7R,PTPRC
Virus Entry via Endocytic Pathways	1,65E00	2,86E-01	#NUM!	AP2A1,AP2A2,AP3B1,AP3M1,CD55,DNM2,HLA-A,HLA-E,ITGA5,ITGB2,ITGB3,ITGB5,ITGB7,ITGB8,ITSN1,KRAS,PIK3C2A,PIK3CD,PLCG2,PRKCB,PRKCD,PRKCE,PRKCH,RRAS,SRC,TFRC
Pentose Phosphate Pathway (Oxidative Branch)	1,6E00	7,5E-01	#NUM!	G6PD,H6PD,PGD
TR/RXR Activation	1,56E00	3,05E-01	#NUM!	AKT2,BCL3,COL6A3,ENO1,F10,HIF1A,KLF9,NCOA1,NCOA3,NCOR1,PDE3B,PIK3C2A,PIK3CD,SLC16A3,SREBF1,SREBF2,TBL1XR1,UCP2
Th1 and Th2 Activation Pathway	1,55E00	2,65E-01	#NUM!	APH1A,CCR1,CD40,CHD4,CRLF2,HLA-A,HLA-DMA,HLA-DQA1,HLA-DQB1,HLA-DRB5,ICAM1,ICOSLG/LOC102723996,IFNGR1,IFNGR2,IL10,IL10RA,IL12RB1,IL2RG,IRF1,ITGB2,JAK2,MAF,NCSTN,NFATC2,NFKB1,NOTCH2,PIK3C2A,PIK3CD,RUNX3,S1PR1,SOCS3,STAT1,STAT6,TNFSF4,TYK2
Putrescine Biosynthesis III	1,42E00	1	#NUM!	AZIN2,ODC1
DNA damage-induced 14-3-3σ Signaling	1,35E00	3,89E-01	#NUM!	AKT2,ATM,ATR,BRCA1,CDK1,RAD1,TP53
Xenobiotic Metabolism Signaling	1,35E00	2,44E-01	#NUM!	AHRR,ALDH2,ALDH4A1,CAMK2G,CAT,CHST12,CHST15,CHST7,CITED2,EIF2AK3,ESD,FTL,GCLC,HS6ST1,HSP90B1,IL1A,IL1B,KRAS,MAF,MAP2K1,MAP2K3,MAP2K5,MAP3K12,MAP3K3,MAP3K6,MAP3K8,MAPK11,MAPK14,MAPK7,MGST1,NCOA1,NDST1,NDST2,NFKB1,NFKB2,PIK3C2A,PIK3CD,PPP2R1A,PPP2R3A,PPP2R5A,PPP2R5B,PRKCB,PRKCD,PRKCE,PRKCH,RELB,RRAS,SOD3,TNF,UST
RAR Activation	1,3E00	2,48E-01	#NUM!	AKT2,ARID2,CDK7,CITED2,CSF2RB,CSK,CSNK2B,DHRS3,DHRS4,DHRS9,FOS,GTF2H1,GTF2H5,JAK2,MAP2K1,MAPK11,MAPK14,NCOA1,NCOR1,NFKB1,NFKB2,PDPK1,PHF10,PIK3CD,PML,PRKACA,PRKAR1B,PRKAR2B,PRKCB,PRKCD,PRKCE,PRKCH,PTEN,RARG,RDH10,RELB,SMAD3,SMAD6,SMARCA4,SRC,TNIP1
Allograft Rejection Signaling	1,29E00	3,33E-01	#NUM!	CD40,FAS,HLA-A,HLA-DMA,HLA-DQA1,HLA-DQB1,HLA-DRB5,HLA-E,IL10,TNF
Role of JAK1 and JAK3 in γc Cytokine Signaling	1,28E00	2,88E-01	#NUM!	BLNK,CRLF2,FES,IL15,IL21R,IL2RG,IL7R,IRS2,JAK2,KRAS,PIK3C2A,PIK3CD,PTK2B,RRAS,SOCS3,STAT1,STAT6
Acetate Conversion to Acetyl-CoA	1,27E00	0.6	#NUM!	ACSL1,ACSS2,DIP2A
Role of IL-17A in Arthritis	1,25E00	2,94E-01	#NUM!	IL17RA,MAP2K1,MAP2K3,MAPK11,MAPK14,NFKB1,NFKB2,NFKBIA,NFKBIB,NFKBID,NFKBIE,PIK3C2A,PIK3CD,PTGS2,RELB
Autoimmune Thyroid Disease Signaling	1,2E00	3,33E-01	#NUM!	CD40,FAS,HLA-A,HLA-DMA,HLA-DQA1,HLA-DQB1,HLA-DRB5,HLA-E,IL10
Graft-versus-Host Disease Signaling	1,2E00	3,23E-01	#NUM!	FAS,HLA-A,HLA-DMA,HLA-DQA1,HLA-DQB1,HLA-DRB5,HLA-E,IL1A,IL1B,TNF
Atherosclerosis Signaling	1,2E00	2,68E-01	#NUM!	APOE,CD40,CSF1,ICAM1,IL1A,IL1B,ITGB2,LYZ,MSR1,NFKB1,NFKB2,PDGFA,PDGFB,PLA2G5,PLA2G6,PLA2G7,RELB,S100A8,SELPLG,TNF,TNFSF12,VCAM1
Semaphorin Signaling in Neurons	1,18E00	2,88E-01	#NUM!	ARHGAP1,ARHGEF12,FES,FNBP1,LIMK1,PTK2,RHOB,RHOBTB1,RHOBTB2,RHOD,RHOH,RHOQ,RND3,ROCK2,SEMA4D
Sertoli Cell-Sertoli Cell Junction Signaling	1,17E00	2,44E-01	#NUM!	AKT2,BCAR1,CTNNB1,ELK1,EPB41,EPN1,GSK3B,ITGA1,ITGA5,ITGAL,ITGAM,ITGAV,ITGAX,ITGB2,ITGB3,ITGB5,ITGB7,ITGB8,JUP,KRAS,MAP2K1,MAP2K3,MAP3K12,MAP3K3,MAP3K6,MAP3K8,MAPK11,MAPK14,NECTIN1,PRKACA,PRKAR1B,PRKAR2B,PTEN,RAB8B,RRAS,SRC,SYMPK,TNF,TNFRSF1A,WAS
Lipid Antigen Presentation by CD1	1,14E00	3,75E-01	#NUM!	AP2A1,AP2A2,CALR,CD1D,PDIA3,PSAP
Docosahexaenoic Acid (DHA) Signaling	1,13E00	3,06E-01	#NUM!	AKT2,APP,BAD,BCL2,GSK3B,IL1B,PDPK1,PIK3C2A,PIK3CD,PNPLA2,SERPINF1
Role of Osteoblasts, Osteoclasts and Chondrocytes in Rheumatoid Arthritis	1,06E00	2,41E-01	#NUM!	AKT2,BAD,BCL2,BIRC3,BMPR1A,CSF1,CSF1R,CSNK1G1,CTNNB1,FOS,GSK3B,GSN,IL10,IL1A,IL1B,ITGA5,ITGB3,MAP2K3,MAPK14,NAIP,NFATC2,NFKB1,NFKBIA,NFKBIB,NFKBID,NFKBIE,PIK3C2A,PIK3CD,PTK2B,SMAD6,SMO,SPP1,SRC,TCF7L2,TNF,TNFRSF1A,TNFRSF1B,TRAF2
Primary Immunodeficiency Signaling	1,03E00	3,1E-01	#NUM!	BLNK,BTK,CD40,DCLRE1C,IL2RG,IL7R,PTPRC,TAP2,UNG
Trehalose Degradation II (Trehalase)	1,01E00	6,67E-01	#NUM!	HK1,HK3
Glycine Cleavage Complex	1,01E00	6,67E-01	#NUM!	DLD,GCSH
Tetrahydrobiopterin Biosynthesis I	1,01E00	6,67E-01	#NUM!	GCH1,PTS
Adenine and Adenosine Salvage I	1,01E00	6,67E-01	#NUM!	APRT,LACC1
Tetrahydrobiopterin Biosynthesis II	1,01E00	6,67E-01	#NUM!	GCH1,PTS
Iron homeostasis signaling pathway	9,78E-01	2,48E-01	#NUM!	ATP6V0C,ATP6V0D1,ATP6V1B2,ATP6V1C1,BMPR1A,CIAO2A,FBXL5,FLVCR1,FTL,HFE,HIF1A,HMOX2,JAK2,LYRM4,MMS19,NFS1,PDGFA,PDGFB,SLC11A1,SLC25A37,SLC40A1,SMAD3,STEAP3,TCIRG1,TFRC,TYK2
Prostate Cancer Signaling	9,4E-01	2,45E-01	#NUM!	AKT2,BAD,BCL2,CTNNB1,GSK3B,HDAC10,HDAC2,HDAC7,HSP90B1,KRAS,MAP2K1,NFKB1,NFKB2,NFKBIA,NFKBIB,NFKBID,NFKBIE,PDPK1,PIK3C2A,PIK3CD,PTEN,RB1,RBL1,RELB,RRAS,TP53
IL-4 Signaling	8,99E-01	2,53E-01	#NUM!	AKT2,HLA-A,HLA-DMA,HLA-DQA1,HLA-DQB1,HLA-DRB5,HMGA1,IL2RG,INPP5K,JAK2,KRAS,NFATC2,PIK3C2A,PIK3CD,PTPN6,RRAS,STAT6,SYNJ1,TYK2
Hematopoiesis from Multipotent Stem Cells	8,6E-01	4,29E-01	#NUM!	CSF1,IL15,KITLG
Arginine Biosynthesis IV	7,65E-01	0.5	#NUM!	ASS1,GLUD1
Branched-chain α-keto acid Dehydrogenase Complex	7,65E-01	0.5	#NUM!	BCKDHA,DLD
Oxidized GTP and dGTP Detoxification	7,65E-01	0.5	#NUM!	NUDT1,RUVBL2
Molybdenum Cofactor Biosynthesis	7,65E-01	0.5	#NUM!	GPHN,NFS1
Role of JAK2 in Hormone-like Cytokine Signaling	7,29E-01	2,76E-01	#NUM!	IRS2,JAK2,PTPN1,PTPN6,SH2B2,SOCS3,STAT1,TYK2
Cancer Drug Resistance By Drug Efflux	7,26E-01	2,55E-01	#NUM!	AKT2,FOXO3,FOXO4,KRAS,MAP2K1,NFKB1,PDK1,PIK3CD,PTEN,PTGS2,RRAS,TP53
Cleavage and Polyadenylation of Pre-mRNA	7,21E-01	3,33E-01	#NUM!	CPSF2,CPSF6,NUDT21,PAPOLA
Glucose and Glucose-1-phosphate Degradation	7,2E-01	3,75E-01	#NUM!	HK1,HK3,PGM1
GDP-glucose Biosynthesis	7,2E-01	3,75E-01	#NUM!	HK1,HK3,PGM1
Asparagine Degradation I	7,12E-01	1	#NUM!	ASRGL1
Thio-molybdenum Cofactor Biosynthesis	7,12E-01	1	#NUM!	MOCOS
Proline Degradation	7,12E-01	1	#NUM!	ALDH4A1
Acetyl-CoA Biosynthesis III (from Citrate)	7,12E-01	1	#NUM!	ACLY
Thiamin Salvage III	7,12E-01	1	#NUM!	TPK1
Glutamate Removal from Folates	7,12E-01	1	#NUM!	GGH
4-hydroxyproline Degradation I	7,12E-01	1	#NUM!	ALDH4A1
Thyroid Hormone Biosynthesis	7,12E-01	1	#NUM!	CTSD
Lanosterol Biosynthesis	7,12E-01	1	#NUM!	LSS
Alanine Biosynthesis III	7,12E-01	1	#NUM!	NFS1
Glutamate Biosynthesis II	7,12E-01	1	#NUM!	GLUD1
Glutamate Degradation X	7,12E-01	1	#NUM!	GLUD1
Role of JAK family kinases in IL-6-type Cytokine Signaling	7,04E-01	2,8E-01	#NUM!	IL6ST,JAK2,MAPK11,MAPK14,SOCS3,STAT1,TYK2
Maturity Onset Diabetes of Young (MODY) Signaling	6,7E-01	2,67E-01	#NUM!	APOE,APPL1,CACNA1D,GAPDH,KLF11,NFKB1,NFKB2,UCP2
Glucocorticoid Receptor Signaling	6,6E-01	2,1E-01	#NUM!	AKT2,ARID2,BCL2,BCL2L11,BRCA1,CDK7,CEBPA,CSF2RB,ELK1,FKBP5,FOS,FOXO3,GJA1,GTF2E1,GTF2H1,GTF2H5,HLA-A,HLA-DMA,HLA-DQA1,HLA-DQB1,HLA-DRB5,HLA-E,HSP90B1,HSPA4,HSPA5,HSPA8,ICAM1,IL10,IL10RA,IL12RB1,IL17RA,IL1A,IL1B,IL20RB,IL21R,IL2RG,IL6ST,IL7R,IRF3,JAK2,KRAS,MAP2K1,MAPK11,MAPK14,NCOA1,NCOA3,NCOR1,NDUFA3,NDUFAB1,NFATC2,NFKB1,NFKB2,NFKBIA,NFKBIB,NFKBID,NFKBIE,PHF10,PIK3C2A,PIK3CD,PLA2G5,PLA2G6,PLAU,PO…
Hepatic Cholestasis	6,41E-01	2,24E-01	#NUM!	CYP27A1,IL15,IL1A,IL1B,NFKB1,NFKB2,NFKBIA,NFKBIB,NFKBID,NFKBIE,PRKACA,PRKAR1B,PRKAR2B,PRKCB,PRKCD,PRKCE,PRKCH,RELB,SLC4A2,SREBF1,TLR4,TNF,TNFRSF1A,TNFRSF1B,TNFSF12,TNFSF13,TNFSF4,TRAF2
MSP-RON Signaling Pathway	6,24E-01	2,5E-01	#NUM!	CSF1,CSF2RB,ITGAM,ITGB2,JAK2,PIK3C2A,PIK3CD,TLR2,TLR4,TNF
Role of IL-17A in Psoriasis	6,08E-01	3,33E-01	#NUM!	IL17RA,S100A8,S100A9
Germ Cell-Sertoli Cell Junction Signaling	6,04E-01	2,2E-01	#NUM!	BCAR1,CTNNB1,EPN1,FNBP1,GSN,JUP,KRAS,LIMK1,MAP2K1,MAP2K3,MAP3K12,MAP3K3,MAP3K6,MAP3K8,MAPK14,PDPK1,PIK3C2A,PIK3CD,PTK2,RAB8B,RHOB,RHOBTB1,RHOBTB2,RHOD,RHOH,RHOQ,RND3,RRAS,SRC,TNF,TNFRSF1A
Sucrose Degradation V (Mammalian)	0.6	0.4	#NUM!	ALDOC,TPI1
CMP-N-acetylneuraminate Biosynthesis I (Eukaryotes)	0.6	0.4	#NUM!	CMAS,GNE
Pentose Phosphate Pathway (Non-oxidative Branch)	0.6	0.4	#NUM!	TALDO1,TKT
Acetyl-CoA Biosynthesis I (Pyruvate Dehydrogenase Complex)	0.6	0.4	#NUM!	DLD,PDHA1
Glycogen Biosynthesis II (from UDP-D-Glucose)	0.6	0.4	#NUM!	GBE1,GYS1
Rapoport-Luebering Glycolytic Shunt	0.6	0.4	#NUM!	BPGM,PGAM1
Aspartate Degradation II	0.6	0.4	#NUM!	GOT1,MDH2
Tight Junction Signaling	5,81E-01	2,18E-01	#NUM!	AKT2,CEBPA,CPSF2,CPSF6,CTNNB1,EPB41,FOS,MYH10,MYLK,MYO10,NECTIN1,NFKB1,NFKB2,NUDT21,PPP2R1A,PPP2R3A,PPP2R5A,PPP2R5B,PRKACA,PRKAR1B,PRKAR2B,PTEN,RELB,STX4,SYMPK,TIAM1,TNF,TNFRSF1A,TNFRSF1B,VASP,YKT6
Cell Cycle Regulation by BTG Family Proteins	5,18E-01	2,42E-01	#NUM!	BTG1,CNOT7,NOCT,PPP2R1A,PPP2R3A,PPP2R5A,PPP2R5B,RB1
Choline Biosynthesis III	5,16E-01	0.3	#NUM!	CEPT1,PCYT1A,PLD3
UDP-N-acetyl-D-galactosamine Biosynthesis II	5,16E-01	0.3	#NUM!	GPI,HK1,HK3
Hereditary Breast Cancer Signaling	4,98E-01	2,14E-01	#NUM!	AKT2,ARID2,ATM,ATR,BRCA1,CCND3,CDK1,FAAP24,FANCM,GADD45B,HDAC10,HDAC2,HDAC7,KRAS,MSH2,MSH6,PHF10,PIK3C2A,PIK3CD,POLR2H,POLR2K,PTEN,RB1,RFC1,RRAS,SMARCA4,TP53,UBC
Granulocyte Adhesion and Diapedesis	4,81E-01	2,14E-01	#NUM!	Ccl2,CCL3L3,CCL4,Ccl7,CCR1,EZR,GNAI2,HRH2,ICAM1,IL1A,IL1B,ITGAM,ITGB2,MMP12,MSN,PECAM1,RDX,SDC1,SDC3,SELPLG,TNF,TNFRSF1A,TNFRSF1B,VCAM1
Pathogenesis of Multiple Sclerosis	4,81E-01	3,33E-01	#NUM!	CCL4,CCR1
Thioredoxin Pathway	4,81E-01	3,33E-01	#NUM!	SELENOT,TXNRD1
Phosphatidylcholine Biosynthesis I	4,81E-01	3,33E-01	#NUM!	CEPT1,PCYT1A
Inositol Pyrophosphates Biosynthesis	4,81E-01	3,33E-01	#NUM!	IP6K1,IPPK
Superoxide Radicals Degradation	4,81E-01	3,33E-01	#NUM!	CAT,SOD3
Zymosterol Biosynthesis	4,81E-01	3,33E-01	#NUM!	CYP51A1,MSMO1
Glycoaminoglycan-protein Linkage Region Biosynthesis	4,81E-01	3,33E-01	#NUM!	XYLT1,XYLT2
Role of Cytokines in Mediating Communication between Immune Cells	4,62E-01	2,5E-01	#NUM!	IL10,IL15,IL1A,IL1B,TNF
Protein Citrullination	4,55E-01	0.5	#NUM!	PADI4
Pyruvate Fermentation to Lactate	4,55E-01	0.5	#NUM!	LDHA
Spermine Biosynthesis	4,55E-01	0.5	#NUM!	AMD1
S-methyl-5'-thioadenosine Degradation II	4,55E-01	0.5	#NUM!	LACC1
S-methyl-5-thio-α-D-ribose 1-phosphate Degradation	4,55E-01	0.5	#NUM!	APIP
L-cysteine Degradation III	4,55E-01	0.5	#NUM!	GOT1
GDP-L-fucose Biosynthesis II (from L-fucose)	4,55E-01	0.5	#NUM!	FPGT
Spermidine Biosynthesis I	4,55E-01	0.5	#NUM!	AMD1
Xanthine and Xanthosine Salvage	4,55E-01	0.5	#NUM!	LACC1
Glycine Degradation (Creatine Biosynthesis)	4,55E-01	0.5	#NUM!	GATM
Formaldehyde Oxidation II (Glutathione-dependent)	4,55E-01	0.5	#NUM!	ESD
Glutamate Degradation II	4,55E-01	0.5	#NUM!	GOT1
S-adenosyl-L-methionine Biosynthesis	4,55E-01	0.5	#NUM!	MAT2A
Tyrosine Biosynthesis IV	4,55E-01	0.5	#NUM!	PCBD2
Aspartate Biosynthesis	4,55E-01	0.5	#NUM!	GOT1
Assembly of RNA Polymerase I Complex	4,4E-01	2,73E-01	#NUM!	POLR1B,POLR1E,TAF1C
Urate Biosynthesis/Inosine 5'-phosphate Degradation	4,4E-01	2,73E-01	#NUM!	IMPDH1,LACC1,NT5C
Mechanisms of Viral Exit from Host Cells	4,35E-01	2,29E-01	#NUM!	CHMP4B,LMNB2,PRKCB,PRKCD,PRKCE,PRKCH,SH3GL1,VPS37C
Role of OCT4 in Mammalian Embryonic Stem Cell Pluripotency	4,35E-01	2,29E-01	#NUM!	BRCA1,CCNF,ETS2,JARID2,RB1,SPP1,TDRD7,TP53
G Protein Signaling Mediated by Tubby	4,35E-01	2,29E-01	#NUM!	GNA13,GNA15,GNAI2,GNB1,GNG4,JAK2,PLCB2,PLCG2
Axonal Guidance Signaling	4,06E-01	2,01E-01	#NUM!	ADAM15,ADAM19,AKT2,ARHGEF11,ARHGEF12,ARHGEF6,ARPC5,BAIAP2,BCAR1,BRCC3,CRK,ECE2,FES,GIT1,GLIS2,GNA13,GNA15,GNAI2,GNB1,GNG4,GSK3B,ITGA1,ITGA5,ITGAL,ITGAM,ITGAV,ITGAX,ITGB2,ITGB3,ITGB5,ITGB7,ITGB8,ITSN1,KRAS,LIMK1,MAP2K1,MMP12,NFATC2,PDGFA,PDGFB,PDIA3,PIK3C2A,PIK3CD,PLCB2,PLCG2,PLXNB2,PLXNC1,PRKACA,PRKAR1B,PRKAR2B,PRKCB,PRKCD,PRKCE,PRKCH,PTK2,RHOD,ROCK2,RRAS,SDCBP,SEMA4A,SEMA4C,SEMA4D,SEMA5A,SMO,SRG…
Gap Junction Signaling	3,99E-01	2,06E-01	#NUM!	AKT2,CSNK1G1,CTNNB1,GJA1,GNAI2,ITPR1,ITPR2,KRAS,MAP2K1,MAP2K5,MAPK7,NT5C,PDIA3,PIK3C2A,PIK3CD,PLCB2,PLCG2,PRKACA,PRKAR1B,PRKAR2B,PRKCB,PRKCD,PRKCE,PRKCH,RRAS,SLC39A7,SP3,SRC
Phagosome Maturation	3,98E-01	2,07E-01	#NUM!	ATP6V0C,ATP6V0D1,ATP6V1B2,ATP6V1C1,CALR,CTSD,CTSH,CTSV,CTSZ,CYBB,HLA-A,HLA-DRB5,HLA-E,NCF2,PRDX1,PRDX5,RAB5B,RAB7B,TCIRG1,VPS11,VPS33A,VPS33B,VPS37A,VPS37C,YKT6
Cellular Effects of Sildenafil (Viagra)	3,94E-01	2,09E-01	#NUM!	CACNA1D,ITPR1,ITPR2,KCNN4,MYH10,MYLK,MYO10,PDE2A,PDE3B,PDE4A,PDE4B,PDIA3,PLCB2,PLCG2,PPP1CB,PRKACA,PRKAR1B,PRKAR2B
Calcium Transport I	3,9E-01	2,86E-01	#NUM!	ATP2B4,ATP2C1
Bile Acid Biosynthesis, Neutral Pathway	3,9E-01	2,86E-01	#NUM!	CYP27A1,SCP2
Chronic Myeloid Leukemia Signaling	3,75E-01	2,06E-01	#NUM!	AKT2,BAD,CCND3,CDKN2A,CRK,GAB2,HDAC10,HDAC2,HDAC7,KRAS,MAP2K1,NFKB1,NFKB2,PIK3C2A,PIK3CD,RB1,RBL1,RELB,RRAS,SMAD3,TP53
Ephrin A Signaling	3,65E-01	2,16E-01	#NUM!	BCAR1,LIMK1,PIK3C2A,PIK3CD,PTK2,ROCK2,VAV2,VAV3
Circadian Rhythm Signaling	3,63E-01	2,01E-01	#NUM!	CACNA1D,CAMK2G,CIART,FGR,GNA15,GNAI2,GNB1,GNG4,GSK3B,HCK,HIF1A,ITPR1,ITPR2,KRAS,LYN,MAP2K1,MAP2K3,MAP2K5,MKNK2,NR1D2,NT5C,PDIA3,PER1,PER2,PLCB2,PLCG2,PRKAA2,PRKACA,PRKAR1B,PRKAR2B,PRKCB,PRKCD,PRKCE,PRKCH,RPS6KA5,RPTOR,RRAS,SLC39A7,SRC
Nucleotide Excision Repair Pathway	3,32E-01	2,12E-01	#NUM!	CDK7,ERCC4,GTF2H1,GTF2H5,POLR2H,POLR2K,RAD23B
Agranulocyte Adhesion and Diapedesis	3,25E-01	0.2	#NUM!	Ccl2,CCL3L3,CCL4,Ccl7,CCR1,EZR,FN1,GNAI2,ICAM1,IL1A,IL1B,ITGA5,ITGB2,ITGB7,MMP12,MSN,MYH10,MYO10,PECAM1,RDX,SELPLG,TNF,TNFRSF1A,VCAM1
Creatine-phosphate Biosynthesis	3,22E-01	3,33E-01	#NUM!	CKB
NADH Repair	3,22E-01	3,33E-01	#NUM!	GAPDH
Guanine and Guanosine Salvage I	3,22E-01	3,33E-01	#NUM!	LACC1
Coenzyme A Biosynthesis	3,22E-01	3,33E-01	#NUM!	PPCS
Phenylethylamine Degradation I	3,22E-01	3,33E-01	#NUM!	ALDH2
Hypusine Biosynthesis	3,22E-01	3,33E-01	#NUM!	EIF5A
Ceramide Degradation	3,22E-01	3,33E-01	#NUM!	ASAH1
1D-myo-inositol Hexakisphosphate Biosynthesis V (from Ins(1,3,4)P3)	3,22E-01	3,33E-01	#NUM!	IPPK
NAD Biosynthesis III	3,22E-01	3,33E-01	#NUM!	NAMPT
L-cysteine Degradation I	3,22E-01	3,33E-01	#NUM!	GOT1
Phenylalanine Degradation I (Aerobic)	3,22E-01	3,33E-01	#NUM!	PCBD2
Purine Nucleotides Degradation II (Aerobic)	3,22E-01	2,31E-01	#NUM!	IMPDH1,LACC1,NT5C
Parkinson's Signaling	3,22E-01	2,31E-01	#NUM!	MAPK11,MAPK14,UCHL1
Role of MAPK Signaling in the Pathogenesis of Influenza	3,2E-01	2,03E-01	#NUM!	AKT2,BCL2,KRAS,MAP2K1,MAP2K3,MAPK11,MAPK14,PLA2G5,PLA2G6,PLA2G7,PTGS2,RRAS,TNF
FXR/RXR Activation	2,95E-01	0.2	#NUM!	AKT2,APOE,CYP27A1,IL1A,IL1B,PLTP,PPARG,SDC1,SERPINF1,SLC4A2,SREBF1,TNF
Regulation of the Epithelial-Mesenchymal Transition Pathway	2,88E-01	1,96E-01	#NUM!	AKT2,APH1A,CTNNB1,EGR1,FGFR1,GAB1,GSK3B,HIF1A,ID2,JAK2,KRAS,MAP2K1,MAP2K3,MAP2K5,NCSTN,NFKB1,NFKB2,NOTCH2,PIK3C2A,PIK3CD,RELB,RRAS,SMAD3,SMO,TCF7L2,TYK2,ZEB1,ZEB2
RAN Signaling	2,76E-01	2,14E-01	#NUM!	KPNA2,KPNA4,RCC1
DNA Double-Strand Break Repair by Homologous Recombination	2,76E-01	2,14E-01	#NUM!	ATM,BRCA1,RAD52
DNA Double-Strand Break Repair by Non-Homologous End Joining	2,76E-01	2,14E-01	#NUM!	ATM,DCLRE1C,PRKDC
Fatty Acid α-oxidation	2,76E-01	2,14E-01	#NUM!	ALDH2,ALDH4A1,PTGS2
Extrinsic Prothrombin Activation Pathway	2,63E-01	2,22E-01	#NUM!	F10,PROS1
Guanosine Nucleotides Degradation III	2,63E-01	2,22E-01	#NUM!	LACC1,NT5C
Hematopoiesis from Pluripotent Stem Cells	2,49E-01	0.2	#NUM!	CSF1,IL10,IL1A,KITLG
Arsenate Detoxification I (Glutaredoxin)	2,38E-01	2,5E-01	#NUM!	LACC1
NAD Biosynthesis from 2-amino-3-carboxymuconate Semialdehyde	2,38E-01	2,5E-01	#NUM!	NADSYN1
2-ketoglutarate Dehydrogenase Complex	2,38E-01	2,5E-01	#NUM!	DLD
Heme Degradation	2,38E-01	2,5E-01	#NUM!	HMOX2
Spermine and Spermidine Degradation I	2,38E-01	2,5E-01	#NUM!	SAT1
Arginine Degradation I (Arginase Pathway)	2,38E-01	2,5E-01	#NUM!	ALDH4A1
Granzyme B Signaling	2,36E-01	0.2	#NUM!	CASP8,LMNB2,PRKDC
Mitochondrial L-carnitine Shuttle Pathway	2,36E-01	0.2	#NUM!	ACSL1,CPT1A,SLC27A1
Prostanoid Biosynthesis	2,17E-01	0.2	#NUM!	PTGS1,PTGS2
Acyl-CoA Hydrolysis	2,17E-01	0.2	#NUM!	PLA2G6,PPT1
Sphingosine and Sphingosine-1-phosphate Metabolism	1,8E-01	0.2	#NUM!	ASAH1
Urea Cycle	1,8E-01	0.2	#NUM!	ASS1
Chondroitin and Dermatan Biosynthesis	1,8E-01	0.2	#NUM!	CSGALNACT2
Glutathione Redox Reactions II	1,8E-01	0.2	#NUM!	PDIA3
UDP-N-acetyl-D-glucosamine Biosynthesis II	1,8E-01	0.2	#NUM!	GFPT1
Adenine and Adenosine Salvage III	1,8E-01	0.2	#NUM!	LACC1
2-oxobutanoate Degradation I	1,8E-01	0.2	#NUM!	DLD
Citrulline-Nitric Oxide Cycle	1,8E-01	0.2	#NUM!	ASS1
Folate Polyglutamylation	1,8E-01	0.2	#NUM!	FPGS
Oxytocin In Spinal Neurons Signaling Pathway	0	9,09E-02	#NUM!	NT5C,SLC39A7
Mitochondrial Dysfunction	0	1,2E-01	#NUM!	APH1A,APP,ATP5MG,BACE1,BCL2,CASP8,CAT,CPT1A,FURIN,NCSTN,NDUFA3,NDUFAB1,PDHA1,PRDX5,TRAK1,TXN2,UCP2,UQCRB
Cytotoxic T Lymphocyte-mediated Apoptosis of Target Cells	0	1,85E-01	#NUM!	BCL2,CASP8,FAS,HLA-A,HLA-E
Airway Pathology in Chronic Obstructive Pulmonary Disease	0	1,32E-01	#NUM!	IL15,IL1A,IL1B,TNF,TNFSF12,TNFSF13,TNFSF4
Airway Inflammation in Asthma	0	1,5E-01	#NUM!	IFNGR1,IFNGR2,IL10
Cardiomyocyte Differentiation via BMP Receptors	0	1,82E-01	#NUM!	BMPR1A,SMAD6
Mitotic Roles of Polo-Like Kinase	0	1,72E-01	#NUM!	ANAPC13,CDC7,CDK1,HSP90B1,PPP2R1A,PPP2R3A,PPP2R5A,PPP2R5B,SLK,STAG2
Human Embryonic Stem Cell Pluripotency	0	1,89E-01	#NUM!	AKT2,BMPR1A,CTNNB1,FGFR1,GNA13,GNA15,GNAI2,GNB1,GNG4,GSK3B,INHBA,PDGFA,PDGFB,PDPK1,PIK3C2A,PIK3CD,S1PR1,SMAD3,SMAD6,SMO,TCF7L2
Systemic Lupus Erythematosus Signaling	0	1,79E-01	#NUM!	AKT2,CD40,FCGR2B,FCGR3A/FCGR3B,FOS,HLA-A,HLA-E,IL10,IL1A,IL1B,KRAS,LSM8,LYN,NFATC2,PIK3C2A,PIK3CD,PLCG2,PRPF39,PRPF4,PTPN6,PTPRC,RRAS,SF3B4,SNRPD1,TLR7,TNF
Role of WNT/GSK-3β Signaling in the Pathogenesis of Influenza	0	1,79E-01	#NUM!	CSNK1G1,CTNNB1,GSK3B,NCOA1,NCOA3,SMO,TCF7L2
Antiproliferative Role of TOB in T Cell Signaling	0	6,25E-02	#NUM!	RB1,SMAD3
Inhibition of Angiogenesis by TSP1	0	1,61E-01	#NUM!	AKT2,MAPK11,MAPK14,SDC1,TP53
Tumoricidal Function of Hepatic Natural Killer Cells	0	1,82E-01	#NUM!	CASP8,FAS,ICAM1,ITGAL
Intrinsic Prothrombin Activation Pathway	0	1,43E-01	#NUM!	F10,PROS1
Assembly of RNA Polymerase III Complex	0	8,33E-02	#NUM!	POLR3D
Telomere Extension by Telomerase	0	1,43E-01	#NUM!	PINX1,TNKS
Transcriptional Regulatory Network in Embryonic Stem Cells	0	4,17E-02	#NUM!	SKIL
nNOS Signaling in Neurons	0	1,18E-01	#NUM!	PRKCB,PRKCD,PRKCE,PRKCH
nNOS Signaling in Skeletal Muscle Cells	0	1,2E-01	#NUM!	CACNA1D,ITPR1,ITPR2
Estrogen-mediated S-phase Entry	0	1,25E-01	#NUM!	CDK1,RB1,RBL1
Fatty Acid Activation	0	1,67E-01	#NUM!	ACSL1,SLC27A1
Bupropion Degradation	0	1,25E-01	#NUM!	CYP51A1
NAD biosynthesis II (from tryptophan)	0	1,11E-01	#NUM!	NADSYN1
Nicotine Degradation III	0	7,14E-02	#NUM!	CYP51A1
Dopamine Degradation	0	1,05E-01	#NUM!	ALDH2,ALDH4A1
Pyrimidine Ribonucleotides De Novo Biosynthesis	0	8,82E-02	#NUM!	CTPS1,ENTPD7,NME1
Glutaryl-CoA Degradation	0	1,18E-01	#NUM!	ACAT2,HACD2
Glutathione Redox Reactions I	0	1,11E-01	#NUM!	GPX1,MGST1
Ubiquinol-10 Biosynthesis (Eukaryotic)	0	1,82E-01	#NUM!	BCKDHA,COQ2
Superpathway of Citrulline Metabolism	0	9,09E-02	#NUM!	ASS1
Melatonin Degradation I	0	7,14E-02	#NUM!	CYP51A1
Ceramide Biosynthesis	0	1,67E-01	#NUM!	SPTLC2
γ-linolenate Biosynthesis II (Animals)	0	1,33E-01	#NUM!	ACSL1,SLC27A1
NAD Salvage Pathway II	0	1,25E-01	#NUM!	ACP2,NT5C
Phosphatidylethanolamine Biosynthesis II	0	1,25E-01	#NUM!	CEPT1
Pyrimidine Deoxyribonucleotides De Novo Biosynthesis I	0	4,76E-02	#NUM!	NME1
Estrogen Biosynthesis	0	4,76E-02	#NUM!	CYP51A1
Oleate Biosynthesis II (Animals)	0	1,43E-01	#NUM!	UFSP2
Tryptophan Degradation X (Mammalian, via Tryptamine)	0	1,18E-01	#NUM!	ALDH2,ALDH4A1
Glutathione-mediated Detoxification	0	1,58E-01	#NUM!	ANPEP,GGH,MGST1
NAD Phosphorylation and Dephosphorylation	0	1,43E-01	#NUM!	ACP2
Nicotine Degradation II	0	5,88E-02	#NUM!	CYP51A1
Selenocysteine Biosynthesis II (Archaea and Eukaryotes)	0	1,67E-01	#NUM!	SEPHS2
Mevalonate Pathway I	0	1,82E-01	#NUM!	ACAT2,MVD
Phenylalanine Degradation IV (Mammalian, via Side Chain)	0	1,67E-01	#NUM!	ALDH2,GOT1
D-myo-inositol (1,4,5)-trisphosphate Degradation	0	1,25E-01	#NUM!	INPP5K,SYNJ1
Colanic Acid Building Blocks Biosynthesis	0	7,14E-02	#NUM!	GPI
Purine Ribonucleosides Degradation to Ribose-1-phosphate	0	1,67E-01	#NUM!	LACC1
Tryptophan Degradation III (Eukaryotic)	0	9,09E-02	#NUM!	ACAT2,HACD2
Pyrimidine Ribonucleotides Interconversion	0	9,68E-02	#NUM!	CTPS1,ENTPD7,NME1
Purine Nucleotides De Novo Biosynthesis II	0	9,09E-02	#NUM!	IMPDH1
Methylglyoxal Degradation III	0	1,54E-01	#NUM!	PTGR2,PTGR3
Histamine Degradation	0	1,54E-01	#NUM!	ALDH2,ALDH4A1
Dolichyl-diphosphooligosaccharide Biosynthesis	0	1,11E-01	#NUM!	ALG5
Salvage Pathways of Pyrimidine Deoxyribonucleotides	0	1,43E-01	#NUM!	TK1
Adenosine Nucleotides Degradation II	0	1,82E-01	#NUM!	LACC1,NT5C
Superpathway of Melatonin Degradation	0	5,26E-02	#NUM!	CYP51A1
Pregnenolone Biosynthesis	0	1,25E-01	#NUM!	CYP27A1
Acetone Degradation I (to Methylglyoxal)	0	1,88E-01	#NUM!	CYP51A1,PTGR2,PTGR3
Putrescine Degradation III	0	1,76E-01	#NUM!	ALDH2,ALDH4A1,SAT1
Methionine Degradation I (to Homocysteine)	0	1,5E-01	#NUM!	EHMT1,MAT2A,PRMT5
Superpathway of Geranylgeranyldiphosphate Biosynthesis I (via Mevalonate)	0	1,33E-01	#NUM!	ACAT2,MVD
GDP-mannose Biosynthesis	0	1,67E-01	#NUM!	GPI
Inhibition of Matrix Metalloproteases	0	1,33E-01	#NUM!	MMP12,SDC1,TIMP2,TIMP3
Cysteine Biosynthesis III (mammalia)	0	1,43E-01	#NUM!	EHMT1,MAT2A,PRMT5
Vitamin-C Transport	0	1,67E-01	#NUM!	SELENOT,STOM,TXNRD1
Protein Ubiquitination Pathway	0	1,7E-01	#NUM!	BAP1,BIRC3,BIRC6,BRCA1,DNAJB11,DNAJB4,DNAJB9,DNAJC1,DNAJC2,DNAJC3,FBXW7,HLA-A,HLA-E,HSP90B1,HSPA4,HSPA5,HSPA8,PSMA6,PSMA7,PSMB5,PSMD10,PSMD2,SMO,TAP2,UBC,UBE2B,UBE2D3,UCHL1,USO1,USP12,USP18,USP22,USP25,USP28,USP32,USP36,USP37,USP4,USP48,USP5,VHL
GABA Receptor Signaling	0	1,83E-01	#NUM!	AP2A1,AP2A2,CACNA1D,GNA13,GNA15,GNAI2,GNB1,GNG4,GPHN,ITPR1,ITPR2,KCNN4,UBC
Serotonin Receptor Signaling	0	0.1	#NUM!	GCH1,PTS
Phototransduction Pathway	0	1,82E-01	#NUM!	GNB1,PRKACA,PRKAR1B,PRKAR2B
Glutamate Receptor Signaling	0	5,71E-02	#NUM!	GNB1,GNG4
SPINK1 Pancreatic Cancer Pathway	0	1,11E-01	#NUM!	MMP12,SMAD3
Apelin Cardiac Fibroblast Signaling Pathway	0	1,67E-01	#NUM!	AKT2,PRKAA2,SERPINE1
Apelin Muscle Signaling Pathway	0	1,89E-01	#NUM!	AKT2,GNA13,GNA15,GNAI2,GNB1,GNG4,PRKAA2
FAT10 Signaling Pathway	0	1,76E-01	#NUM!	NUB1,PSMA6,PSMA7,PSMB5,PSMD10,PSMD2,PSME3,SQSTM1,TNF
Eicosanoid Signaling	0	1,88E-01	#NUM!	CYSLTR1,PLA2G5,PLA2G6,PLA2G7,PTGER1,PTGER4,PTGIR,PTGS1,PTGS2
IL-1 Signaling	7,64E-01	2,41E-01	-2,496	FOS,GNA13,GNA15,GNAI2,GNB1,GNG4,IL1A,MAP2K3,MAPK11,MAPK14,NFKB1,NFKB2,NFKBIA,NFKBIB,NFKBID,NFKBIE,PRKACA,PRKAR1B,PRKAR2B,RELB
Differential Regulation of Cytokine Production in Intestinal Epithelial Cells by IL-17A and IL-17F	9,3E-01	3,57E-01	-2,236	CCL4,IL10,IL1A,IL1B,TNF
Differential Regulation of Cytokine Production in Macrophages and T Helper Cells by IL-17A and IL-17F	7,21E-01	3,33E-01	-2,000	CCL4,IL10,IL1B,TNF
Oxidative Phosphorylation	0	4,17E-02	-2,000	ATP5MG,NDUFA3,NDUFAB1,UQCRB
TNFR2 Signaling	4,46E00	5,33E-01	-1,941	BIRC3,FOS,NAIP,NFKB1,NFKB2,NFKBIA,NFKBIB,NFKBID,NFKBIE,RELB,TANK,TNF,TNFAIP3,TNFRSF1B,TRAF1,TRAF2
MIF Regulation of Innate Immunity	2,54E00	4,12E-01	-1,941	CD74,FOS,NFKB1,NFKB2,NFKBIA,NFKBIB,NFKBID,NFKBIE,PLA2G5,PLA2G6,PTGS2,RELB,TLR4,TP53
Regulation Of The Epithelial Mesenchymal Transition In Development Pathway	3,18E-01	2,03E-01	-1,897	APH1A,BRCA1,CTNNB1,GLIS2,GSK3B,HIF1A,NCSTN,NFKB1,NFKB2,RELB,SMO,TCF7L2
RHOGDI Signaling	2,36E00	2,8E-01	-1,890	ARHGAP1,ARHGAP12,ARHGAP5,ARHGAP6,ARHGAP9,ARHGEF1,ARHGEF11,ARHGEF12,ARHGEF6,ARPC5,DGKZ,EZR,FNBP1,GNA13,GNA15,GNAI2,GNB1,GNG4,ITGA1,ITGA5,ITGAL,ITGAM,ITGAV,ITGAX,ITGB2,ITGB3,ITGB5,ITGB7,ITGB8,LIMK1,MSN,MYH10,MYO10,PIP4K2A,PIP4K2C,PPP1R12C,RDX,RHOB,RHOBTB1,RHOBTB2,RHOD,RHOH,RHOQ,RND3,ROCK2,SRC,WASF2
Neurovascular Coupling Signaling Pathway	8,79E-01	2,39E-01	-1,890	ADORA2B,APP,CACNA1D,DAGLA,ENTPD7,GJA1,ITPR1,ITPR2,KCNJ2,KCNN4,NT5C,ORAI2,PLA2G5,PLA2G6,PLA2G7,PLCB2,PPP1CB,PRKACA,PRKAR1B,PRKAR2B,PTGER4,PTGIR,PTGR2,PTGS1,PTGS2,ROCK2,SLC16A1,SLC39A7
Aryl Hydrocarbon Receptor Signaling	5,93E-01	2,21E-01	-1,877	AHRR,ALDH2,ALDH4A1,ATM,ATR,CCND3,CDKN2A,CTSD,FAS,FOS,HSP90B1,IL1A,IL1B,MGST1,NCOA3,NCOA7,NFIC,NFKB1,NFKB2,RARG,RB1,RBL1,RELB,SMARCA4,SRC,TNF,TP53
iNOS Signaling	3,22E00	4,19E-01	-1,604	FOS,HMGA1,IFNGR1,IFNGR2,IRF1,JAK2,MAPK11,MAPK14,NFKB1,NFKB2,NFKBIA,NFKBIB,NFKBID,NFKBIE,RELB,STAT1,TLR4,TYK2
PI3K/AKT Signaling	4,87E00	3,28E-01	-1,521	AKT2,BAD,BCL2,CSF2RB,CTNNB1,FOXO3,GAB1,GAB2,GSK3B,GYS1,HSP90B1,IL10RA,IL12RB1,IL17RA,IL20RB,IL21R,IL2RG,IL6ST,IL7R,INPP5K,ITGA1,ITGA5,ITGAL,ITGAM,ITGAV,ITGAX,ITGB2,ITGB3,ITGB5,ITGB7,ITGB8,JAK2,KRAS,LIMS1,MAP2K1,MAP3K8,NFKB1,NFKB2,NFKBIA,NFKBIB,NFKBID,NFKBIE,PDPK1,PIK3CD,PPP2R1A,PPP2R3A,PPP2R5A,PPP2R5B,PTEN,PTGS2,RELB,RHEB,RRAS,SYNJ1,TP53,TSC1,TYK2,YWHAQ,YWHAZ
Hypoxia Signaling in the Cardiovascular System	6,89E-01	2,39E-01	-1,508	ATM,BIRC6,EDN1,HIF1A,HIF1AN,HSP90B1,LDHA,NFKBIA,NFKBIB,NFKBID,NFKBIE,P4HB,PTEN,TP53,UBE2B,UBE2D3,VHL
Kinetochore Metaphase Signaling Pathway	0	1,25E-01	-1,508	ANAPC13,CDK1,H2AZ2,MAD2L1,PPP1CB,PPP2R5A,PPP2R5B,SPC25,SPDL1,STAG2,ZWILCH,ZWINT
Osteoarthritis Pathway	3,17E00	2,98E-01	-1,414	ANKH,ANXA2,BMPR1A,CASP2,CASP4,CASP8,CEBPB,CTNNB1,FGFR1,FN1,FOXO3,GLIS2,HIF1A,HTRA1,IL1B,ITGA1,ITGA5,ITGAL,ITGAM,ITGAV,ITGAX,ITGB2,ITGB3,ITGB5,ITGB7,ITGB8,MMP12,NAMPT,NFKB1,NFKB2,P2RX7,PPARG,PRKAA2,PTGS2,RELB,S100A8,S100A9,SIK3,SLC39A8,SMAD3,SMAD6,SMO,SPP1,TCF7L2,TIMP3,TLR2,TLR4,TNF,TNFRSF1A,TNFRSF1B,VEGFC
Role of JAK1, JAK2 and TYK2 in Interferon Signaling	2,49E00	4,76E-01	-1,342	IFNGR1,IFNGR2,JAK2,NFKB1,NFKB2,PTPN6,RELB,STAT1,STAT2,TYK2
Complement System	1,52E00	3,75E-01	-1,342	C1QA,C1QB,C1QC,C3AR1,CD55,CFH,ITGAM,ITGAX,ITGB2
Basal Cell Carcinoma Signaling	0	1,67E-01	-1,342	CTNNB1,GLIS2,GSK3B,SMO,TCF7L2,TP53
ILK Signaling	2,52E00	2,85E-01	-1,298	AKT2,ARHGEF6,CTNNB1,FBLIM1,FN1,FNBP1,FOS,GSK3B,HIF1A,IRS2,ITGB2,ITGB3,ITGB5,ITGB7,ITGB8,LIMS1,LIMS2,MYH10,MYO10,NFKB1,NFKB2,PARVB,PDPK1,PIK3C2A,PIK3CD,PPP2R1A,PPP2R3A,PPP2R5A,PPP2R5B,PTEN,PTGS2,PTK2,RELB,RHOB,RHOBTB1,RHOBTB2,RHOD,RHOH,RHOQ,RND3,RPS6KA5,RSU1,TESK1,TNF,TNFRSF1A,VEGFC,VIM
Spliceosomal Cycle	4,98E-01	2,33E-01	-1,265	CTNNBL1,CWC25,DHX8,EIF4A3,HSPA8,RBMX2,SF3A3,SF3B4,SNIP1,ZNF830
VDR/RXR Activation	4,5E-01	2,2E-01	-1,265	CEBPA,CEBPB,KLF4,NCOA1,NCOA3,NCOR1,PDGFA,PRKCB,PRKCD,PRKCE,PRKCH,SPP1,VDR
GPCR-Mediated Integration of Enteroendocrine Signaling Exemplified by an L Cell	3,38E-01	2,08E-01	-1,265	GNA15,GNAI2,ITPR1,ITPR2,PDIA3,PLCB2,PLCG2,PRKACA,PRKAR1B,PRKAR2B
DNA Methylation and Transcriptional Repression Signaling	5,4E-01	2,22E-01	-1,213	CDK1,CDK18,CDK7,CEBPB,CHD4,DNMT1,GADD45B,GATAD2A,HDAC2,MBD1,MBD3,RB1,RBBP7,RBL1,SAP130,SMUG1,TCF19,TP53,UHRF1,ZEB1
FAT10 Cancer Signaling Pathway	1,99E00	3,48E-01	-1,155	AKT2,CTNNB1,GSK3B,MAD2L1,NFKB1,NFKB2,NFKBIA,NFKBIB,NFKBIE,RELB,SMAD3,TCF7L2,TNF,TNFRSF1A,TNFRSF1B,TP53
WNT/β-catenin Signaling	0	1,75E-01	-1,147	AKT2,APPL1,APPL2,CDKN2A,CSNK1G1,CSNK2B,CTNNB1,GJA1,GSK3B,MAP4K1,PPP2R1A,PPP2R3A,PPP2R5A,PPP2R5B,RARG,RUVBL2,SMO,SOX12,SRC,TCF7L2,TP53,UBC
IL-17 Signaling	8,14E-01	2,35E-01	-1,134	AKT2,CEBPB,Chil3/Chil4,ELK1,FOS,GSK3B,HSP90B1,IL15,IL17RA,IL1A,IL1B,JAK2,KRAS,MAP2K3,MAPK11,MAPK14,NFKB1,PIK3C2A,PIK3CD,PTGS2,RGS16,RRAS,TNF,TNFSF12,TNFSF13,TNFSF4,TRAF2,VEGFC
Ketolysis	1,29E00	0.5	-1,000	ACAT2,BDH1,BDH2,OXCT1
IL-17A Signaling in Gastric Cells	5,52E-01	2,61E-01	-1,000	FOS,IL17RA,MAPK11,MAPK14,NFKB1,TNF
IL-6 Signaling	1,43E00	2,69E-01	-0,962	AKT2,CEBPB,CSNK2B,ELK1,FOS,IL1A,IL1B,IL6ST,JAK2,KRAS,MAP2K1,MAP2K3,MAPK11,MAPK14,NFKB1,NFKB2,NFKBIA,NFKBIB,NFKBID,NFKBIE,PIK3C2A,PIK3CD,RELB,RRAS,SOCS3,TNF,TNFRSF1A,TNFRSF1B,TRAF2
Small Cell Lung Cancer Signaling	1,19E00	2,64E-01	-0,905	AKT2,BCL2,CCND3,HDAC10,HDAC2,HDAC7,NFKB1,NFKB2,NFKBIA,NFKBIB,NFKBID,NFKBIE,PIAS3,PIK3C2A,PIK3CD,PTEN,PTGS2,PTK2,RB1,RBL1,RELB,TP53,TRAF1,TRAF2
Xenobiotic Metabolism AHR Signaling Pathway	0	1,9E-01	-0,905	AHRR,ALDH2,ALDH4A1,HSP90B1,IL1A,IL1B,MGST1,NCOA1,NFKB1,NFKB2,RELB,TNF
Cyclins and Cell Cycle Regulation	6,44E-01	2,34E-01	-0,832	ATM,ATR,CCND3,CDK1,CDK7,CDKN2A,FBXL5,GSK3B,HDAC10,HDAC2,HDAC7,PPP2R1A,PPP2R3A,PPP2R5A,PPP2R5B,RB1,RBL1,TP53
Wound Healing Signaling Pathway	5,89E-01	2,16E-01	-0,822	CEBPB,CERT1,COL16A1,COL6A3,FN1,FOS,IFNGR1,IFNGR2,IL15,IL1A,IL1B,JAK2,KRAS,LAMA3,MAP2K1,MAP2K3,MAP2K5,NFKB1,NFKB2,NFKBIA,NFKBIB,NFKBID,NFKBIE,PDGFA,PDGFB,RRAS,STAT1,TNF,TNFRSF1A,TNFRSF1B,TNFSF12,TNFSF13,TNFSF4,TRAF2,TYK2,VEGFC,VIM
4-1BB Signaling in T Lymphocytes	1,88E00	3,75E-01	-0,816	MAP2K1,MAPK11,MAPK14,NFKB1,NFKB2,NFKBIA,NFKBIB,NFKBID,NFKBIE,RELB,TRAF1,TRAF2
Role of p14/p19ARF in Tumor Suppression	4,06E-01	2,31E-01	-0,816	CDKN2A,PIK3C2A,PIK3CD,POLR3D,RB1,TP53
tRNA Charging	0	1,62E-01	-0,816	FARSA,FARSB,MARS2,TARS1,TARS3,VARS1
Apoptosis Signaling	1,79E00	2,9E-01	-0,784	BAD,BAK1,BCL2,BCL2L11,BIRC3,BIRC6,CASP2,CASP8,CDK1,FAS,KRAS,MAP2K1,NAIP,NFKB1,NFKB2,NFKBIA,NFKBIB,NFKBID,NFKBIE,PLCG2,PRKCE,RELB,RRAS,TNF,TNFRSF1A,TNFRSF1B,TP53
Gαs Signaling	7,03E-01	2,37E-01	-0,775	ADD3,ADORA2B,ELK1,GNA13,GNA15,GNAI2,GNB1,GNG4,HCAR2,HCK,HRH2,MAP2K1,PRKACA,PRKAR1B,PRKAR2B,PTGER4,PTGIR,RAPGEF3,SRC
Inflammasome pathway	1,71E00	4,21E-01	-0,707	CASP8,IL1B,NAIP,NFKB1,NFKB2,NLRP3,P2RX7,TLR4
Assembly of RNA Polymerase II Complex	0	1,7E-01	-0,707	CDK7,DR1,GTF2E1,GTF2H1,GTF2H5,POLR2H,POLR2K,TAF4B
CDC42 Signaling	3,04E00	3,17E-01	-0,688	ARHGEF6,ARPC5,BAIAP2,CDC42BPA,CDC42EP2,CDC42SE1,DIAPH1,EXOC1,FOS,GSK3B,HLA-A,HLA-DMA,HLA-DQA1,HLA-DQB1,HLA-DRB5,HLA-E,IQGAP2,IQGAP3,ITGA1,ITGA5,ITGAL,ITGAM,ITGAV,ITGAX,ITGB2,ITGB3,ITGB5,ITGB7,ITGB8,LIMK1,MAPK11,MAPK14,MYLK,PPP1CB,SRC,VAV2,WAS,WIPF1
p38 MAPK Signaling	1,14E00	2,61E-01	-0,655	ATF1,DDIT3,ELK1,FAS,HMGN1,IL1A,IL1B,MAP2K3,MAP4K1,MAPK11,MAPK14,MAPKAPK3,MKNK2,PLA2G5,PLA2G6,RPS6KA3,RPS6KA5,STAT1,TIFA,TNF,TNFRSF1A,TNFRSF1B,TP53,TRAF2
Role Of Osteoclasts In Rheumatoid Arthritis Signaling Pathway	2,6E00	2,72E-01	-0,651	ADAM15,ADAM19,AKT2,BAD,BCL2,BIRC3,BLNK,BTK,CERT1,COL16A1,COL6A3,CSF1,CSF1R,CTNNB1,ELK1,FCGR2B,FCGR3A/FCGR3B,FNBP1,FOS,FOXO3,FOXO4,GSK3B,GSN,IL10,IL1B,ITGA5,ITGB3,KRAS,MAP2K1,MAP2K3,MAP2K5,MAPK11,MAPK14,MITF,MMP12,NAIP,NFKB1,NFKBIA,NFKBIB,NFKBID,NFKBIE,PIK3C2A,PIK3CD,PLCG2,PTK2B,PTPN1,RHOB,RHOBTB1,RHOBTB2,RHOD,RHOH,RHOQ,RND3,RRAS,SPP1,SRC,TLR4,TNF,TNFRSF1A,TNFRSF1B,TRAF2,VAV3
Necroptosis Signaling Pathway	3,27E00	3,25E-01	-0,649	AXL,BIRC3,CAMK2G,CASP8,CYBB,DAPK1,EIF2AK2,FAS,GLUD1,IRF3,IRF9,NLRP3,PGAM5,PLA2G5,PLA2G6,PPIF,PYGL,RB1,RBL1,RIPK1,SLC25A10,SLC25A13,STAT1,STAT2,TIMM8A,TIMM9,TLR4,TNF,TNFRSF1A,TNFRSF1B,TNIP1,TOMM20,TOMM70,TP53,TRAF2,TSPO,TYRO3,UBC
Dendritic Cell Maturation	2,56E00	2,96E-01	-0,632	AKT2,CD1D,CD40,CD83,FCGR2B,FCGR3A/FCGR3B,HLA-A,HLA-DMA,HLA-DQA1,HLA-DQB1,HLA-DRB5,HLA-E,ICAM1,IL10,IL15,IL1A,IL1B,IRF8,JAK2,MAPK11,MAPK14,NFKB1,NFKB2,NFKBIA,NFKBIB,NFKBID,NFKBIE,PDIA3,PIK3C2A,PIK3CD,PLCB2,PLCG2,RELB,STAT1,STAT2,TLR2,TLR4,TNF,TNFRSF1A,TNFRSF1B
TREM1 Signaling	3,74E00	0.4	-0,626	AKT2,CD40,CD83,FCGR2B,ICAM1,IL10,IL1B,ITGA5,ITGAX,JAK2,LAT2,NFKB1,NFKB2,NLRP3,PLCG2,RELB,Tlr13,TLR2,TLR4,TLR5,TLR6,TLR7,TLR8,TNF
CD27 Signaling in Lymphocytes	1,79E00	3,27E-01	-0,577	CASP8,FOS,MAP2K1,MAP2K3,MAP2K5,MAP3K12,MAP3K3,MAP3K6,MAP3K8,NFKB1,NFKB2,NFKBIA,NFKBIB,NFKBID,NFKBIE,RELB,TRAF2
ATM Signaling	0	1,76E-01	-0,577	ATF1,ATM,ATR,BRCA1,CBX5,CDK1,GADD45B,MAPK11,MAPK14,NFKBIA,PPP2R1A,PPP2R3A,PPP2R5A,PPP2R5B,TP53,ZEB1
Pulmonary Fibrosis Idiopathic Signaling Pathway	1,02E00	2,29E-01	-0,535	AEBP2,AKT2,AXL,BCL2,CERT1,COL16A1,COL6A3,CTNNB1,EDN1,EGR1,FGFR1,FN1,FOS,FOXO3,FOXO4,GNA13,GSK3B,IL17RA,IL1B,IL6ST,ITGAV,JAK2,JARID2,KRAS,LATS2,MAP2K1,MAP2K3,MAPK11,MAPK14,MMP12,MRTFA,NFKB1,NFKB2,NOTCH2,PDGFA,PDGFB,PIK3C2A,PIK3CD,PLAU,PTEN,PTK2,PTK2B,RBBP7,RELB,ROCK2,RPS6KA3,RPS6KA5,RRAS,SERPINE1,SMAD3,SMO,STAT6,STK38,TCF7L2,TP53,TYK2,VIM
Th17 Activation Pathway	9,49E-01	2,68E-01	-0,535	BATF,HIF1A,HSP90B1,IL10,IL12RB1,IL1B,IL21R,JAK2,NFATC2,NFKB1,NFKB2,PTGER4,RELB,SOCS3,TYK2
Role of PKR in Interferon Induction and Antiviral Response	4,56E00	3,64E-01	-0,507	CASP8,DNAJC3,EIF2AK2,FAS,FOS,HSP90B1,HSPA4,HSPA5,HSPA8,IFIH1,IFNGR1,IFNGR2,IL1B,IRF1,IRF3,IRF9,MAP2K3,MAPK11,MAPK14,MARCO,MSR1,NFKB1,NFKB2,NFKBIA,NFKBIB,NFKBID,NFKBIE,NLRP3,PDGFA,PDGFB,RELB,RIGI,STAT1,STAT2,TLR4,TNF,TNFRSF1A,TP53,TYK2
TNFR1 Signaling	2,57E00	3,75E-01	-0,500	BIRC3,CASP2,CASP8,FOS,NAIP,NFKB1,NFKB2,NFKBIA,NFKBIB,NFKBID,NFKBIE,RELB,RIPK1,TANK,TNF,TNFAIP3,TNFRSF1A,TRAF2
Chondroitin Sulfate Degradation (Metazoa)	1,19E00	4,17E-01	-0,447	CEMIP2,Chil3/Chil4,GM2A,HYAL2,OGA
Isoleucine Degradation I	6,53E-01	2,94E-01	-0,447	ACAT2,BCAT1,BCAT2,DLD,ECHS1
Neuroprotective Role of THOP1 in Alzheimer's Disease	0	1,93E-01	-0,447	APP,ECE1,ECE2,HLA-A,HLA-E,HTRA1,IDE,NFYA,PRKACA,PRKAR1B,PRKAR2B
Superpathway of Methionine Degradation	0	1,56E-01	-0,447	DLD,EHMT1,GOT1,MAT2A,PRMT5
PCP (Planar Cell Polarity) Pathway	0	1,35E-01	-0,447	JUNB,JUND,LGR4,ROCK2,SMO
Type II Diabetes Mellitus Signaling	1,73E00	2,79E-01	-0,408	ACSL1,ADIPOR2,AKT2,CACNA1D,CEBPB,IRS2,ITPR1,ITPR2,NFKB1,NFKB2,NFKBIA,NFKBIB,NFKBID,NFKBIE,PDPK1,PIK3C2A,PIK3CD,PKM,PPARG,PRKAA2,PRKCB,PRKCD,PRKCE,PRKCH,RELB,SLC27A1,SOCS3,TNF,TNFRSF1A,TNFRSF1B,TRAF2
Xenobiotic Metabolism PXR Signaling Pathway	5,72E-01	2,2E-01	-0,392	ALDH2,ALDH4A1,CAMK2G,CAT,CHST12,CHST15,CHST7,CITED2,ESD,HS6ST1,HSP90B1,MGST1,NCOA1,NCOR1,NDST1,NDST2,PPM1A,PPP1CB,PRKACA,PRKAR1B,PRKAR2B,PRKCB,PRKCD,PRKCE,PRKCH,UST
B Cell Activating Factor Signaling	2,04E00	3,68E-01	-0,378	ELK1,FOS,MAPK11,MAPK14,NFATC2,NFKB1,NFKB2,NFKBIA,NFKBIB,NFKBID,NFKBIE,RELB,TRAF1,TRAF2
Sonic Hedgehog Signaling	1,64E00	3,91E-01	-0,378	ARRB2,CDK1,DYRK1B,GLIS2,GSK3B,PRKACA,PRKAR1B,PRKAR2B,SMO
Role of IL-17F in Allergic Inflammatory Airway Diseases	5,95E-01	2,5E-01	-0,378	CCL4,IL17RA,IL1B,MAP2K1,NFKB1,NFKB2,RELB,RPS6KA3,RPS6KA5
Stearate Biosynthesis I (Animals)	2,83E-01	0.2	-0,378	ACSL1,BDH2,DHCR24,MBOAT7,PLA2G6,PPT1,PTGR2,PTGR3,SLC27A1
Hepatic Fibrosis Signaling Pathway	4,47E00	2,87E-01	-0,333	AKT2,BCL2,CACNA1D,CD40,CEBPB,CSNK1G1,CTNNB1,CYBB,EDN1,ELK1,FGFR1,FLT1,FNBP1,FOS,FOXO4,FTL,GLIS2,GNAI2,GSK3B,HIF1A,ICAM1,IL17RA,IL1A,IL1B,IRS2,ITGA1,ITGA5,ITGAL,ITGAM,ITGAV,ITGAX,ITGB2,ITGB3,ITGB5,ITGB7,ITGB8,JAK2,KLF9,KRAS,MAP2K1,MAP2K3,MAP2K5,MAPK11,MAPK14,MYLK,NCF2,NFKB1,NFKB2,NFKBIA,NFKBIB,NFKBID,NFKBIE,PDCD4,PDGFA,PDGFB,PDK1,PIK3C2A,PIK3CD,PLCG2,PPARG,PRKACA,PRKAR1B,PRKAR2B,PRKCB,PRKCD,PRKCE,…
CSDE1 Signaling Pathway	2,83E-01	0.2	-0,333	AKT2,CCND3,CTNNB1,EDC3,FN1,FOS,HNRNPD,PTEN,VIM
LPS/IL-1 Mediated Inhibition of RXR Function	3,66E-01	2,03E-01	-0,277	ABCA1,ABCG1,ACSL1,ALDH2,ALDH4A1,APOE,CAT,CHST12,CHST15,CHST7,CPT1A,CRAT,HS6ST1,IL1A,IL1B,MGST1,NCOA1,NDST1,NDST2,PLTP,SLC27A1,SOD3,SREBF1,TLR4,TNF,TNFRSF1A,TNFRSF1B,TRAF2,UST
Androgen Signaling	8,49E-01	2,35E-01	-0,258	CACNA1D,CALR,CDK7,GNA13,GNA15,GNAI2,GNB1,GNG4,GTF2E1,GTF2H1,GTF2H5,HSPA4,ITPR1,ITPR2,KAT7,NCOA1,NFKB1,NFKB2,POLR2H,POLR2K,PRKACA,PRKAR1B,PRKAR2B,PRKCB,PRKCD,PRKCE,PRKCH,RELB,SMAD3,SRC,TAF4B
TGF-β Signaling	7,77E-01	2,44E-01	-0,258	BCL2,BMPR1A,FOS,INHBA,IRF7,KRAS,MAP2K1,MAP2K3,MAP4K1,MAPK11,MAPK14,RRAS,RUNX3,SERPINE1,SMAD3,SMAD6,TGIF1,VDR,ZFYVE9
Polyamine Regulation in Colon Cancer	1,55E00	3,09E-01	-0,243	AKT2,BCL2L11,CSNK2B,CTNNB1,EIF5A,FOS,GSK3B,KRAS,MAP2K1,MAP2K3,MAP2K5,ODC1,PPARG,RPTOR,SAT1,TCF7L2,TP53
Acute Myeloid Leukemia Signaling	1,76E00	2,94E-01	-0,229	AKT2,BAD,CEBPA,CSF1R,CSF2RA,CSF2RB,IDH1,IDH2,IDH3B,JUP,KIT,KITLG,KRAS,MAP2K1,MAP2K3,MAP2K5,NFKB1,NFKB2,PIK3C2A,PIK3CD,PIM1,PML,RELB,RRAS,TCF7L2
Regulation of IL-2 Expression in Activated and Anergic T Lymphocytes	5,45E-01	2,24E-01	-0,229	CARD11,ELK1,FOS,KRAS,MALT1,MAP2K1,NFATC2,NFKB1,NFKB2,NFKBIA,NFKBIB,NFKBID,NFKBIE,PLCG2,RELB,RRAS,SMAD3,VAV2,VAV3
Cardiac β-adrenergic Signaling	2,96E-01	1,97E-01	-0,229	CACNA1D,GDE1,GDPD1,GNA13,GNA15,GNAI2,GNB1,GNG4,GRK3,PDE12,PDE2A,PDE3B,PDE4A,PDE4B,PDE7B,PDE8A,PPP1CB,PPP2R1A,PPP2R3A,PPP2R5A,PPP2R5B,PRKACA,PRKAR1B,PRKAR2B,SMPDL3A
RHOA Signaling	1,55E00	2,78E-01	-0,192	ARHGAP1,ARHGAP12,ARHGAP5,ARHGAP6,ARHGAP9,ARHGEF1,ARHGEF11,ARHGEF12,ARPC5,BAIAP2,CDC42EP2,CDC42EP4,EZR,GNA13,IGF1R,LIMK1,MSN,MYLK,PIP4K2A,PIP4K2C,PPP1CB,PTK2,PTK2B,RAPGEF6,RDX,RND3,ROCK2
Pulmonary Healing Signaling Pathway	5,76E-01	2,17E-01	-0,174	BMPR1A,CTNNB1,ETV5,FGFR1,FGR,HCK,HIF1A,IDH2,KRAS,LYN,MAPK11,MAPK14,MMP12,NFKB1,NFKB2,NFKBIA,NOTCH2,PECAM1,PRKAA2,PRKCB,PRKCD,PRKCE,PRKCH,RRAS,SMO,SRC,TCF7L2,TLR2,TLR4,TNF,TNFRSF1A,TNFRSF1B,VEGFC
Production of Nitric Oxide and Reactive Oxygen Species in Macrophages	5,72E00	3,52E-01	-0,140	AKT2,APOE,CAT,CYBB,FNBP1,FOS,IFNGR1,IFNGR2,IRF1,IRF8,JAK2,LYZ,MAP2K1,MAP3K12,MAP3K3,MAP3K6,MAP3K8,MAPK11,MAPK14,NCF2,NCF4,NFKB1,NFKB2,NFKBIA,NFKBIB,NFKBID,NFKBIE,PIK3C2A,PIK3CD,PLCG2,PPP1CB,PPP2R1A,PPP2R3A,PPP2R5A,PPP2R5B,PRKCB,PRKCD,PRKCE,PRKCH,PTPN6,RELB,RHOB,RHOBTB1,RHOBTB2,RHOD,RHOH,RHOQ,RND3,S100A8,STAT1,TLR2,TLR4,TNF,TNFRSF1A,TNFRSF1B,TYK2
Role of RIG1-like Receptors in Antiviral Innate Immunity	4,67E00	5,31E-01	0,000	CASP8,DHX58,IFIH1,IRF3,IRF7,NFKB1,NFKB2,NFKBIA,NFKBIB,NFKBID,NFKBIE,RELB,RIGI,RIPK1,TANK,TRAF2,TRIM25
HMGB1 Signaling	3,11E00	3,15E-01	0,000	AKT2,ELK1,FNBP1,FOS,ICAM1,IFNGR1,IFNGR2,IL15,IL1A,IL1B,KAT7,KRAS,MAP2K1,MAP2K3,MAP2K5,MAPK11,MAPK14,NFKB1,NFKB2,PIK3C2A,PIK3CD,RBBP7,RELB,RHOB,RHOBTB1,RHOBTB2,RHOD,RHOH,RHOQ,RND3,RRAS,SERPINE1,TLR4,TNF,TNFRSF1A,TNFRSF1B,TNFSF12,TNFSF13,TNFSF4,VCAM1
Semaphorin Neuronal Repulsive Signaling Pathway	2,06E00	2,88E-01	0,000	AKT2,ARHGEF12,FARP1,FES,GSK3B,ITGA1,ITGA5,ITGAL,ITGAM,ITGAV,ITGAX,ITGB2,ITGB3,ITGB5,ITGB7,ITGB8,LIMK1,MAP2K1,MAP2K3,MAP2K5,PDE4A,PDE4B,PIK3C2A,PIK3CD,PLCG2,PPP1CB,PRKACA,PRKAR1B,PRKAR2B,ROCK2,RRAS,SEMA4D,SEMA5A,TP53
MYC Mediated Apoptosis Signaling	1,99E00	3,48E-01	0,000	BCL2,BCL2L11,CASP2,CASP8,CDKN2A,FAS,NFKB1,NFKB2,PRKACA,PRKAR1B,PRKAR2B,TNF,TNFRSF1A,TNFRSF1B,TP53,TRAF2
IL-23 Signaling Pathway	1,82E00	3,5E-01	0,000	AKT2,HIF1A,IL12RB1,IL1B,JAK2,NFKB1,NFKB2,NFKBIA,PIK3C2A,PIK3CD,RELB,SOCS3,TNF,TYK2
Regulation of Cellular Mechanics by Calpain Protease	1,59E00	2,96E-01	0,000	CAST,CCND3,CDK1,EZR,ITGA1,ITGA5,ITGAL,ITGAM,ITGAV,ITGAX,ITGB2,ITGB3,ITGB5,ITGB7,ITGB8,KRAS,PTK2,RB1,RRAS,SRC,TLN1
Dermatan Sulfate Degradation (Metazoa)	1,58E00	4,62E-01	0,000	CEMIP2,Chil3/Chil4,GM2A,HYAL2,IDS,OGA
NF-κB Activation by Viruses	1,52E00	2,92E-01	0,000	AKT2,EIF2AK2,ITGAV,ITGB3,KRAS,NFKB1,NFKB2,NFKBIA,NFKBIB,NFKBID,NFKBIE,PIK3C2A,PIK3CD,PRKCB,PRKCD,PRKCE,PRKCH,RELB,RIPK1,RRAS,TRAF2
tRNA Splicing	1,46E00	3,33E-01	0,000	GDE1,GDPD1,PDE12,PDE2A,PDE3B,PDE4A,PDE4B,PDE7B,PDE8A,SMPDL3A,TSEN15,TSEN54
Ketogenesis	1,11E00	4,44E-01	0,000	ACAT2,BDH1,BDH2,HMGCL
Amyloid Processing	1,08E00	2,89E-01	0,000	AKT2,APH1A,APP,BACE1,CSNK2B,GSK3B,MAPK11,MAPK14,NCSTN,PRKACA,PRKAR1B,PRKAR2B,PRKCE
PPARα/RXRα Activation	9,57E-01	2,37E-01	0,000	ABCA1,ACAA1,ADIPOR2,AP2A2,BCL3,GNA15,HSP90B1,IL1B,ITGB5,JAK2,KRAS,MAP2K1,MAP2K3,MAPK14,NCOA3,NCOR1,NFKB1,NFKB2,NFKBIA,NFKBIB,NFKBID,NFKBIE,NR2C2,PDIA3,PLCB2,PLCG2,PRKAA2,PRKACA,PRKAR1B,PRKAR2B,PRKCB,RELB,RRAS,SLC27A1,SMAD3,TGS1
The Visual Cycle	7,21E-01	3,33E-01	0,000	DHRS3,DHRS4,DHRS9,RDH10
γ-glutamyl Cycle	7,21E-01	3,33E-01	0,000	ANPEP,GCLC,GCLM,GSS
Sumoylation Pathway	5,64E-01	2,23E-01	0,000	CEBPA,FAS,FNBP1,FOS,HDAC2,NFKB1,NFKB2,NFKBIA,PML,RCC1,RFC1,RHOB,RHOBTB1,RHOBTB2,RHOD,RHOH,RHOQ,RND3,SP3,TP53,ZEB1
1D-myo-inositol Hexakisphosphate Biosynthesis II (Mammalian)	4,22E-01	2,5E-01	0,000	INPP5K,IPPK,ITPKB,SYNJ1
Apelin Liver Signaling Pathway	4,22E-01	2,5E-01	0,000	EDN1,FAS,GSK3B,TNF
EIF2 Signaling	2,8E-01	1,95E-01	0,000	AKT2,BCL2,DDIT3,EIF2AK2,EIF2AK3,EIF2B1,EIF2B4,EIF2B5,EIF3B,EIF3E,EIF3G,EIF3J,EIF4A3,EIF4G3,EIF5,GSK3B,HSPA5,IGF1R,KRAS,MAP2K1,PDPK1,PIK3C2A,PIK3CD,PPP1CB,PPP1R15A,RPL27,RPL27A,RPL35,RPL37,RPL39,RPL7L1,RPS15A,RPS7,RPSA,RRAS,SREBF1
Retinoate Biosynthesis I	2,49E-01	0.2	0,000	DHRS3,DHRS4,DHRS9,RDH10
SNARE Signaling Pathway	0	1,2E-01	0,000	CAMK2G,HSPA8,MYH10,MYO10,PRKACA,PRKAR1B,PRKAR2B,SGTA,SNAP23,YKT6
Netrin Signaling	0	1,78E-01	0,000	CACNA1D,ENAH,ITPR1,ITPR2,NFATC2,PRKACA,PRKAR1B,PRKAR2B
HIPPO signaling	0	1,73E-01	0,000	FRMD6,ITCH,LATS2,PPP1CB,PPP2R1A,PPP2R3A,PPP2R5A,PPP2R5B,SMAD3,STK4,WWC1,YWHAQ,YWHAZ
Dopamine Receptor Signaling	0	1,79E-01	0,000	GCH1,PPP1CB,PPP2R1A,PPP2R3A,PPP2R5A,PPP2R5B,PRKACA,PRKAR1B,PRKAR2B,PTS
G-Protein Coupled Receptor Signaling	2,66E00	2,52E-01	0,099	ADGRA2,ADGRA3,ADGRE5,ADGRL1,ADORA2B,AKT2,ARRB2,C3AR1,CALCRL,CAMK2G,CCR1,CCRL2,CMKLR1,CNR2,CRK,CTNNB1,CYSLTR1,DUSP6,FOS,FOXO3,FOXO4,GDE1,GDPD1,GNA13,GNA15,GNAI2,GNB1,GNG4,GPR107,GPR132,GPR137B,GPR141,GPR146,GPR155,GPR84,GPRC5B,GRK3,GRK5,GSK3B,HCAR2,HRH2,KCNN4,KRAS,LATS2,LGR4,MAP2K1,MAP2K3,MAP2K5,MAP3K12,MAP3K3,MAP3K6,MAP3K8,MAPK11,MAPK14,MAPK7,MRTFA,MYLK,NFATC2,NFKB1,NFKB2,NFKBIA,NFKBIB,NFKBID,NFK…
HER-2 Signaling in Breast Cancer	1,17E00	2,38E-01	0,146	AKT2,ARF1,BAD,BCL2L11,ELF2,ELK1,ETS2,FGR,FOS,FOXO3,GSK3B,HCK,IL1A,ITGB2,ITGB3,ITGB5,ITGB7,ITGB8,KRAS,LYN,MAP2K1,NFKB1,NFKB2,NFKBIA,NFKBIB,NFKBID,NFKBIE,NUP188,NUP35,PDK1,PIK3C2A,PIK3CD,PRKCB,PRKCD,PRKCE,PRKCH,PTEN,PTGS2,RB1,RBL1,RELB,RHEB,RPTOR,RRAS,SMAD3,SRC,TP53,TP53RK,TSC1
ID1 Signaling Pathway	1,38E00	2,52E-01	0,156	AKT2,APP,ATAD5,ATF6,BCL2,BCL3,BMPR1A,CDKN2A,CTNNB1,EGR1,FGFR1,FGR,FN1,FOXO3,GSK3B,HCK,HIF1A,ID1,IGF1R,KRAS,LYN,MAPK11,MAPK14,NFKB1,NFKB2,PIK3C2A,PIK3CD,PLXNB2,PTEN,PTGER4,RRAS,S100A9,SEMA4C,SMAD3,SRC,TNF,TNFRSF1A,TNFRSF1B,TP53,VEGFC,VIM
CTLA4 Signaling in Cytotoxic T Lymphocytes	1,11E00	2,43E-01	0,169	AKT2,AP2A1,AP2A2,ARF1,CARD11,CBLB,FGR,FOS,GSK3B,HCK,HLA-A,HLA-DMA,HLA-DQA1,HLA-DQB1,HLA-DRB5,HLA-E,ITGAL,ITGB2,KRAS,LYN,MALT1,MAPK11,MAPK14,NFATC2,NFKB1,NFKB2,PIK3C2A,PIK3CD,PLD3,PPP2R1A,PPP2R3A,PPP2R5A,PPP2R5B,RRAS,SRC,VAV2,VAV3
Immunogenic Cell Death Signaling Pathway	3,58E00	3,75E-01	0,192	BAK1,BCL2,CALR,CASP8,DAPK1,DAPK3,DDIT3,EIF2AK3,HSP90B1,HSPA4,HSPA5,HSPA8,IFNGR1,IFNGR2,IL1B,IRF3,NFKB1,NFKB2,NLRP3,P2RX7,PDIA3,PGAM5,RIPK1,TLR4,TNF,TNFRSF1A,TNFRSF1B
Ceramide Signaling	1,82E00	0.3	0,209	AKT2,BAD,BCL2,CERK,CTSD,FOS,KRAS,KSR1,MAP2K1,NFKB1,NFKB2,PIK3C2A,PIK3CD,PPP2R1A,PPP2R3A,PPP2R5A,PPP2R5B,RELB,RRAS,S1PR1,SPHK2,TNF,TNFRSF1A,TNFRSF1B
Induction of Apoptosis by HIV1	2,87E00	3,67E-01	0,218	BAK1,BCL2,BIRC3,CASP8,FAS,NAIP,NFKB1,NFKB2,NFKBIA,NFKBIB,NFKBID,NFKBIE,RELB,RIPK1,SLC25A10,SLC25A13,TNF,TNFRSF1A,TNFRSF1B,TP53,TRAF1,TRAF2
STAT3 Pathway	1,03E00	2,46E-01	0,218	BCL2,BMPR1A,CSF2RB,FGFR1,FLT1,IGF1R,IL10RA,IL12RB1,IL17RA,IL1A,IL1B,IL20RB,IL21R,IL2RG,IL6ST,IL7R,JAK2,KRAS,MAP2K1,MAP3K12,MAPK11,MAPK14,PDGFB,PIAS3,PIM1,PTPN6,RRAS,SOCS3,SRC,TYK2
T Cell Exhaustion Signaling Pathway	6,84E-01	2,26E-01	0,218	AKT2,BATF,FOS,HLA-A,HLA-DMA,HLA-DQA1,HLA-DQB1,HLA-DRB5,HLA-E,IL10,IL10RA,IL12RB1,IRF9,JAK2,KRAS,NFATC2,PDK1,PIK3C2A,PIK3CD,PLCG2,PPP2R1A,PPP2R3A,PPP2R5A,PPP2R5B,PTPN6,RRAS,SMAD3,STAT1,STAT2,TYK2
Role of MAPK Signaling in Inhibiting the Pathogenesis of Influenza	1,79E00	3,17E-01	0,229	EIF2AK2,IL1B,MAP2K1,MAP2K3,MAPK11,MAPK14,NFKB1,NFKB2,NFKBIA,NFKBIB,NFKBID,NFKBIE,PLA2G5,PLA2G6,PLA2G7,PTGS2,RPS6KA3,TLR4,TNF
CDK5 Signaling	0	1,79E-01	0,258	EGR1,KRAS,LAMA3,MAP2K1,MAPK11,MAPK14,MAPK6,MAPK7,PPP1CB,PPP2R1A,PPP2R3A,PPP2R5A,PPP2R5B,PRKACA,PRKAR1B,PRKAR2B,RRAS
Cell Cycle: G1/S Checkpoint Regulation	4,77E-01	2,22E-01	0,277	ATM,ATR,CCND3,CDKN2A,FBXL5,GNL3,GSK3B,HDAC10,HDAC2,HDAC7,RB1,RBL1,SMAD3,TP53
Apelin Pancreas Signaling Pathway	1,21E00	3,08E-01	0,302	DDIT3,EIF2AK3,NFKB1,NFKB2,PDE3B,PIK3C2A,PIK3CD,PRKAA2,PRKACA,PRKAR1B,PRKAR2B,RELB
Heparan Sulfate Biosynthesis	9,41E-01	2,79E-01	0,302	ALDH2,CHST12,CHST15,CHST7,EXTL3,HS6ST1,NDST1,NDST2,PPME1,UST,XYLT1,XYLT2
BMP signaling pathway	2,78E-01	1,97E-01	0,302	BMPR1A,KRAS,MAP2K1,MAPK11,MAPK14,NFKB1,NFKB2,PRKACA,PRKAR1B,PRKAR2B,RELB,RRAS,SMAD6
Estrogen-Dependent Breast Cancer Signaling	0	1,74E-01	0,302	AKT2,ELK1,FOS,IGF1R,KRAS,NFKB1,NFKB2,PIK3C2A,PIK3CD,RELB,RRAS,SRC
ERK/MAPK Signaling	3,13E00	2,94E-01	0,316	ATF1,BAD,BCAR1,CRK,DUSP2,DUSP6,ELF2,ELK1,ETS2,FOS,ITGA1,ITGA5,ITGAL,ITGAM,ITGAV,ITGAX,ITGB2,ITGB3,ITGB5,ITGB7,ITGB8,KRAS,KSR1,MAP2K1,MKNK2,PIK3C2A,PIK3CD,PLA2G5,PLA2G6,PLCG2,PPARG,PPP1CB,PPP2R1A,PPP2R3A,PPP2R5A,PPP2R5B,PRKACA,PRKAR1B,PRKAR2B,PRKCB,PRKCD,PRKCE,PTK2,PTK2B,RAPGEF1,RAPGEF3,RPS6KA5,RRAS,SRC,STAT1,TLN1,YWHAQ,YWHAZ
OX40 Signaling Pathway	2,55E00	3,9E-01	0,333	BCL2,HLA-A,HLA-DMA,HLA-DQA1,HLA-DQB1,HLA-DRB5,HLA-E,NFKB1,NFKB2,NFKBIA,NFKBIB,NFKBID,NFKBIE,RELB,TNFSF4,TRAF2
Heparan Sulfate Biosynthesis (Late Stages)	7,79E-01	2,7E-01	0,333	ALDH2,CHST12,CHST15,CHST7,EXTL3,HS6ST1,NDST1,NDST2,PPME1,UST
Lymphotoxin β Receptor Signaling	5,95E-01	2,4E-01	0,333	AKT2,NFKB1,NFKB2,NFKBIA,NFKBID,PDPK1,PIK3C2A,PIK3CD,RELB,TRAF1,TRAF2,VCAM1
BER (Base Excision Repair) Pathway	3,36E-01	2,09E-01	0,333	ARL6IP5,CDKN2A,MAP2K1,MAP2K3,MAP2K5,RFC1,SMUG1,TP53,UNG
Acute Phase Response Signaling	2,11E00	2,84E-01	0,365	AKT2,C1QA,C1QB,C1QC,CEBPB,ELK1,FN1,FOS,FTL,HMOX2,IL1A,IL1B,IL6ST,JAK2,KRAS,MAP2K1,MAP2K3,MAPK11,MAPK14,NFKB1,NFKB2,NFKBIA,NFKBIB,NFKBID,NFKBIE,PDPK1,PIK3CD,RELB,RIPK1,RRAS,SERPINE1,SERPINF1,SOCS3,TNF,TNFRSF1A,TNFRSF1B,TRAF2,VWF
PXR/RXR Activation	0	1,84E-01	0,378	AKT2,CPT1A,NCOA1,PRKACA,PRKAR1B,PRKAR2B,TNF
CDX Gastrointestinal Cancer Signaling Pathway	7,23E-01	2,3E-01	0,392	AKT2,CTNNB1,CYBB,FOS,GSK3B,IL15,IL1A,IL1B,JAK2,MAP2K1,MAPK11,MAPK14,NCF2,NFKB1,NFKB2,PIK3C2A,PIK3CD,PNN,PTEN,PTGS2,RELB,SMO,TCF7L2,TNF,TNFSF12,TNFSF13,TNFSF4,TYK2
Sperm Motility	2,46E00	2,79E-01	0,426	AATK,AXL,BTK,CLK1,CSF1R,CSF2RA,CSK,DYRK3,FES,FGFR1,FGR,FLT1,GNA13,GNA15,GNAI2,GNB1,GNG4,HCK,IGF1R,ITPR1,ITPR2,JAK2,KIT,LYN,MAP2K1,MAP2K3,MAP2K5,PDE2A,PDE4A,PDE4B,PDIA3,PLA2G5,PLA2G6,PLA2G7,PLCB2,PLCG2,PRKACA,PRKAR1B,PRKAR2B,PRKCB,PRKCD,PRKCE,PRKCH,PTK2,PTK2B,SRC,TWF1,TXK,TYK2,TYRO3
PEDF Signaling	2,97E00	3,51E-01	0,447	AKT2,BCL2,CASP8,ELK1,FAS,KRAS,MAPK11,MAPK14,NFKB1,NFKB2,NFKBIA,NFKBIB,NFKBID,NFKBIE,PIK3C2A,PIK3CD,PNPLA2,PPARG,RELB,ROCK2,RRAS,SERPINF1,TCF7L2,TP53,WASF2,ZEB1
T Cell Receptor Signaling	2,57E00	2,87E-01	0,447	AKT2,CARD11,CSK,CTNNB1,DUSP6,ELK1,FOS,FOXO3,GSK3B,HLA-A,HLA-DMA,HLA-DQA1,HLA-DQB1,HLA-DRB5,HLA-E,ICAM1,ICOSLG/LOC102723996,ITGAL,ITGB2,KRAS,MALT1,MAP2K1,MAP2K3,MAPK11,MAPK14,NFATC2,NFKB1,NFKB2,NFKBIA,NFKBIB,NFKBIE,PDK1,PIK3C2A,PIK3CD,PTK2B,PTPN22,PTPN6,PTPN7,PTPRC,RELB,RPTOR,RRAS,TCF7L2,TNF,VAV2,VAV3
Th2 Pathway	1,89E00	2,88E-01	0,447	APH1A,CCR1,CD40,CHD4,CRLF2,HLA-A,HLA-DMA,HLA-DQA1,HLA-DQB1,HLA-DRB5,ICAM1,ICOSLG/LOC102723996,IL10,IL12RB1,IL2RG,ITGB2,JAK2,MAF,NCSTN,NFATC2,NFKB1,NOTCH2,PIK3C2A,PIK3CD,RUNX3,S1PR1,SOCS3,STAT6,TNFSF4,TYK2
Ethanol Degradation IV	8,33E-01	3,16E-01	0,447	ACSL1,ACSS2,ALDH2,ALDH4A1,CAT,DIP2A
Coagulation System	4,62E-01	2,5E-01	0,447	F10,PLAU,PROS1,SERPINE1,VWF
Agrin Interactions at Neuromuscular Junction	0	9,09E-02	0,447	ARHGEF6,KRAS,PTK2,RRAS,SRC
Antioxidant Action of Vitamin C	1,3E00	2,75E-01	0,471	CSF2RA,CSF2RB,JAK2,MAPK11,MAPK14,NFKB1,NFKB2,NFKBIA,NFKBIB,NFKBID,NFKBIE,PDIA3,PLA2G5,PLA2G6,PLA2G7,PLCB2,PLCG2,PLD3,RELB,SELENOT,TNF,TXNRD1
VEGF Signaling	8,87E-01	2,47E-01	0,471	AKT2,BAD,BCL2,EIF2B1,EIF2B4,EIF2B5,FLT1,FOXO3,HIF1A,KRAS,MAP2K1,PIK3C2A,PIK3CD,PLCG2,PRKCB,PTK2,PTK2B,PTPN6,ROCK2,RRAS,SRC,VEGFC
Protein Kinase A Signaling	2,33E00	2,56E-01	0,500	ADD3,ANAPC13,ATF1,BAD,CAMK2G,CTNNB1,DUSP18,DUSP2,DUSP3,DUSP6,ELK1,EYA3,GDE1,GDPD1,GNA13,GNAI2,GNB1,GNG4,GSK3B,GYS1,ITPR1,ITPR2,KDELR1,MAP2K1,MTMR3,MYH10,MYLK,NFATC2,NFKB1,NFKB2,NFKBIA,NFKBIB,NFKBID,NFKBIE,PDE12,PDE2A,PDE3B,PDE4A,PDE4B,PDE7B,PDE8A,PDIA3,PHKA2,PLCB2,PLCG2,PPP1CB,PRKACA,PRKAR1B,PRKAR2B,PRKCB,PRKCD,PRKCE,PRKCH,PTEN,PTGS2,PTK2,PTK2B,PTPN1,PTPN22,PTPN23,PTPN3,PTPN6,PTPN7,PTPRC,PTPRO,PT…
Crosstalk between Dendritic Cells and Natural Killer Cells	1,87E00	3,17E-01	0,500	CAMK2G,CD40,CD69,CD83,CSF2RB,FAS,HLA-A,HLA-DRB5,HLA-E,IL15,IL2RG,ITGAL,NFKB1,NFKB2,RELB,TLN1,TLR4,TLR7,TNF,TNFRSF1B
IL-15 Production	3,49E00	3,43E-01	0,522	AATK,AXL,BTK,CLK1,CSF1R,CSF2RA,CSK,DYRK3,FES,FGFR1,FGR,FLT1,HCK,IGF1R,IL15,IRF1,IRF3,JAK2,KIT,LYN,MAP2K1,MAP2K3,MAP2K5,NFKB1,NFKB2,PTK2,PTK2B,RELB,SRC,STAT1,TWF1,TXK,TYK2,TYRO3
Inhibition of ARE-Mediated mRNA Degradation Pathway	1,65E00	2,66E-01	0,522	AKT2,CNOT7,CNOT9,DIS3,EDC3,EXOSC1,EXOSC10,EXOSC2,MAPK11,MAPK14,MAPK6,MAPK7,PAPOLA,PARN,PPP2R1A,PPP2R3A,PPP2R5A,PPP2R5B,PRKACA,PRKAR1B,PRKAR2B,PSMA6,PSMA7,PSMB5,PSMD10,PSMD2,PSME3,TNF,TNFRSF1A,TNFRSF1B,TNFSF12,TNFSF13,TNFSF4,YWHAQ,YWHAZ,ZFP36,ZFP36L1,ZFP36L2
Regulation Of The Epithelial Mesenchymal Transition By Growth Factors Pathway	6,19E-01	2,19E-01	0,522	AKT2,EGR1,FGFR1,FOS,GAB1,GSK3B,ID2,JAK2,KRAS,LATS2,MAP2K1,MAP2K3,MAP2K5,MAPK11,MAPK14,NFKB1,NFKB2,PDGFA,PDGFB,PIK3C2A,PIK3CD,RELB,RRAS,SMAD3,TNF,TNFRSF1A,TNFRSF1B,TNFSF12,TNFSF13,TNFSF4,TYK2,VIM,ZEB1,ZEB2
Apelin Adipocyte Signaling Pathway	6,38E-01	2,38E-01	0,535	CAT,CYBB,GNAI2,GPX1,HIF1A,MAPK11,MAPK14,MAPK6,MAPK7,MGST1,NCF2,PRKAA2,PRKACA,PRKAR1B,PRKAR2B
Interferon Signaling	2,48E00	4,19E-01	0,577	BAK1,BCL2,IFI35,IFNGR1,IFNGR2,IRF1,IRF9,ISG15,JAK2,OAS1,STAT1,STAT2,TYK2
D-myo-inositol (1,4,5,6)-Tetrakisphosphate Biosynthesis	5,37E-01	2,15E-01	0,577	DUSP14,DUSP2,DUSP6,HACD2,NOCT,NT5C,NUDT1,PALD1,PGAM5,PPFIBP2,PPM1H,PPP1CB,PPP1R12C,PPP1R13B,PPP2R1A,PPP2R3A,PPP2R5A,PPP2R5B,PPP5C,PPTC7,PRUNE1,PTEN,PTPN1,PTPN22,PTPN23,PTPN6,PTPN7,PTPRC,PTPRO,SOCS3,SYNJ1
D-myo-inositol (3,4,5,6)-tetrakisphosphate Biosynthesis	5,37E-01	2,15E-01	0,577	DUSP14,DUSP2,DUSP6,HACD2,NOCT,NT5C,NUDT1,PALD1,PGAM5,PPFIBP2,PPM1H,PPP1CB,PPP1R12C,PPP1R13B,PPP2R1A,PPP2R3A,PPP2R5A,PPP2R5B,PPP5C,PPTC7,PRUNE1,PTEN,PTPN1,PTPN22,PTPN23,PTPN6,PTPN7,PTPRC,PTPRO,SOCS3,SYNJ1
White Adipose Tissue Browning Pathway	0	1,78E-01	0,577	CACNA1D,CEBPB,FGFR1,HIF1AN,ITPR1,ITPR2,LDHA,MAPK11,MAPK14,PPARG,PRKAA2,PRKACA,PRKAR1B,PRKAR2B,RARG,SLC16A1
Colorectal Cancer Metastasis Signaling	2,1E00	2,63E-01	0,590	AKT2,APPL1,BAD,CTNNB1,FNBP1,FOS,GNA13,GNA15,GNAI2,GNB1,GNG4,GRK3,GSK3B,IFNGR1,IL6ST,JAK2,KRAS,MAP2K1,MMP12,MSH2,MSH6,NFKB1,NFKB2,PIK3C2A,PIK3CD,PRKACA,PRKAR1B,PRKAR2B,PTGER1,PTGER4,PTGS2,RELB,RHOB,RHOBTB1,RHOBTB2,RHOD,RHOH,RHOQ,RND3,RRAS,SMAD3,SMO,SRC,STAT1,TCF7L2,Tlr13,TLR2,TLR4,TLR5,TLR6,TLR7,TLR8,TNF,TNFRSF1A,TP53,TYK2,VEGFC
PTEN Signaling	1,44E00	2,59E-01	0,600	AKT2,BAD,BCAR1,BCL2,BCL2L11,BMPR1A,CSNK2B,FGFR1,FLT1,FOXO3,FOXO4,GSK3B,IGF1R,INPP5K,ITGA1,ITGA5,ITGAL,ITGAM,ITGAV,ITGAX,ITGB2,ITGB3,ITGB5,ITGB7,ITGB8,KRAS,MAP2K1,NFKB1,NFKB2,PDPK1,PIK3CD,PTEN,PTK2,RELB,RRAS,SYNJ1
Role of Hypercytokinemia/hyperchemokinemia in the Pathogenesis of Influenza	4,41E00	4,42E-01	0,626	CCL4,EIF2AK2,IL10,IL1A,IL1B,IRF3,IRF7,IRF9,ISG15,NFKB1,NFKB2,NLRP3,OAS1,OAS2,OAS3,RIGI,S1PR1,STAT1,STAT2,TLR4,TLR7,TNF,TYK2
Chondroitin Sulfate Biosynthesis	1,29E00	3,33E-01	0,632	CHST12,CHST15,CHST7,CSGALNACT2,HS6ST1,NDST1,NDST2,UST,XYLT1,XYLT2
Role of BRCA1 in DNA Damage Response	5,24E-01	2,24E-01	0,632	ARID2,ATF1,ATM,ATR,BRCA1,BRCC3,FAAP24,FANCM,MSH2,MSH6,PHF10,RB1,RBL1,RFC1,SMARCA4,STAT1,TP53
Role of CHK Proteins in Cell Cycle Checkpoint Control	4,85E-01	2,26E-01	0,632	ATM,ATMIN,ATR,BRCA1,CDK1,PPP2R1A,PPP2R3A,PPP2R5A,PPP2R5B,RAD1,RFC1,TP53
Apelin Endothelial Signaling Pathway	5,97E-01	2,22E-01	0,655	AKT2,FOS,GNA13,GNA15,GNAI2,GNB1,GNG4,HIF1A,ICAM1,KLF2,KRAS,MAP2K1,NFKB1,NFKB2,PIK3C2A,PIK3CD,PLCB2,PRKAA2,PRKCB,PRKCD,PRKCE,PRKCH,RELB,RRAS,SMAD3,VCAM1
Estrogen Receptor Signaling	0	1,8E-01	0,674	AKT2,BAD,BCL2,CACNA1D,EIF2B1,EIF2B4,EIF2B5,FOS,FOXO3,FOXO4,GNA13,GNA15,GNAI2,GNB1,GNG4,GSK3B,HIF1A,HNRNPD,HSP90B1,IGF1R,JAK2,KRAS,LIMK1,MAP2K1,MED10,MED15,MED18,MED30,MMP12,NCOA1,NCOA3,NCOR1,NDUFA3,NDUFAB1,NFKB1,NFKB2,PDIA3,PIK3C2A,PIK3CD,PLCB2,PLCG2,PPP1CB,PRKAA2,PRKACA,PRKAR1B,PRKAR2B,PRKCB,PRKCD,PRKCE,PRKCH,PRKDC,PTEN,RELB,ROCK2,RRAS,SRC,TBL1XR1,TP53,TYK2,VEGFC
Insulin Receptor Signaling	2,46E00	0.3	0,686	ACLY,AKT2,BAD,CRK,EIF2B1,EIF2B4,EIF2B5,FOXO3,FOXO4,GAB1,GSK3B,GYS1,INPP5K,IRS2,JAK2,KRAS,MAP2K1,PDE3B,PDPK1,PIK3C2A,PIK3CD,PPP1CB,PRKACA,PRKAR1B,PRKAR2B,PTEN,PTPN1,RAPGEF1,RHOQ,RPTOR,RRAS,SGK1,SOCS3,STX4,SYNJ1,TSC1
JAK/STAT Signaling	1,01E00	2,6E-01	0,688	AKT2,CEBPB,FOS,JAK2,KRAS,MAP2K1,NFKB1,NFKB2,PIAS3,PIK3C2A,PIK3CD,PTPN1,PTPN6,RELB,RRAS,SOCS3,STAT1,STAT2,STAT6,TYK2
Mouse Embryonic Stem Cell Pluripotency	5,98E-01	2,27E-01	0,688	AKT2,BMPR1A,CTNNB1,GSK3B,ID1,ID2,ID3,IL6ST,JAK2,KRAS,MAP2K1,MAPK11,MAPK14,PIK3C2A,PIK3CD,RRAS,SMO,TCF7L2,TP53,TYK2
Dermatan Sulfate Biosynthesis (Late Stages)	1,32E00	3,64E-01	0,707	CHST12,CHST15,CHST7,DSE,HS6ST1,NDST1,NDST2,UST
Chondroitin Sulfate Biosynthesis (Late Stages)	1,21E00	3,48E-01	0,707	CHST12,CHST15,CHST7,CSGALNACT2,HS6ST1,NDST1,NDST2,UST
Endocannabinoid Cancer Inhibition Pathway	1,15E00	2,5E-01	0,707	AKT2,BAD,CASP2,CASP4,CASP8,CCND3,CNR2,CTNNB1,DDIT3,GNA13,GNAI2,GSK3B,HIF1A,MAP2K1,MAP2K3,MAP2K5,MAPK14,NUPR1,PIK3C2A,PIK3CD,PRKAA2,PRKACA,PRKAR1B,PRKAR2B,PTK2,ROCK2,RPTOR,SPTLC2,SRC,TCF7L2,VEGFC,VIM
3-phosphoinositide Degradation	8,38E-01	2,31E-01	0,707	DUSP14,DUSP2,DUSP6,HACD2,INPP4A,INPP5K,MTMR14,MTMR3,NOCT,NT5C,NUDT1,PALD1,PGAM5,PIP4P2,PPFIBP2,PPM1H,PPP1CB,PPP1R12C,PPP1R13B,PPP2R1A,PPP2R3A,PPP2R5A,PPP2R5B,PPP5C,PPTC7,PRUNE1,PTEN,PTPN1,PTPN22,PTPN23,PTPN6,PTPN7,PTPRC,PTPRO,SOCS3,SYNJ1
Leptin Signaling in Obesity	6,11E-01	2,37E-01	0,707	AKT2,JAK2,MAP2K1,NPY,PDE3B,PDIA3,PIK3C2A,PIK3CD,PLCB2,PLCG2,PRKACA,PRKAR1B,PRKAR2B,SOCS3
WNT/Ca+ pathway	0	1,73E-01	0,707	GSK3B,NFATC2,NFKB1,NFKB2,PDIA3,PLCB2,PLCG2,RELB,SMO
Oxytocin Signaling Pathway	9,27E-01	2,29E-01	0,729	AKT2,ARRB2,ATP2B4,CACNA1D,EEF2,FOS,GJA1,GNA13,GNAI2,GNB1,GNG4,GSK3B,ITPR1,ITPR2,KRAS,MAP2K5,MAPK11,MAPK14,MAPK6,MAPK7,MYH10,MYLK,MYO10,NFKB1,NFKB2,NT5C,PIK3C2A,PIK3CD,PLA2G5,PLA2G6,PLCB2,PNPLA2,PPARG,PPP1CB,PRKAA2,PRKACA,PRKAR1B,PRKAR2B,PRKCB,PRKCD,PRKCE,PRKCH,PTGS2,RELB,ROCK2,RRAS,SLC39A7
Pyroptosis Signaling Pathway	5,39E00	4,35E-01	0,730	CASP4,CASP8,FOXO3,GBP2,GSDME,IL1A,IL1B,IRF2,MAPK11,MAPK14,NAIP,NFKB1,NFKB2,NLRP3,P2RX7,PRKACA,PRKAR1B,PRKAR2B,PTGER4,Tlr13,TLR2,TLR4,TLR5,TLR6,TLR7,TLR8,TNF,TNFRSF1A,TNFRSF1B,TXNIP
cAMP-mediated signaling	4,96E-01	2,13E-01	0,730	ADORA2B,CAMK2G,CNR2,DUSP6,GDE1,GDPD1,GNAI2,HCAR2,HRH2,MAP2K1,P2RY13,P2RY14,PDE12,PDE2A,PDE3B,PDE4A,PDE4B,PDE7B,PDE8A,PRKACA,PRKAR1B,PRKAR2B,PTGER4,PTGIR,RAPGEF3,RGS12,RGS14,S1PR1,SMPDL3A,SRC
MicroRNA Biogenesis Signaling Pathway	0	1,86E-01	0,730	AKT2,ATM,BRCA1,DDX17,DIS3,DNAJA2,EXOSC1,EXOSC10,EXOSC2,HNRNPD,HSP90B1,HSPA8,ILF2,KHSRP,KRAS,MAPK11,MAPK14,NUP188,NUP35,PDGFB,PIK3C2A,PIK3CD,POLR2H,POLR2K,POLR3D,QKI,RRAS,SMAD3,TP53,ZC3H12A
Role of Pattern Recognition Receptors in Recognition of Bacteria and Viruses	4,43E00	3,57E-01	0,756	C1QA,C1QB,C1QC,C3AR1,CLEC6A,EIF2AK2,IFIH1,IL10,IL15,IL1A,IL1B,IRF3,IRF7,NFKB1,NFKB2,NLRP3,OAS1,OAS2,OAS3,PIK3C2A,PIK3CD,PLCG2,PRKCB,PRKCD,PRKCE,PRKCH,RELB,RIGI,RIPK2,RNASEL,TLR2,TLR4,TLR5,TLR6,TLR7,TLR8,TNF,TNFSF12,TNFSF13,TNFSF4
Macrophage Classical Activation Signaling Pathway	5,47E00	3,67E-01	0,762	AEBP2,CD40,CYBB,DLD,GBP2,HIF1A,HLA-DMA,HLA-DQA1,HLA-DQB1,HLA-DRB5,IFNGR1,IFNGR2,IL10,IL15,IL1A,IL1B,IRF1,IRF3,IRF5,IRF8,IRF9,JAK2,JARID2,MAF,NCF2,NFKB1,NFKB2,NFKBIA,NFKBIB,NFKBID,NFKBIE,PARP9,PDHA1,PKM,PPARG,RBBP7,SOCS3,STAT1,STAT2,STAT6,STK38,TLR4,TNF,TNFSF12,TNFSF13,TNFSF4,TYK2
Ovarian Cancer Signaling	1,09E00	2,48E-01	0,775	AKT2,BCL2,BRCA1,CDKN2A,CTNNB1,EDN1,GJA1,GSK3B,HDAC10,HDAC2,HDAC7,KRAS,MAP2K1,MSH2,MSH6,PIK3C2A,PIK3CD,PRKACA,PRKAR1B,PRKAR2B,PTEN,PTGS1,PTGS2,RB1,RBL1,RRAS,SMO,SRC,TCF7L2,TP53,VEGFC
PAK Signaling	1,08E00	2,55E-01	0,775	ARHGEF6,GIT1,ITGA1,ITGA5,ITGAL,ITGAM,ITGAV,ITGAX,ITGB2,ITGB3,ITGB5,ITGB7,ITGB8,KRAS,LIMK1,MAP2K1,MYLK,PDGFA,PDGFB,PIK3C2A,PIK3CD,PTK2,PTK2B,RRAS,TNF
Thyroid Cancer Signaling	6,38E-01	2,38E-01	0,775	AKT2,CTNNB1,ELK1,FOS,GSK3B,IRS2,KRAS,MAP2K1,PDK1,PIK3C2A,PIK3CD,PTEN,RRAS,TCF7L2,TP53
Factors Promoting Cardiogenesis in Vertebrates	0	1,6E-01	0,775	BMPR1A,CAMK2G,CTNNB1,GSK3B,MAPK14,PDIA3,PLCB2,PLCG2,PRKCB,PRKCD,PRKCE,PRKCH,ROCK2,SMO,TCF7L2
MSP-RON Signaling In Cancer Cells Pathway	7,91E-01	2,35E-01	0,784	AKT2,CSF2RB,CTNNB1,ELF2,ETS2,FOS,GSK3B,HIF1A,KRAS,MAP2K1,NFKB1,NFKB2,NFKBIA,PIK3C2A,PIK3CD,PTK2,PTK2B,RELB,RPS6KA3,RRAS,SRC,TCF7L2,VEGFC,VHL,VIM,YWHAQ,YWHAZ
Xenobiotic Metabolism CAR Signaling Pathway	6,5E-01	2,26E-01	0,784	ALDH2,ALDH4A1,CHST12,CHST15,CHST7,CITED2,HS6ST1,HSP90B1,MAP2K1,MAP2K3,MAP2K5,MGST1,NCOA1,NDST1,NDST2,PPP2R1A,PPP2R3A,PPP2R5A,PPP2R5B,PRKCB,PRKCD,PRKCE,PRKCH,SOD3,SRC,UST
Salvage Pathways of Pyrimidine Ribonucleotides	1,83E00	2,98E-01	0,816	ADPGK,AKT2,CDK1,CDK18,CDK7,DAPK1,EIF2AK2,GRK5,LIMK1,MAP2K1,MAP2K3,MAP3K6,MAP3K8,MAPK6,MAPK7,NME1,PIM1,PRKAA2,PRKCD,PRKCE,PRKCH,PRKX,SGK1,UCK1,UCK2
MSP-RON Signaling In Macrophages Pathway	1,52E00	2,81E-01	0,816	FOS,GAB2,HLA-DMA,HLA-DQA1,HLA-DQB1,HLA-DRB5,IFNGR1,IFNGR2,IL10,ITGAM,ITGB2,JAK2,KRAS,NFKB1,NFKB2,PIK3C2A,PIK3CD,PTGS2,RELB,RRAS,SBNO2,SOCS3,STAT1,TLR4,TNF
Ethanol Degradation II	1,02E00	3,33E-01	0,816	ACSL1,ACSS2,ALDH2,ALDH4A1,DHRS4,DHRS9,DIP2A
Valine Degradation I	7,52E-01	0.3	0,816	BCAT1,BCAT2,BCKDHA,DLD,ECHS1,HIBADH
Notch Signaling	6,15E-01	2,58E-01	0,816	APH1A,DTX3,DTX4,FURIN,MFNG,NCSTN,NOTCH2,NUMB
Retinol Biosynthesis	5,52E-01	2,61E-01	0,816	DHRS3,DHRS4,DHRS9,ESD,PNPLA2,RDH10
Toll-like Receptor Signaling	2,64E00	3,48E-01	0,832	EIF2AK2,ELK1,FOS,IL1A,IL1B,MAP2K3,MAPK11,MAPK14,NFKB1,NFKB2,NFKBIA,RELB,TICAM2,TLR2,TLR4,TLR5,TLR6,TLR7,TLR8,TNF,TNFAIP3,TRAF1,UBC
April Mediated Signaling	2,47E00	3,95E-01	0,832	ELK1,FOS,MAPK11,MAPK14,NFATC2,NFKB1,NFKB2,NFKBIA,NFKBIB,NFKBID,NFKBIE,RELB,TNFSF13,TRAF1,TRAF2
Epithelial Adherens Junction Signaling	9,56E-01	2,39E-01	0,870	AKT2,ARPC5,BAIAP2,CRK,CTNNB1,DIAPH1,FGFR1,FRMD6,IGF1R,KRAS,LATS2,LIMK1,MYH10,NECTIN1,NOTCH2,PPP2R1A,PPP2R3A,PPP2R5A,PPP2R5B,PRKAA2,PTEN,RAPGEF1,ROCK2,RRAS,SRC,STK4,TCF7L2,TIAM1,VAV2,WAS,WWC1,YWHAQ,YWHAZ
CD40 Signaling	3,48E00	3,87E-01	0,894	ATF1,CD40,FOS,ICAM1,MAP2K1,MAP2K3,MAP2K5,MAPK11,MAPK14,NFKB1,NFKB2,NFKBIA,NFKBIB,NFKBID,NFKBIE,PIK3C2A,PIK3CD,PTGS1,PTGS2,RELB,TANK,TNFAIP3,TRAF1,TRAF2
p53 Signaling	1,39E00	2,76E-01	0,894	AKT2,ATM,ATR,BCL2,BRCA1,CDKN2A,CTNNB1,FAS,GADD45B,GNL3,GSK3B,HIF1A,HIPK2,MAPK14,PIDD1,PIK3C2A,PIK3CD,PML,PPP1R13B,PRKDC,PTEN,RB1,SCO2,TP53
Pancreatic Adenocarcinoma Signaling	6,5E-01	2,26E-01	0,894	AKT2,BAD,BCL2,CDKN2A,ELK1,HDAC10,HDAC2,HDAC7,JAK2,KRAS,MAP2K1,NFKB1,NFKB2,PIK3C2A,PIK3CD,PLD3,PTGS2,RALBP1,RB1,RBL1,RELB,SMAD3,STAT1,TP53,TYK2,VEGFC
Leukocyte Extravasation Signaling	3,35E00	3,08E-01	0,905	ARHGAP1,ARHGAP12,ARHGAP5,ARHGAP6,ARHGAP9,BCAR1,BTK,CRK,CTNNB1,CYBB,EDIL3,EZR,GNAI2,ICAM1,ITGAL,ITGAM,ITGB2,MAPK11,MAPK14,MMP12,MSN,NCF2,NCF4,PECAM1,PIK3C2A,PIK3CD,PLCG2,PRKCB,PRKCD,PRKCE,PRKCH,PTK2,PTK2B,RAPGEF3,RDX,RHOH,ROCK2,SELPLG,SRC,TIMP2,TIMP3,TXK,VASP,VAV2,VAV3,VCAM1,WAS,WIPF1
Dermatan Sulfate Biosynthesis	1,38E00	3,33E-01	0,905	CHST12,CHST15,CHST7,CSGALNACT2,DSE,HS6ST1,NDST1,NDST2,UST,XYLT1,XYLT2
UVC-Induced MAPK Signaling	9,61E-01	2,77E-01	0,905	ATR,FOS,KRAS,MAP2K1,MAPK11,MAPK14,PRKCB,PRKCD,PRKCE,PRKCH,RRAS,SRC,TP53
Cell Cycle: G2/M DNA Damage Checkpoint Regulation	9,05E-01	2,71E-01	0,905	ATM,ATR,BORA,BRCA1,CDK1,CDK7,CDKN2A,FBXL5,HIPK2,PRKDC,TP53,YWHAQ,YWHAZ
Amyotrophic Lateral Sclerosis Signaling	0	1,54E-01	0,905	BCL2,BIRC3,CACNA1D,CAT,GPX1,NAIP,PIK3C2A,PIK3CD,RAB5B,RNF19A,TP53,VEGFC
Pathogen Induced Cytokine Storm Signaling Pathway	2,97E00	2,8E-01	0,911	AP3B1,CASP8,Ccl2,CCL3L3,CCL4,Ccl7,CCR1,CERT1,COL16A1,COL6A3,CSF2RA,CSF2RB,DHX58,FOS,FTL,GSDME,HLA-DMA,HLA-DQA1,HLA-DQB1,HLA-DRB5,IFIH1,IFNGR1,IFNGR2,IL10,IL12RB1,IL15,IL1A,IL1B,IL21R,IL6ST,IRF1,IRF3,IRF7,IRF9,JAK2,LYST,MAPK11,MAPK14,MAPK6,MAPK7,NFKB1,NFKB2,NLRP3,P2RX7,RIGI,RIPK1,SOCS3,STAT1,Tlr13,TLR2,TLR4,TLR5,TLR6,TLR7,TLR8,TNF,TNFRSF1A,TNFRSF1B,TNFSF12,TNFSF13,TNFSF4,UNC13D,VEGFC
GADD45 Signaling	1,96E00	3,33E-01	0,943	ATM,ATR,BRCA1,CCND3,CDK1,FOXO3,GADD45B,IL1B,MAP2K3,MAPK11,MAPK14,NFKB1,NFKB2,NFYA,RELB,SMAD3,TNF,TP53
Adrenomedullin signaling pathway	2,74E00	2,94E-01	0,949	AKT2,BAD,BCL2,CALCRL,CEBPB,CFH,CRCP,CSK,ELK1,FOS,GNA15,GSK3B,HIF1A,IL1A,IL1B,ITPR1,ITPR2,KCNN4,KRAS,MAP2K1,MAP2K3,MAP2K5,MAPK11,MAPK14,MAPK6,MAPK7,MYLK,NFKB1,NFKB2,NT5C,PDIA3,PIK3C2A,PIK3CD,PLCB2,PLCG2,PPARG,PRKACA,PRKAR1B,PRKAR2B,PTK2,PTK2B,RELB,RRAS,SLC39A7,TNF
Sirtuin Signaling Pathway	9,75E-01	2,28E-01	0,949	ABCA1,ACLY,ACSS2,APP,ATG13,ATG16L2,ATG2A,ATG4A,ATG4C,ATG7,ATG9A,BCL2L11,BPGM,CPT1A,DUSP6,FOXO3,FOXO4,G6PD,GADD45B,GLUD1,GSK3B,HIF1A,IDH2,LDHA,MAPK6,MAPK7,NAMPT,NDRG1,NDUFA3,NDUFAB1,NFKB1,NFKB2,PDHA1,PDK1,PGAM1,PGK1,POLR1B,POLR1E,POLR3D,PPARG,PPIF,PRKAA2,PRKDC,RELB,RPTOR,RRP9,SOD3,SREBF1,TIMM8A,TIMM9,TNF,TOMM20,TOMM70,TP53,TSPO,UCP2
PKCθ Signaling in T Lymphocytes	1,13E00	2,5E-01	0,962	CACNA1D,CAMK2G,CARD11,FOS,HLA-A,HLA-DMA,HLA-DQA1,HLA-DQB1,HLA-DRB5,ITPR1,ITPR2,KRAS,MALT1,MAP3K12,MAP3K3,MAP3K6,MAP3K8,NFATC2,NFKB1,NFKB2,NFKBIA,NFKBIB,NFKBID,NFKBIE,PIK3C2A,PIK3CD,PLCG2,RELB,RRAS,VAV2,VAV3
Systemic Lupus Erythematosus In B Cell Signaling Pathway	5,88E00	3,33E-01	0,970	AKT2,BAD,BCL2,BCL2L11,BLNK,BTK,CARD11,CCND3,CD40,CD5,CSK,CTNNB1,FCGR2B,FGR,FOS,FOXO3,FOXO4,GAB1,GSK3B,HCK,IFIH1,IFNGR1,IFNGR2,IL10,IL15,IL1A,IL1B,IL6ST,INPP5K,IRF3,IRF5,IRF7,IRF9,ISG15,JAK2,KRAS,LILRB3,LYN,MALT1,MAP2K1,NFATC2,NFKB1,NFKB2,PDPK1,PIK3AP1,PIK3C2A,PIK3CD,PLCG2,PRKCB,PRKCD,PRKCE,PRKCH,PTPN6,RASGRP3,RELB,RRAS,SRC,STAT1,STAT2,SYNJ1,TLR7,TLR8,TNF,TNFSF12,TNFSF13,TNFSF4,TRAF1,TRAF2,TYK2
Paxillin Signaling	1,67E00	2,84E-01	1,000	ARF1,ARFIP2,ARHGEF6,BCAR1,CRK,CSK,ITGA1,ITGA5,ITGAL,ITGAM,ITGAV,ITGAX,ITGB2,ITGB3,ITGB5,ITGB7,ITGB8,KRAS,MAPK11,MAPK14,PIK3C2A,PIK3CD,PTK2,PTK2B,RRAS,SRC,TLN1
Glioma Invasiveness Signaling	1,29E00	2,86E-01	1,000	FNBP1,ITGAV,ITGB3,KRAS,PIK3C2A,PIK3CD,PLAU,PTK2,RHOB,RHOBTB1,RHOBTB2,RHOD,RHOH,RHOQ,RND3,RRAS,TIMP2,TIMP3
Corticotropin Releasing Hormone Signaling	6,1E-01	2,25E-01	1,000	ARPC5,CACNA1D,ELK1,FOS,GNAI2,ITPR1,ITPR2,JUND,MAP2K1,MAPK11,MAPK14,NT5C,PLCG2,PRKACA,PRKAR1B,PRKAR2B,PRKCB,PRKCD,PRKCE,PRKCH,PTGS2,SLC39A7,SMO
HOTAIR Regulatory Pathway	5,72E-01	2,2E-01	1,000	AEBP2,AKT2,ATG7,ATXN1,CTNNB1,HDAC2,ICAM1,IRF1,JARID2,MMP12,MRTFA,NFKB1,NFKB2,NFKBIA,PIK3C2A,PIK3CD,PTEN,RBBP7,RELB,ROCK2,SETDB1,SPP1,STK38,TCF7L2,TLR4,VIM
VEGF Family Ligand-Receptor Interactions	5,6E-01	2,29E-01	1,000	AKT2,FLT1,FOS,KRAS,MAP2K1,PIK3C2A,PIK3CD,PLA2G5,PLA2G6,PLCG2,PRKCB,PRKCD,PRKCE,PRKCH,RRAS,VEGFC
Oxidative Ethanol Degradation III	5,18E-01	2,63E-01	1,000	ACSL1,ACSS2,ALDH2,ALDH4A1,DIP2A
D-myo-inositol (1,3,4)-trisphosphate Biosynthesis	4,22E-01	2,5E-01	1,000	INPP5K,ITPKB,PTEN,SYNJ1
TCA Cycle II (Eukaryotic)	2,84E-01	2,11E-01	1,000	CS,DLD,IDH3B,MDH2
Superpathway of D-myo-inositol (1,4,5)-trisphosphate Metabolism	0	1,9E-01	1,000	INPP5K,ITPKB,PTEN,SYNJ1
Serotonin Degradation	0	1,54E-01	1,000	ALDH2,ALDH4A1,DHRS4,DHRS9
Noradrenaline and Adrenaline Degradation	0	1,82E-01	1,000	ALDH2,ALDH4A1,DHRS4,DHRS9
Remodeling of Epithelial Adherens Junctions	0	1,13E-01	1,000	ARPC5,CTNNB1,DNM2,NME1,RAB5B,SRC
Calcium Signaling	0	1,56E-01	1,000	ATP2B4,ATP2C1,CACNA1D,CALR,CAMK2G,HDAC10,HDAC2,HDAC7,ITPR1,ITPR2,LETM1,MYH10,MYO10,NFATC2,PRKACA,PRKAR1B,PRKAR2B,SLC8B1,TNNI2
D-myo-inositol-5-phosphate Metabolism	8,38E-01	2,31E-01	1,061	DUSP14,DUSP2,DUSP6,HACD2,NOCT,NT5C,NUDT1,PALD1,PGAM5,PIP4K2A,PIP4K2C,PIP4P2,PLCB2,PLCG2,PPFIBP2,PPM1H,PPP1CB,PPP1R12C,PPP1R13B,PPP2R1A,PPP2R3A,PPP2R5A,PPP2R5B,PPP5C,PPTC7,PRUNE1,PTEN,PTPN1,PTPN22,PTPN23,PTPN6,PTPN7,PTPRC,PTPRO,SOCS3,SYNJ1
Ribonucleotide Reductase Signaling Pathway	6,7E-01	2,23E-01	1,061	AKT2,ARID2,ATM,ATR,BAD,BCL2,CCNF,CDK1,CDKN2A,CTNNB1,FBXL5,FOS,FOXO3,HIF1A,KRAS,MAPK11,MAPK14,NFKB1,NFKB2,NFYA,PARP10,PARP12,PARP9,PHF10,PIK3C2A,PIK3CD,RB1,RPTOR,SMARCA4,SRC,TIPARP,TNKS,TP53
Angiopoietin Signaling	8,08E-01	2,5E-01	1,069	AKT2,BAD,CRK,DOK2,KRAS,NFKB1,NFKB2,NFKBIA,NFKBIB,NFKBID,NFKBIE,PIK3C2A,PIK3CD,PTK2,RELB,RRAS,TNIP1
Activation of IRF by Cytosolic Pattern Recognition Receptors	4,37E00	4,49E-01	1,091	CD40,DHX58,IFIH1,IL10,IRF3,IRF7,IRF9,ISG15,NFKB1,NFKB2,NFKBIA,NFKBIB,NFKBID,NFKBIE,PPIB,RELB,RIGI,RIPK1,STAT1,STAT2,TANK,TNF
LPS-stimulated MAPK Signaling	1,74E00	2,99E-01	1,091	ATF1,ELK1,FOS,KRAS,MAP2K1,MAP2K3,MAPK11,MAPK14,NFKB1,NFKB2,NFKBIA,NFKBIB,NFKBID,NFKBIE,PIK3C2A,PIK3CD,PRKCB,PRKCD,PRKCE,PRKCH,RELB,RRAS,TLR4
AMPK Signaling	0	1,82E-01	1,091	AKT2,ARID2,CPT1A,EEF2,FOXO3,FOXO4,GNA13,GNA15,GNAI2,GNB1,GNG4,GYS1,IRS2,MAP2K3,MAPK11,MAPK14,ORAI2,PFKL,PHF10,PIK3C2A,PIK3CD,PPM1A,PPM1H,PPP2R1A,PPP2R3A,PPP2R5A,PPP2R5B,PRKAA2,PRKACA,PRKAR1B,PRKAR2B,RPTOR,SMARCA4,STRADA,TSC1
Phospholipase C Signaling	1,99E00	2,6E-01	1,121	AHNAK,ARHGEF1,ARHGEF11,ARHGEF12,ARHGEF6,BLNK,BTK,FCGR2B,FNBP1,GNA13,GNB1,GNG4,HDAC10,HDAC2,HDAC7,ITGA1,ITGA5,ITGAL,ITGAM,ITGAV,ITGAX,ITGB2,ITGB3,ITGB5,ITGB7,ITGB8,ITPR1,ITPR2,KRAS,LYN,MAP2K1,NFATC2,NFKB1,NFKB2,PLA2G5,PLA2G6,PLCB2,PLCG2,PLD3,PPP1CB,PRKCB,PRKCD,PRKCE,PRKCH,RAPGEF3,RELB,RHOB,RHOBTB1,RHOBTB2,RHOD,RHOH,RHOQ,RND3,RPS6KA3,RRAS,SRC
Fatty Acid β-oxidation I	4,85E-01	2,41E-01	1,134	ACAA1,ACADM,ACSL1,ECHS1,IVD,SCP2,SLC27A1
Phospholipases	0	1,79E-01	1,134	PDIA3,PLA2G5,PLA2G6,PLA2G7,PLCB2,PLCG2,PLD3
RANK Signaling in Osteoclasts	2,27E00	3,17E-01	1,147	AKT2,BIRC3,ELK1,FOS,GSN,MAP2K1,MAP3K12,MAP3K3,MAP3K6,MAP3K8,MAPK11,MAPK14,MITF,NFATC2,NFKB1,NFKB2,NFKBIA,NFKBIB,NFKBID,NFKBIE,PIK3C2A,PIK3CD,PTK2B,RELB,SRC,TRAF2
IGF-1 Signaling	7,32E-01	2,35E-01	1,147	AKT2,BAD,CSNK2B,ELK1,FOS,FOXO3,IGF1R,IGFBP4,IRS2,JAK2,KRAS,MAP2K1,PDPK1,PIK3C2A,PIK3CD,PRKACA,PRKAR1B,PRKAR2B,PTK2,RRAS,SOCS3,YWHAQ,YWHAZ
Nitric Oxide Signaling in the Cardiovascular System	6,04E-01	2,29E-01	1,147	AKT2,CACNA1D,FLT1,HSP90B1,ITPR1,ITPR2,MAP2K1,PDE2A,PDE3B,PIK3C2A,PIK3CD,PRKACA,PRKAR1B,PRKAR2B,PRKCB,PRKCD,PRKCE,PRKCH,VEGFC
eNOS Signaling	5,83E-01	2,23E-01	1,147	AKT2,CASP8,DNM2,FLT1,HSP90B1,HSPA4,HSPA5,HSPA8,ITPR1,ITPR2,PDPK1,PIK3C2A,PIK3CD,PLCG2,PRKAA2,PRKACA,PRKAR1B,PRKAR2B,PRKCB,PRKCD,PRKCE,PRKCH,VEGFC
Regulation of eIF4 and p70S6K Signaling	7,84E-01	2,28E-01	1,155	AKT2,EIF2B1,EIF2B4,EIF2B5,EIF3B,EIF3E,EIF3G,EIF3J,EIF4A3,EIF4G3,ITGA1,ITGA5,ITGAL,ITGAM,ITGAV,ITGAX,ITGB2,ITGB3,ITGB5,ITGB7,ITGB8,KRAS,MAP2K1,MAPK11,MAPK14,PDPK1,PIK3C2A,PIK3CD,PPP2R1A,PPP2R3A,PPP2R5A,PPP2R5B,RPS15A,RPS7,RPSA,RRAS
B Cell Receptor Signaling	3,65E00	3,12E-01	1,180	AKT2,APBB1IP,BAD,BLNK,BTK,CAMK2G,CSK,DAPP1,EGR1,ELK1,FCGR2B,GAB1,GAB2,GSK3B,INPP5K,KRAS,LYN,MALT1,MAP2K1,MAP2K3,MAP3K12,MAP3K3,MAP3K6,MAP3K8,MAPK11,MAPK14,NFATC2,NFKB1,NFKB2,NFKBIA,NFKBIB,NFKBID,NFKBIE,PDPK1,PIK3AP1,PIK3C2A,PIK3CD,PLCG2,POU2F2,PRKCB,PTEN,PTK2,PTK2B,PTPN6,PTPRC,RELB,RRAS,SYNJ1,VAV2,VAV3
LXR/RXR Activation	2,19E00	3,2E-01	1,213	ABCA1,ABCG1,APOE,CYP51A1,ECHS1,IL1A,IL1B,IRF3,LYZ,MSR1,MYLIP,NCOR1,NFKB1,NFKB2,PLTP,PTGS2,RELB,S100A8,SERPINF1,SREBF1,TLR4,TNF,TNFRSF1A,TNFRSF1B
Dilated Cardiomyopathy Signaling Pathway	3,35E-01	2,02E-01	1,213	AKT2,BAD,BCL2,CACNA1D,CAMK2G,GAB1,GSK3B,ITPR1,ITPR2,MAP3K3,MAPK11,MAPK14,MYH10,MYO10,PDE2A,PRKACA,PRKAR1B,PRKAR2B,PRKCE,TNNI2
Role Of Osteoblasts In Rheumatoid Arthritis Signaling Pathway	4,93E-01	2,12E-01	1,219	AKT2,BCL2,BMPR1A,CSNK1G1,CTNNB1,CTSD,CTSH,CTSV,CTSZ,GSK3B,IGF1R,IL15,IL1A,IL1B,IL6ST,JAK2,MMP12,PIK3C2A,PIK3CD,PTGS2,SMAD6,SMO,SRC,STAT1,STAT2,STAT6,TCF7L2,TNF,TNFSF12,TNFSF13,TNFSF4,TYK2,VEGFC
Erythropoietin Signaling Pathway	3,12E00	3,13E-01	1,265	AKT2,BAD,BIRC3,CSF2RB,CTNNB1,ELK1,FOS,FOXO3,GSK3B,HIF1A,IL15,IL1A,IL1B,IRS2,ITPR1,ITPR2,JAK2,KRAS,MAP2K1,NFKB1,NFKB2,NFKBIA,NFKBIB,NFKBID,NFKBIE,PDPK1,PIK3C2A,PIK3CD,PRKCB,PRKCD,PRKCE,PRKCH,PTPN6,RELB,RRAS,SRC,TNF,TNFSF12,TNFSF13,TNFSF4,TP53
IL-9 Signaling	1,47E00	3,44E-01	1,265	BCL3,IL2RG,IRS2,NFKB1,NFKB2,PIK3C2A,PIK3CD,RELB,SOCS3,STAT1,TNF
CCR5 Signaling in Macrophages	8,56E-01	2,5E-01	1,265	CACNA1D,CCL4,FAS,FOS,GNA13,GNA15,GNAI2,GNB1,GNG4,ITPR1,ITPR2,MAPK11,MAPK14,PLCG2,PRKCB,PRKCD,PRKCE,PRKCH,PTK2B
Oncostatin M Signaling	6,72E-01	2,56E-01	1,265	ELK1,IL6ST,JAK2,KRAS,MAP2K1,PLAU,RRAS,STAT1,TIMP3,TYK2
BAG2 Signaling Pathway	4,18E-01	2,13E-01	1,265	ANXA2,BAG2,HSPA4,HSPA5,HSPA8,MAPK14,NFKB1,NFKB2,PSMA6,PSMA7,PSMB5,PSMD10,PSMD2,PSME3,RELB,TP53
Cell Cycle Control of Chromosomal Replication	2,65E-01	1,96E-01	1,265	CDC6,CDC7,CDK1,CDK18,CDK7,CDT1,MCM3,ORC1,ORC4,POLD1
Pyridoxal 5'-phosphate Salvage Pathway	3,06E00	3,71E-01	1,279	ADPGK,AKT2,CDK1,CDK18,CDK7,DAPK1,EIF2AK2,GRK5,LIMK1,MAP2K1,MAP2K3,MAP3K6,MAP3K8,MAPK6,MAPK7,PDXK,PIM1,PRKAA2,PRKCD,PRKCE,PRKCH,PRKX,SGK1
IL-13 Signaling Pathway	1,2E00	2,68E-01	1,279	AKT2,CTNNB1,FGR,HCK,IL10,IL17RA,JAK2,LYN,MAPK11,MAPK14,PDGFA,PIK3C2A,PIK3CD,POSTN,PRKCD,ROCK2,SOCS3,SRC,STAT1,STAT6,TP53,TYK2
Actin Nucleation by ARP-WASP Complex	3,03E00	3,46E-01	1,291	ARPC5,BAIAP2,FNBP1,ITGA1,ITGA5,ITGAL,ITGAM,ITGAV,ITGAX,ITGB2,ITGB3,ITGB5,ITGB7,ITGB8,KRAS,PPP1R12C,RHOB,RHOBTB1,RHOBTB2,RHOD,RHOH,RHOQ,RND3,ROCK2,RRAS,VASP,WAS,WIPF1
IL-17A Signaling in Airway Cells	1,56E00	3,05E-01	1,291	AKT2,GSK3B,IL17RA,JAK2,MAP2K1,MAPK11,MAPK14,NFKB1,NFKB2,NFKBIA,NFKBIB,NFKBID,NFKBIE,PIK3C2A,PIK3CD,PTEN,RELB,TYK2
Melatonin Signaling	1,12E00	2,83E-01	1,291	CAMK2G,GNAI2,MAP2K1,MAP2K3,MAP2K5,PDIA3,PLCB2,PLCG2,PRKACA,PRKAR1B,PRKAR2B,PRKCB,PRKCD,PRKCE,PRKCH
Gαi Signaling	0	1,91E-01	1,291	CNR2,GNA13,GNA15,GNAI2,GNB1,GNG4,HCAR2,KRAS,P2RY13,P2RY14,PRKACA,PRKAR1B,PRKAR2B,RGS12,RGS14,RRAS,S1PR1,SRC
NRF2-mediated Oxidative Stress Response	1,38E00	2,5E-01	1,300	BACH1,CAT,DNAJA2,DNAJA3,DNAJB11,DNAJB4,DNAJB9,DNAJC1,DNAJC3,EIF2AK3,ERP29,FKBP5,FOS,FOSL1,FTL,GCLC,GCLM,GSK3B,HSP90B1,JUNB,JUND,KRAS,MAF,MAFF,MAP2K1,MAP2K3,MAP2K5,MAPK14,MAPK7,MGST1,PIK3C2A,PIK3CD,PPIB,PRDX1,PRKCB,PRKCD,PRKCE,PRKCH,RRAS,SOD3,SQSTM1,TXNRD1,VCP
Glioblastoma Multiforme Signaling	1,06E00	2,44E-01	1,300	AKT2,CCND3,CDKN2A,CTNNB1,FNBP1,GSK3B,IGF1R,ITPR1,ITPR2,KRAS,MAP2K1,PDGFA,PDGFB,PDIA3,PIK3C2A,PIK3CD,PLCB2,PLCG2,PRKCD,PTEN,RB1,RHOB,RHOBTB1,RHOBTB2,RHOD,RHOH,RHOQ,RND3,RRAS,SMO,SRC,TP53,TSC1
Autophagy	3,62E00	3,01E-01	1,313	AKT2,ARL8B,ATG13,ATG2A,ATG7,ATG9A,ATM,ATR,BAD,BCL2,BIRC6,BNIP3,DAPK1,DAPK3,DDIT3,EIF2AK3,FOS,FOXO3,GORASP2,GSK3B,HIF1A,IRS2,MAP2K1,NFKB1,NFKB2,OPTN,PDGFB,PI4K2A,PIK3C2A,PIK3CD,PLEKHM1,PPP2R1A,PPP2R3A,PPP2R5A,PPP2R5B,PRKAA2,PRKACA,PRKAR1B,PRKAR2B,PTEN,RAB7B,RIPK1,RIPK2,RPTOR,SLC7A5,SQSTM1,TFEB,TLR4,TNF,TNFRSF1A,TNFRSF1B,TP53,TSC1,UVRAG,VPS11,VPS33A,VPS33B,WIPI2
ICOS-ICOSL Signaling in T Helper Cells	2,99E00	3,33E-01	1,342	AKT2,BAD,CAMK2G,CD40,CSK,GAB2,HLA-A,HLA-DMA,HLA-DQA1,HLA-DQB1,HLA-DRB5,ICOSLG/LOC102723996,IL2RG,ITPR1,ITPR2,NFATC2,NFKB1,NFKB2,NFKBIA,NFKBIB,NFKBID,NFKBIE,PDPK1,PIK3C2A,PIK3CD,PLEKHA1,PLEKHA2,PLEKHA3,PTEN,PTPRC,RELB
Leucine Degradation I	2,04E00	6,25E-01	1,342	ACADM,BCAT1,BCAT2,HMGCL,IVD
Pentose Phosphate Pathway	1,76E00	5,56E-01	1,342	G6PD,H6PD,PGD,TALDO1,TKT
Triacylglycerol Biosynthesis	0	1,28E-01	1,342	LPCAT2,LPCAT3,LPIN1,MBOAT7,PLPP3
Integrin Signaling	2,14E00	2,71E-01	1,372	AKT2,ARF1,ARHGAP5,ARPC5,BCAR1,BCAR3,CRK,FNBP1,GIT1,GSK3B,GSN,ITGA1,ITGA5,ITGAL,ITGAM,ITGAV,ITGAX,ITGB2,ITGB3,ITGB5,ITGB7,ITGB8,KRAS,LIMS1,MAP2K1,MYLK,NEDD9,PARVB,PDGFB,PIK3C2A,PIK3CD,PLCG2,PPP1CB,PTEN,PTK2,RAPGEF1,RHOB,RHOBTB1,RHOBTB2,RHOD,RHOH,RHOQ,RND3,RRAS,SRC,TLN1,VASP,WAS,WIPF1
Role of PI3K/AKT Signaling in the Pathogenesis of Influenza	1,99E00	3,48E-01	1,387	AKT2,CRK,GNAI2,GSK3B,IRF3,MAP2K1,NFKB1,NFKB2,NFKBIA,NFKBIB,NFKBID,NFKBIE,PIK3C2A,PIK3CD,RELB,ZNF346
Macropinocytosis Signaling	1,8E00	3,09E-01	1,387	CSF1,CSF1R,ITGA5,ITGB2,ITGB3,ITGB5,ITGB7,ITGB8,KRAS,MRC1,PDGFA,PDGFB,PIK3C2A,PIK3CD,PLCG2,PRKCB,PRKCD,PRKCE,PRKCH,RRAS,SRC
PFKFB4 Signaling Pathway	1,3E00	3,1E-01	1,387	GPI,HK1,HK3,MAP2K1,MAP2K3,MAP2K5,NCOA3,PRKACA,PRKAR1B,PRKAR2B,RPS6KA5,TKT,TP53
NER (Nucleotide Excision Repair, Enhanced Pathway)	0	1,54E-01	1,387	CDK7,CHAF1A,CHAF1B,ERCC4,GTF2H1,GTF2H5,HMGN1,POLD1,POLD3,POLK,POLR2H,POLR2K,RAD23B,RFC1
Renin-Angiotensin Signaling	1,32E00	2,64E-01	1,400	ELK1,FOS,ITPR1,ITPR2,JAK2,KRAS,MAP2K1,MAPK11,MAPK14,NFKB1,NFKB2,PIK3C2A,PIK3CD,PLCG2,PRKACA,PRKAR1B,PRKAR2B,PRKCB,PRKCD,PRKCE,PRKCH,PTK2,PTK2B,PTPN6,RELB,RRAS,STAT1,TNF
Cholecystokinin/Gastrin-mediated Signaling	3,58E00	3,47E-01	1,414	BCAR1,ELK1,FNBP1,FOS,GNA13,IL1A,IL1B,ITPR1,ITPR2,KRAS,MAP2K1,MAP2K3,MAP2K5,MAPK14,MAPK7,PLCB2,PRKCB,PRKCD,PRKCE,PRKCH,PTGS2,PTK2,PTK2B,RHOB,RHOBTB1,RHOBTB2,RHOD,RHOH,RHOQ,RND3,ROCK2,RRAS,SRC,TNF
CD28 Signaling in T Helper Cells	1,47E00	2,72E-01	1,414	AKT2,ARPC5,CARD11,CSK,FOS,HLA-A,HLA-DMA,HLA-DQA1,HLA-DQB1,HLA-DRB5,ITPR1,ITPR2,MALT1,MAP2K1,NFATC2,NFKB1,NFKB2,NFKBIA,NFKBIB,NFKBID,NFKBIE,PDPK1,PIK3C2A,PIK3CD,PTPN6,PTPRC,RELB,WAS
mTOR Signaling	1,26E00	2,44E-01	1,414	AKT2,ATG13,DGKZ,EIF3B,EIF3E,EIF3G,EIF3J,EIF4A3,EIF4G3,FNBP1,HIF1A,KRAS,MAPKAP1,PDPK1,PIK3C2A,PIK3CD,PLD3,PPP2R1A,PPP2R3A,PPP2R5A,PPP2R5B,PRKAA2,PRKCB,PRKCD,PRKCE,PRKCH,PRR5,RHEB,RHOB,RHOBTB1,RHOBTB2,RHOD,RHOH,RHOQ,RND3,RPS15A,RPS6KA3,RPS6KA5,RPS7,RPSA,RPTOR,RRAS,TSC1,VEGFC
Melanocyte Development and Pigmentation Signaling	6,04E-01	2,29E-01	1,414	BCL2,CRK,KIT,KITLG,KRAS,MAP2K1,MITF,PIK3C2A,PIK3CD,PLCG2,PRKACA,PRKAR1B,PRKAR2B,PTPN6,RPS6KA3,RPS6KA5,RRAS,SH2B2,SRC
Granzyme A Signaling	0	1,25E-01	1,414	FN1,IL1B,LMNB2,MBP,NDUFA3,NDUFAB1,NME1,TREX1
Breast Cancer Regulation by Stathmin1	5,34E-01	2,07E-01	1,455	ADGRA2,ADGRA3,ADGRE5,ADGRL1,ADORA2B,ANKHD1/ANKHD1-EIF4EBP3,ARHGEF1,ARHGEF11,ARHGEF12,ARHGEF6,C3AR1,CALCRL,CAMK2G,CCND3,CCR1,CCRL2,CDK1,CMKLR1,CNR2,CYSLTR1,GNA13,GNB1,GNG4,GPR107,GPR132,GPR137B,GPR141,GPR146,GPR155,GPR84,GPRC5B,HCAR2,HIF1A,HRH2,KRAS,LGR4,MAP2K1,NFKB1,NFKB2,P2RY13,P2RY14,P2RY6,PDGFB,PIK3C2A,PIK3CD,PLCB2,PPP1CB,PPP2R1A,PPP2R3A,PPP2R5A,PPP2R5B,PRKACA,PRKAR1B,PRKAR2B,PRKCB,PRKCD,PRKCE…
Role of MAPK Signaling in Promoting the Pathogenesis of Influenza	1,08E00	2,58E-01	1,460	ATP6V0C,ATP6V0D1,ATP6V1B2,ATP6V1C1,BCL2,KRAS,MAP2K1,MAP2K3,MAPK11,MAPK14,NFKB1,NFKB2,NFKBIA,NFKBIB,NFKBID,NFKBIE,PLA2G5,PLA2G6,PLA2G7,PTGS2,RPS6KA3,RRAS,TCIRG1
Relaxin Signaling	1,66E00	2,73E-01	1,500	AKT2,ELK1,FOS,GDE1,GDPD1,GNA13,GNA15,GNAI2,GNB1,GNG4,MAP2K1,NFKB1,NFKB2,NFKBIA,NFKBIB,NFKBID,NFKBIE,NT5C,PDE12,PDE2A,PDE3B,PDE4A,PDE4B,PDE7B,PDE8A,PIK3C2A,PIK3CD,PRKACA,PRKAR1B,PRKAR2B,RELB,SLC39A7,SMPDL3A
Glioma Signaling	9,63E-01	2,45E-01	1,500	AKT2,CAMK2G,CCND3,CDKN2A,HDAC10,HDAC2,HDAC7,IDH1,IDH2,IDH3B,IGF1R,KRAS,MAP2K1,PDGFA,PDGFB,PIK3C2A,PIK3CD,PLCG2,PRKCB,PRKCD,PRKCE,PRKCH,PTEN,RB1,RBL1,RRAS,TP53
GPCR-Mediated Nutrient Sensing in Enteroendocrine Cells	4,71E-01	2,19E-01	1,500	CACNA1D,GNA15,GNAI2,GNG4,ITPR1,ITPR2,PDIA3,PLCB2,PLCG2,PRKACA,PRKAR1B,PRKAR2B,PRKCB,PRKCD,PRKCE,PRKCH
Endometrial Cancer Signaling	7,78E-01	2,55E-01	1,508	AKT2,BAD,CTNNB1,ELK1,FOXO3,GSK3B,KRAS,MAP2K1,PDPK1,PIK3C2A,PIK3CD,PTEN,RRAS,TP53
Ephrin B Signaling	3,43E-01	2,06E-01	1,508	CTNNB1,GNA13,GNA15,GNAI2,GNB1,GNG4,ITSN1,ITSN2,LIMK1,PTK2,ROCK2,VAV2,VAV3
ERB2-ERBB3 Signaling	2,7E-01	1,96E-01	1,508	BAD,ELK1,GSK3B,KRAS,MAP2K1,PDPK1,PIK3C2A,PIK3CD,PTEN,RRAS,TYK2
Ferroptosis Signaling Pathway	1,34E00	2,64E-01	1,512	ABCA1,AIFM2,ARF1,BAP1,CYBB,EIF2AK3,FTL,G3BP1,GCH1,GCLC,GSS,H2AZ2,KRAS,LPCAT3,MAP2K1,NFS1,PRKAA2,RB1,RBL1,RRAS,SAT1,SLC39A8,SLC7A11,SQSTM1,SREBF2,STEAP3,TFRC,TP53,TXNRD1
CREB Signaling in Neurons	4,04E-01	2,01E-01	1,549	ADGRA2,ADGRA3,ADGRE5,ADGRL1,ADORA2B,AKT2,BMPR1A,C3AR1,CACNA1D,CALCRL,CAMK2G,CCR1,CCRL2,CMKLR1,CNR2,CYSLTR1,ELK1,FGFR1,FLT1,GNA13,GNA15,GNAI2,GNB1,GNG4,GPR107,GPR132,GPR137B,GPR141,GPR146,GPR155,GPR84,GPRC5B,HCAR2,HRH2,IGF1R,ITPR1,ITPR2,KRAS,LGR4,MAP2K1,P2RY13,P2RY14,P2RY6,PDGFB,PDIA3,PIK3C2A,PIK3CD,PLCB2,PLCG2,POLR2H,POLR2K,PRKACA,PRKAR1B,PRKAR2B,PRKCB,PRKCD,PRKCE,PRKCH,PTAFR,PTGER1,PTGER4,PTGIR,…
CLEAR Signaling Pathway	2,81E00	2,72E-01	1,565	AKT2,ASAH1,ATP6V0C,ATP6V0D1,ATP6V1B2,ATP6V1C1,BLOC1S3,BMPR1A,BNIP3,CTSD,EIF2AK3,FGFR1,FLT1,GAA,GSK3B,HIF1A,HPS3,IGF1R,ITPR1,ITPR2,KRAS,MAPK11,MAPK14,MAPK6,MAPK7,MIOS,MITF,NAGLU,NEU1,PDGFB,PML,PPP2R1A,PPP2R3A,PPP2R5A,PPP2R5B,PRKAA2,PRKCB,PRKCD,PRKCE,PRKCH,PSAP,RHEB,RPTOR,RRAGA,RRAGC,RRAGD,RRAS,STK4,TCIRG1,TFEB,Tlr13,TLR2,TLR4,TLR5,TLR6,TLR7,TLR8,TNF,TNFRSF1A,TNFRSF1B,TP53,TSC1,UVRAG,VPS11,VPS26A,V…
3-phosphoinositide Biosynthesis	6,55E-01	2,2E-01	1,567	DUSP14,DUSP2,DUSP6,HACD2,NOCT,NT5C,NUDT1,PALD1,PGAM5,PI4K2A,PI4K2B,PIK3C2A,PIK3CD,PIP4K2A,PIP4K2C,PPFIBP2,PPM1H,PPP1CB,PPP1R12C,PPP1R13B,PPP2R1A,PPP2R3A,PPP2R5A,PPP2R5B,PPP5C,PPTC7,PRUNE1,PTEN,PTPN1,PTPN22,PTPN23,PTPN6,PTPN7,PTPRC,PTPRO,SOCS3,SYNJ1
Superpathway of Inositol Phosphate Compounds	9,48E-01	2,32E-01	1,581	DUSP14,DUSP2,DUSP6,HACD2,INPP5K,IP6K1,IPPK,ITPKB,NOCT,NT5C,NUDT1,PALD1,PGAM5,PI4K2A,PI4K2B,PIK3C2A,PIK3CD,PIP4K2A,PIP4K2C,PIP4P2,PLCB2,PLCG2,PPFIBP2,PPM1H,PPP1CB,PPP1R12C,PPP1R13B,PPP2R1A,PPP2R3A,PPP2R5A,PPP2R5B,PPP5C,PPTC7,PRUNE1,PTEN,PTPN1,PTPN22,PTPN23,PTPN6,PTPN7,PTPRC,PTPRO,SOCS3,SYNJ1
Multiple Sclerosis Signaling Pathway	5,92E00	3,57E-01	1,604	AEBP2,C1QA,C1QB,C1QC,CASP8,DUSP6,FAS,HLA-A,HLA-DMA,HLA-DQA1,HLA-DQB1,HLA-DRB5,HLA-E,IFNGR1,IFNGR2,IL10,IL15,IL17RA,IL1A,IL1B,IL7R,IRF1,JARID2,MAPK11,MAPK14,MBP,NCOA3,NFATC2,NFKB1,NFKB2,NLRP3,P2RX7,PARP10,PARP12,PARP9,PLAU,PPARG,RBBP7,RNF213,SLC8B1,STAT1,STK38,TIPARP,Tlr13,TLR2,TLR4,TLR5,TLR6,TLR7,TLR8,TNF,TNFRSF1A,TNFSF12,TNFSF13,TNFSF4,TNKS
Neuregulin Signaling	1,3E00	2,65E-01	1,604	AKT2,BAD,CRK,ELK1,HSP90B1,ITGA1,ITGA5,ITGAL,ITGAM,ITGAV,ITGAX,ITGB2,ITGB3,ITGB5,ITGB7,ITGB8,KRAS,MAP2K1,PDPK1,PLCG2,PRKCB,PRKCD,PRKCE,PRKCH,PTEN,RRAS,SRC
Senescence Pathway	1,26E00	2,37E-01	1,604	AKT2,ANAPC13,ASXL1,ATM,ATR,CACNA1D,CAT,CCND3,CDK1,CDKN2A,CEBPB,DHCR24,DLD,ELF2,ETS2,FOXO3,FOXO4,GADD45B,HBP1,HIPK2,IL1A,IRF3,ITPR2,ITSN2,KRAS,MAP2K1,MAP2K3,MAP2K5,MAPK14,MAPK6,MAPK7,MAPKAPK3,NFATC2,NFKB1,NFKB2,PDHA1,PDK1,PHF1,PIK3C2A,PIK3CD,PML,PPP2R1A,PPP2R3A,PPP2R5A,PPP2R5B,PTEN,RB1,RBL1,RPS6KA5,RRAS,SERPINE1,SMAD3,SMAD6,SQSTM1,TLR2,TP53,VHL,ZFP36L1
Gustation Pathway	0	1,79E-01	1,604	CACNA1D,ITPR1,ITPR2,KCNN4,ORAI2,P2RX7,P2RY13,P2RY14,P2RY6,PDE3B,PLCB2,PRKACA,PRKAR1B,PRKAR2B
ERK5 Signaling	1,31E00	2,84E-01	1,606	BAD,FOS,FOSL1,FOXO3,GAB1,GNA13,IL6ST,KRAS,MAP2K5,MAP3K3,MAP3K8,MAPK7,RPS6KA3,RPS6KA5,RRAS,SGK1,SRC,YWHAQ,YWHAZ
Neuropathic Pain Signaling In Dorsal Horn Neurons	1,04E00	2,64E-01	1,606	CAMK2G,ELK1,FOS,ITPR1,ITPR2,KCNN4,PDIA3,PIK3C2A,PIK3CD,PLCB2,PLCG2,PRKACA,PRKAR1B,PRKAR2B,PRKCB,PRKCD,PRKCE,PRKCH,SRC
Fcγ Receptor-mediated Phagocytosis in Macrophages and Monocytes	1,51E00	2,82E-01	1,633	AKT2,ARPC5,CRK,EZR,FCGR3A/FCGR3B,FGR,GAB2,HCK,LYN,MYO5A,PLA2G6,PLD3,PRKCB,PRKCD,PRKCE,PRKCH,PTEN,PTK2B,SRC,TLN1,VASP,VAV2,VAV3,WAS
14-3-3-mediated Signaling	1,32E00	2,64E-01	1,633	AKT2,BAD,EDC3,ELK1,FOS,GSK3B,KRAS,MAP2K1,PDIA3,PIK3C2A,PIK3CD,PLCB2,PLCG2,PRKCB,PRKCD,PRKCE,PRKCH,RRAS,SRC,SRPK2,STRADA,TNF,TNFRSF1A,TRAF2,TSC1,VIM,YWHAQ,YWHAZ
Triacylglycerol Degradation	4,85E-01	2,41E-01	1,633	ABHD12,ALDH2,DAGLA,NDST1,NDST2,PNPLA2,PPME1
Superpathway of Cholesterol Biosynthesis	4,06E-01	2,31E-01	1,633	ACAT2,CYP51A1,DHCR24,LSS,MSMO1,MVD
Melanoma Signaling	7,26E-01	2,55E-01	1,667	AKT2,BAD,CDKN2A,KRAS,MAP2K1,MITF,PIK3C2A,PIK3CD,PTEN,RB1,RRAS,TP53
Growth Hormone Signaling	1,49E00	0.3	1,698	CEBPA,ELK1,FOS,IGF1R,JAK2,PDPK1,PIK3C2A,PIK3CD,PLCG2,PRKCB,PRKCD,PRKCE,PRKCH,PTPN6,RPS6KA3,RPS6KA5,SOCS3,STAT1
Chemokine Signaling	1,35E00	2,9E-01	1,698	CAMK2G,CCL4,FOS,GNAI2,KRAS,LIMK1,MAP2K1,MAPK11,MAPK14,PLCB2,PLCG2,PPP1CB,PRKCB,PTK2,PTK2B,ROCK2,RRAS,SRC
Sphingosine-1-phosphate Signaling	1,36E00	2,72E-01	1,706	AKT2,ASAH1,CASP2,CASP4,CASP8,FNBP1,GNA13,GNAI2,PDGFA,PDGFB,PDIA3,PIK3C2A,PIK3CD,PLCB2,PLCG2,PTK2,PTK2B,RHOB,RHOBTB1,RHOBTB2,RHOD,RHOH,RHOQ,RND3,S1PR1
P2Y Purigenic Receptor Signaling Pathway	6,56E-01	2,27E-01	1,706	AKT2,FOS,GNAI2,GNB1,GNG4,ITGB3,KRAS,MAP2K1,NFKB1,NFKB2,P2RY6,PDIA3,PIK3C2A,PIK3CD,PLCB2,PLCG2,PRKACA,PRKAR1B,PRKAR2B,PRKCB,PRKCD,PRKCE,PRKCH,RELB,RRAS
Systemic Lupus Erythematosus In T Cell Signaling Pathway	1,76E00	2,59E-01	1,732	AKT2,CASP2,CASP4,CASP8,DNMT1,EZR,FAS,FNBP1,FOS,GNA13,GNAI2,HLA-A,HLA-DMA,HLA-DQA1,HLA-DQB1,HLA-DRB5,HLA-E,ICOSLG/LOC102723996,IL10,ITGAL,ITPR1,KRAS,MAP2K1,MAP2K3,MAP2K5,MSN,NFATC2,PDK1,PIK3C2A,PIK3CD,PPP2R1A,PPP2R3A,PPP2R5A,PPP2R5B,PTK2,RAB4A,RDX,RHOB,RHOBTB1,RHOBTB2,RHOD,RHOH,RHOQ,RND3,ROCK2,RPTOR,RRAS,SELPLG
FGF Signaling	2,78E-01	1,97E-01	1,732	AKT2,CRK,FGFR1,GAB1,ITPR1,MAP2K1,MAP2K3,MAPK11,MAPK14,PIK3C2A,PIK3CD,PTPN6,RPS6KA5
Gα12/13 Signaling	9,18E-01	2,45E-01	1,789	AKT2,ARHGEF1,BTK,CTNNB1,ELK1,GNA13,KRAS,MAP2K1,MAPK7,NFKB1,NFKB2,NFKBIA,NFKBIB,NFKBID,NFKBIE,PIK3C2A,PIK3CD,PTK2,PTK2B,RELB,ROCK2,RRAS,SRC,VAV2,VAV3
TEC Kinase Signaling	5,7E00	3,5E-01	1,808	BTK,FAS,FGR,FNBP1,FOS,GNA13,GNA15,GNAI2,GNB1,GNG4,GTF2I,HCK,ITGA1,ITGA5,ITGAL,ITGAM,ITGAV,ITGAX,ITGB2,ITGB3,ITGB5,ITGB7,ITGB8,JAK2,LYN,NFKB1,NFKB2,PIK3C2A,PIK3CD,PLCG2,PRKCB,PRKCD,PRKCE,PRKCH,PTK2,PTK2B,RELB,RHOB,RHOBTB1,RHOBTB2,RHOD,RHOH,RHOQ,RND3,SRC,STAT1,STAT2,STAT6,TLR4,TNF,TNFRSF21,TNFSF12,TXK,TYK2,VAV2,VAV3,WAS
Neuroinflammation Signaling Pathway	3,61E00	2,94E-01	1,838	AKT2,APH1A,APP,BACE1,BCL2,BIRC3,BIRC6,CASP8,CD200R1,CD40,CSF1R,CTNNB1,CYBB,FAS,FOS,GSK3B,HLA-A,HLA-DMA,HLA-DQA1,HLA-DQB1,HLA-DRB5,HLA-E,ICAM1,IDE,IFNGR1,IFNGR2,IL10,IL1B,IRF3,IRF7,JAK2,MAPK11,MAPK14,MAPK6,MAPK7,NAIP,NCF2,NCSTN,NFATC2,NFKB1,NFKB2,NLRP3,P2RX7,PIK3C2A,PIK3CD,PLA2G5,PLA2G6,PLCG2,PTGS2,RELB,RIPK1,STAT1,TICAM2,Tlr13,TLR2,TLR4,TLR5,TLR6,TLR7,TLR8,TNF,TNFRSF1A,TYK2,VCAM1
Th1 Pathway	1,61E00	2,81E-01	1,877	APH1A,CD40,HLA-A,HLA-DMA,HLA-DQA1,HLA-DQB1,HLA-DRB5,ICAM1,ICOSLG/LOC102723996,IFNGR1,IFNGR2,IL10,IL10RA,IL12RB1,IRF1,ITGB2,JAK2,NCSTN,NFATC2,NFKB1,NOTCH2,PIK3C2A,PIK3CD,RUNX3,SOCS3,STAT1,TYK2
Fc Epsilon RI Signaling	1,04E00	2,53E-01	1,877	AKT2,BTK,GAB1,INPP5K,KRAS,LYN,MAP2K1,MAP2K3,MAPK11,MAPK14,PDPK1,PIK3C2A,PIK3CD,PLA2G5,PLA2G6,PLCG2,PRKCB,PRKCD,PRKCE,PRKCH,RRAS,SYNJ1,TNF,VAV2,VAV3
Ephrin Receptor Signaling	5,5E-01	2,14E-01	1,877	AKT2,ARPC5,BCAR1,CRK,GNA13,GNA15,GNAI2,GNB1,GNG4,ITGA1,ITGA5,ITGAL,ITGAM,ITGAV,ITGAX,ITGB2,ITGB3,ITGB5,ITGB7,ITGB8,ITSN1,JAK2,KRAS,LIMK1,MAP2K1,PDGFA,PDGFB,PTK2,RAPGEF1,ROCK2,RRAS,SDCBP,SRC,VEGFC,WAS,WIPF1
Endoplasmic Reticulum Stress Pathway	2,69E00	0.5	1,897	ATF6,CALR,DDIT3,DNAJC3,EIF2AK3,HSP90B1,HSPA5,TAOK3,TRAF2,XBP1
Renal Cell Carcinoma Signaling	4,19E-01	2,14E-01	1,897	AKT2,CRK,EGLN3,FOS,GAB1,HIF1A,KRAS,MAP2K1,PDGFB,PIK3C2A,PIK3CD,RAPGEF1,RRAS,UBC,VHL
Neurotrophin/TRK Signaling	0	1,47E-01	1,897	FOS,GAB1,KRAS,MAP2K1,MAP2K3,MAP2K5,PDPK1,PIK3C2A,PIK3CD,RRAS
FAK Signaling	2,24E00	2,46E-01	1,929	ADGRA2,ADGRA3,ADGRE5,ADGRL1,ADORA2B,AKT2,ARHGEF6,ARPC5,BAD,BCAR1,BCAR3,C3AR1,CALCRL,CCR1,CCRL2,CMKLR1,CNR2,CRK,CSF2RB,CSK,CTNNB1,CYSLTR1,ECM1,ELF2,ETS2,FLT1,FOS,GIT1,GPR107,GPR132,GPR137B,GPR141,GPR146,GPR155,GPR84,GPRC5B,GSK3B,HCAR2,HRH2,IGF1R,IL10RA,IL12RB1,IL17RA,IL20RB,IL21R,IL2RG,IL6ST,IL7R,ITGA1,ITGA5,ITGAL,ITGAM,ITGAV,ITGAX,ITGB2,ITGB3,ITGB5,ITGB7,ITGB8,KIT,KLF8,KRAS,LGR4,MAP2K1,MAP2K5,MAP…
TWEAK Signaling	2,27E00	3,89E-01	1,941	BIRC3,CASP8,NAIP,NFKB1,NFKB2,NFKBIA,NFKBIB,NFKBID,NFKBIE,RELB,RIPK1,TNFSF12,TRAF1,TRAF2
UVB-Induced MAPK Signaling	1,23E00	2,98E-01	1,941	BAD,FOS,MAP2K1,MAPK11,MAPK14,PIK3C2A,PIK3CD,PRKCB,PRKCD,PRKCE,PRKCH,RPS6KA3,RPS6KA5,TP53
CCR3 Signaling in Eosinophils	8,46E-01	2,4E-01	1,941	GNA13,GNA15,GNAI2,GNB1,GNG4,ITPR1,ITPR2,KRAS,LIMK1,MAP2K1,MAPK11,MAPK14,MYLK,PIK3C2A,PIK3CD,PLA2G5,PLA2G6,PLCB2,PPP1CB,PRKCB,PRKCD,PRKCE,PRKCH,ROCK2,RRAS
Non-Small Cell Lung Cancer Signaling	6,28E-01	2,3E-01	1,941	AKT2,BAD,CCND3,CDKN2A,FOXO3,HDAC10,HDAC2,HDAC7,ITPR1,ITPR2,KRAS,MAP2K1,PDPK1,PIK3C2A,PIK3CD,RB1,RBL1,RRAS,STK4,TP53
Role of NANOG in Mammalian Embryonic Stem Cell Pluripotency	0	1,88E-01	1,941	AKT2,BMPR1A,CTNNB1,GAB1,GSK3B,IL6ST,JAK2,KRAS,MAP2K1,PIK3C2A,PIK3CD,RRAS,SMO,TP53,TYK2
PDGF Signaling	1,03E00	2,59E-01	1,964	CRK,CSNK2B,EIF2AK2,ELK1,FOS,INPP5K,JAK2,KRAS,MAP2K1,PDGFA,PDGFB,PIK3C2A,PIK3CD,PLCG2,PRKCB,RRAS,SPHK2,SRC,STAT1,SYNJ1,TYK2
GP6 Signaling Pathway	9,5E-01	2,5E-01	1,964	AKT2,APBB1IP,BTK,CERT1,COL16A1,COL6A3,GSK3B,ITGB3,ITPR1,LAMA3,LYN,PDPK1,PIK3C2A,PIK3CD,PLCG2,PRKCB,PRKCD,PRKCE,PRKCH,PTK2,TLN1,VAV2,VAV3
Dopamine-DARPP32 Feedback in cAMP Signaling	0	1,75E-01	1,964	ATF1,CACNA1D,CSNK1G1,GNAI2,ITPR1,ITPR2,KCNJ2,PDIA3,PLCB2,PLCG2,PPP1CB,PPP2R1A,PPP2R3A,PPP2R5A,PPP2R5B,PRKACA,PRKAR1B,PRKAR2B,PRKCB,PRKCD,PRKCE,PRKCH
IL-15 Signaling	7,27E-01	2,43E-01	2,000	AKT2,IL15,IL2RG,JAK2,KRAS,MAP2K1,MAPK11,MAPK14,NFKB1,NFKB2,PIK3C2A,PIK3CD,RELB,RPTOR,RRAS,STAT6,TYK2
Glycogen Degradation II	7,21E-01	3,33E-01	2,000	AGL,PGM1,PYGB,PYGL
Cholesterol Biosynthesis I	6,29E-01	3,08E-01	2,000	CYP51A1,DHCR24,LSS,MSMO1
Cholesterol Biosynthesis II (via 24,25-dihydrolanosterol)	6,29E-01	3,08E-01	2,000	CYP51A1,DHCR24,LSS,MSMO1
Cholesterol Biosynthesis III (via Desmosterol)	6,29E-01	3,08E-01	2,000	CYP51A1,DHCR24,LSS,MSMO1
Prolactin Signaling	3,94E-01	2,1E-01	2,000	CEBPB,FOS,IRF1,JAK2,KRAS,MAP2K1,PDPK1,PIK3C2A,PIK3CD,PLCG2,PRKCB,PRKCD,PRKCE,PRKCH,RRAS,SOCS3,STAT1
ERBB Signaling	3,94E-01	2,1E-01	2,000	ELK1,FOS,GSK3B,KRAS,MAP2K1,MAP2K3,MAPK11,MAPK14,PDPK1,PIK3C2A,PIK3CD,PLCG2,PRKCB,PRKCD,PRKCE,PRKCH,RRAS
Mismatch Repair in Eukaryotes	3,7E-01	2,35E-01	2,000	MSH2,MSH6,POLD1,RFC1
Bladder Cancer Signaling	0	1,67E-01	2,000	CDKN2A,DAPK1,HDAC10,HDAC2,HDAC7,KRAS,MAP2K1,MMP12,RB1,RBL1,RPS6KA5,RRAS,TP53,VEGFC
CDP-diacylglycerol Biosynthesis I	0	1,6E-01	2,000	CDS2,LPCAT2,LPCAT3,MBOAT7
Phosphatidylglycerol Biosynthesis II (Non-plastidic)	0	1,48E-01	2,000	CDS2,LPCAT2,LPCAT3,MBOAT7
Endocannabinoid Developing Neuron Pathway	5,04E-01	2,16E-01	2,065	AKT2,BRCA1,CNR2,CTNNB1,GNAI2,GNB1,GNG4,GSK3B,KRAS,MAP2K1,MAP2K3,MAP2K5,MAPK11,MAPK14,MAPK6,MAPK7,PIK3C2A,PIK3CD,PRKACA,PRKAR1B,PRKAR2B,RPTOR,RRAS,SRC
Synaptic Long Term Potentiation	3,33E-01	2,02E-01	2,065	CAMK2G,GNA15,ITPR1,ITPR2,KRAS,MAP2K1,PDIA3,PLCB2,PLCG2,PPP1CB,PRKACA,PRKAR1B,PRKAR2B,PRKCB,PRKCD,PRKCE,PRKCH,RAPGEF3,RRAS
HIF1α Signaling	7,93E-01	2,27E-01	2,082	AKT2,CAMK2G,CYBB,EDN1,EGLN3,FLT1,GPI,HIF1A,HIF1AN,HK1,HK3,HSPA4,HSPA5,HSPA8,KRAS,LDHA,MAP2K1,MAP2K3,MAP2K5,MKNK2,MMP12,NCF2,NCOA1,PDGFB,PIK3C2A,PIK3CD,PKM,PLCG2,PRKCB,PRKCD,PRKCE,PRKCH,RRAS,SAT1,SERPINE1,TP53,VEGFC,VHL,VIM
Retinoic acid Mediated Apoptosis Signaling	4,35E-01	2,29E-01	2,121	CASP8,IRF1,PARP10,PARP12,PARP9,RARG,TIPARP,TNKS
SPINK1 General Cancer Pathway	0	1,78E-01	2,121	AKT2,JAK2,KRAS,MAP2K1,PIK3C2A,PIK3CD,RRAS,TYK2
Huntington's Disease Signaling	0	1,7E-01	2,132	AKT2,AP2A2,ARFIP2,CASP2,CASP4,CASP8,CTSD,DNM2,GNA15,GNB1,GNG4,HDAC10,HDAC2,HDAC7,HIP1,HSPA4,HSPA5,HSPA8,IGF1R,ITPR1,NCOR1,PDPK1,PIK3C2A,PIK3CD,PLCB2,POLR2H,POLR2K,PRKCB,PRKCD,PRKCE,PRKCH,PSMA6,PSMA7,PSMB5,PSMD10,PSMD2,PSME3,SGK1,TP53,UBC,YKT6
IL-7 Signaling Pathway	1,29E00	2,86E-01	2,138	AKT2,BAD,BAK1,BCL2,CCND3,FOXO3,FOXO4,GSK3B,IL2RG,IL7R,LYN,MAPK11,MAPK14,PDPK1,PIK3C2A,PIK3CD,PTK2,STAT1
Cardiac Hypertrophy Signaling	4,56E-01	2,07E-01	2,197	CACNA1D,EIF2B1,EIF2B4,EIF2B5,ELK1,FNBP1,GNA13,GNA15,GNAI2,GNB1,GNG4,GSK3B,IGF1R,KRAS,MAP2K1,MAP2K3,MAP3K12,MAP3K3,MAP3K6,MAP3K8,MAPK11,MAPK14,MAPKAPK3,PDIA3,PIK3C2A,PIK3CD,PLCB2,PLCG2,PRKACA,PRKAR1B,PRKAR2B,RHOB,RHOBTB1,RHOBTB2,RHOD,RHOH,RHOQ,RND3,ROCK2,RRAS
Synaptic Long Term Depression	5,93E-01	2,21E-01	2,200	CACNA1D,GNA13,GNA15,GNAI2,IGF1R,ITPR1,ITPR2,KRAS,LYN,MAP2K1,NT5C,PDIA3,PLA2G5,PLA2G6,PLA2G7,PLCB2,PLCG2,PPP2R1A,PPP2R3A,PPP2R5A,PPP2R5B,PRKCB,PRKCD,PRKCE,PRKCH,RRAS,SLC39A7
IL-3 Signaling	1,21E00	2,74E-01	2,236	AKT2,BAD,CSF2RB,ELK1,FOS,GAB2,JAK2,KRAS,MAP2K1,PIK3C2A,PIK3CD,PRKCB,PRKCD,PRKCE,PRKCH,PTPN6,RAPGEF1,RRAS,STAT1,STAT6
Glycogen Degradation III	9,3E-01	3,57E-01	2,236	AGL,GAA,PGM1,PYGB,PYGL
IL-22 Signaling	6,78E-01	2,86E-01	2,236	AKT2,MAPK11,MAPK14,SOCS3,STAT1,TYK2
Role of NFAT in Cardiac Hypertrophy	3,12E-01	1,98E-01	2,268	AKT2,CACNA1D,CAMK2G,GNAI2,GNB1,GNG4,GSK3B,HDAC10,HDAC2,HDAC7,IGF1R,IL6ST,ITPR1,ITPR2,KRAS,MAP2K1,MAP2K3,MAPK11,MAPK14,PDIA3,PIK3C2A,PIK3CD,PLCB2,PLCG2,PRKACA,PRKAR1B,PRKAR2B,PRKCB,PRKCD,PRKCE,PRKCH,RRAS,SRC
Calcium-induced T Lymphocyte Apoptosis	9,05E-01	2,71E-01	2,309	HDAC2,HLA-A,HLA-DMA,HLA-DQA1,HLA-DQB1,HLA-DRB5,ITPR1,ITPR2,NFATC2,PRKCB,PRKCD,PRKCE,PRKCH
EGF Signaling	6,64E-01	2,45E-01	2,309	AKT2,CSNK2B,ELK1,FOS,ITPR1,ITPR2,MAP2K1,MAPK11,MAPK14,PIK3C2A,PIK3CD,SRC,STAT1
Thrombopoietin Signaling	8,98E-01	2,63E-01	2,324	FOS,GAB2,IRS2,JAK2,KRAS,MAP2K1,PIK3C2A,PIK3CD,PLCG2,PRKCB,PRKCD,PRKCE,PRKCH,RRAS,STAT1
Antiproliferative Role of Somatostatin Receptor 2	0	1,94E-01	2,333	ELK1,GNB1,GNG4,KRAS,MAP2K1,NT5C,PIK3C2A,PIK3CD,PTPN6,RRAS,SLC39A7,SRC
Reelin Signaling in Neurons	6,45E-01	2,25E-01	2,353	AKT2,APOE,APP,ARHGEF1,ARHGEF11,ARHGEF12,ARHGEF6,ARPC5,CAMK2G,CNR2,CRK,FGR,GSK3B,HCK,ITGA5,LIMK1,LYN,MAP2K1,MAP2K3,MAP2K5,MAP4K1,PAFAH1B1,PDK1,PIK3C2A,PIK3CD,RAPGEF1,SRC
Telomerase Signaling	6,76E-01	2,32E-01	2,357	AKT2,DKC1,ELF2,ETS2,HDAC10,HDAC2,HDAC7,HSP90B1,IL2RG,KRAS,MAP2K1,PDPK1,PIK3C2A,PIK3CD,PPP2R1A,PPP2R3A,PPP2R5A,PPP2R5B,RB1,RRAS,TEP1,TP53
D-myo-inositol (1,4,5)-Trisphosphate Biosynthesis	6,78E-01	2,86E-01	2,449	PI4K2A,PI4K2B,PIP4K2A,PIP4K2C,PLCB2,PLCG2
Coronavirus Replication Pathway	4,06E-01	2,31E-01	2,449	ARCN1,COPA,COPE,COPG1,COPZ1,GSK3B
NUR77 Signaling in T Lymphocytes	1,25E00	2,79E-01	2,496	BCL2,HDAC2,HDAC7,HLA-A,HLA-DMA,HLA-DQA1,HLA-DQB1,HLA-DRB5,HLA-E,MAP2K1,MAP2K5,MAP3K3,MAPK7,PDK1,PRKCB,PRKCD,PRKCE,PRKCH,RPS6KA3
Role of NFAT in Regulation of the Immune Response	1,03E00	2,39E-01	2,502	AKT2,BLNK,BTK,CSNK1G1,FCGR2B,FCGR3A/FCGR3B,FOS,GNA13,GNA15,GNAI2,GNB1,GNG4,GSK3B,HLA-A,HLA-DMA,HLA-DQA1,HLA-DQB1,HLA-DRB5,ITPR1,ITPR2,KPNA2,KPNA4,KRAS,LYN,MAP2K1,NFATC2,NFKB1,NFKB2,NFKBIA,NFKBIB,NFKBID,NFKBIE,PIK3C2A,PIK3CD,PLCB2,PLCG2,RELB,RRAS
IL-2 Signaling	0	1,93E-01	2,530	AKT2,CSNK2B,ELK1,FOS,IL2RG,KRAS,MAP2K1,PIK3C2A,PIK3CD,PTK2B,RRAS
Oxytocin In Brain Signaling Pathway	5,84E-01	2,19E-01	2,556	AKT2,CACNA1D,DDIT3,GNAI2,GNB1,GNG4,IL1B,ITPR1,ITPR2,KRAS,MAP2K1,MAPK7,NFKB1,NFKB2,NLRP3,PIK3C2A,PIK3CD,PLA2G5,PLA2G6,PLA2G7,PRKCB,PRKCD,PRKCE,PRKCH,PTGS1,PTGS2,PTPN1,RRAS,TLR4,TNF
G Beta Gamma Signaling	9,72E-01	2,5E-01	2,558	AKT2,ARHGEF6,BTK,CACNA1D,DNM2,GNA13,GNA15,GNAI2,GNB1,GNG4,ITPR1,ITPR2,KRAS,PDPK1,PLCG2,PRKACA,PRKAR1B,PRKAR2B,PRKCB,PRKCD,PRKCE,PRKCH,RRAS,SRC
NGF Signaling	5,53E-01	2,2E-01	2,558	AKT2,CRK,ELK1,GAB1,KRAS,MAP2K1,MAP3K12,MAP3K3,MAP3K6,MAP3K8,MAPK7,NFKB1,NFKB2,PDPK1,PIK3C2A,PIK3CD,PLCG2,PRKCD,RELB,ROCK2,RPS6KA3,RPS6KA5,RRAS,TP53
Opioid Signaling Pathway	1,11E00	2,36E-01	2,592	AKT2,AP2A1,AP2A2,ARRB2,BAD,CACNA1D,CAMK2G,CTNNB1,ELK1,FGR,FOS,GNA13,GNA15,GNAI2,GNB1,GNG4,GRK3,GRK5,GSK3B,HCK,ITPR1,ITPR2,KRAS,LYN,MAP2K1,MAP2K3,MAP2K5,MAPK6,MAPK7,NFKB1,NFKB2,NFKBIA,PDK1,PRKACA,PRKAR1B,PRKAR2B,PRKCB,PRKCD,PRKCE,PRKCH,RGS12,RGS14,RGS16,RPS6KA3,RPS6KA5,RRAS,SRC,TCF7L2
p70S6K Signaling	8,91E-01	2,41E-01	2,600	AKT2,BAD,BTK,EEF2,GNAI2,IL2RG,KRAS,LYN,MAP2K1,PDIA3,PDPK1,PIK3C2A,PIK3CD,PLCB2,PLCG2,PPP2R1A,PPP2R3A,PPP2R5A,PPP2R5B,PRKCB,PRKCD,PRKCE,PRKCH,RRAS,SRC,YWHAQ,YWHAZ
Xenobiotic Metabolism General Signaling Pathway	7,15E-01	2,31E-01	2,600	ABCA2,AKT2,EIF2AK3,FTL,GCLC,KRAS,MAF,MAP2K1,MAP2K3,MAP2K5,MAP3K12,MAP3K3,MAP3K6,MAP3K8,MAPK11,MAPK14,MAPK7,MGST1,PIK3C2A,PIK3CD,PRKCB,PRKCD,PRKCE,PRKCH,RRAS
Endocannabinoid Neuronal Synapse Pathway	3,35E-01	2,02E-01	2,668	CACNA1D,CNR2,DAGLA,GNA15,GNAI2,GNB1,GNG4,ITPR1,ITPR2,MAPK11,MAPK14,MAPK6,MAPK7,PDIA3,PLCB2,PLCG2,PRKACA,PRKAR1B,PRKAR2B,PTGS2
ERBB4 Signaling	4,81E-01	2,24E-01	2,714	APH1A,KRAS,MAP2K1,NCSTN,PDPK1,PIK3C2A,PIK3CD,PLCG2,PRKCB,PRKCD,PRKCE,PRKCH,RRAS
CNTF Signaling	4,25E-01	2,2E-01	2,714	IL6ST,JAK2,KRAS,MAP2K1,PIK3C2A,PIK3CD,RPS6KA3,RPS6KA5,RRAS,STAT1,TYK2
GDNF Family Ligand-Receptor Interactions	3,2E-01	2,03E-01	2,714	DOK2,DOK3,FOS,GAB1,IRS2,ITPR1,ITPR2,KRAS,MAP2K1,PIK3C2A,PIK3CD,PLCG2,RRAS
Synaptogenesis Signaling Pathway	0	1,83E-01	2,722	AKT2,AP2A1,AP2A2,APOE,ARPC5,BAD,CAMK2G,CRK,CTNNB1,FARP1,FGR,GSK3B,HCK,HSPA8,ITPR1,ITSN1,ITSN2,KRAS,LIMK1,LYN,MAPK14,NECTIN1,PAFAH1B1,PIK3C2A,PIK3CD,PLCG2,PRKACA,PRKAR1B,PRKAR2B,PRKCD,PRKCE,RAB5B,RAPGEF1,RRAS,SGTA,SRC,TIAM1,TLN1,WAS,YKT6
GNRH Signaling	1,16E00	2,47E-01	2,828	CACNA1D,CAMK2G,EGR1,ELK1,FOS,GNA15,GNAI2,GNB1,GNG4,ITPR1,ITPR2,KRAS,MAP2K1,MAP2K3,MAP3K12,MAP3K3,MAP3K6,MAP3K8,MAPK11,MAPK14,MAPK7,NFKB1,NFKB2,PLCB2,PRKACA,PRKAR1B,PRKAR2B,PRKCB,PRKCD,PRKCE,PRKCH,PTK2,PTK2B,RELB,RRAS,SRC
Endothelin-1 Signaling	1,14E00	2,46E-01	2,828	CASP2,CASP4,CASP8,ECE1,ECE2,EDN1,FOS,GAB1,GNA13,GNA15,GNAI2,ITPR1,ITPR2,KRAS,MAPK11,MAPK14,MAPK6,MAPK7,PDIA3,PIK3C2A,PIK3CD,PLA2G5,PLA2G6,PLA2G7,PLCB2,PLCG2,PLD3,PRKCB,PRKCD,PRKCE,PRKCH,PTGS1,PTGS2,RRAS,SRC
FcγRIIB Signaling in B Lymphocytes	3,94E-01	2,13E-01	3,000	BLNK,BTK,CACNA1D,FCGR2B,ITPR1,ITPR2,KRAS,LYN,PDPK1,PIK3C2A,PIK3CD,PLCG2,RRAS
SAPK/JNK Signaling	0	1,68E-01	3,000	CRK,ELK1,GAB1,GNA13,GNB1,GNG4,KRAS,MAP3K12,MAP3K3,MAP4K1,MINK1,PIK3C2A,PIK3CD,RIPK1,RRAS,TP53,TRAF2
Insulin Secretion Signaling Pathway	1,09E00	2,36E-01	3,063	CACNA1D,CAMK2G,DLD,EIF2AK3,EIF2B1,EIF2B4,EIF2B5,EIF4A3,EIF4G3,FGR,FURIN,GNA15,HCK,ITPR1,ITPR2,JAK2,KLF11,LYN,MAPK11,MAPK14,PDHA1,PDIA3,PIK3C2A,PIK3CD,PLCB2,PLCG2,PRKACA,PRKAR1B,PRKAR2B,PRKCB,PRKCD,PRKCE,PRKCH,RPS6KA5,SEC11C,SEC61A1,SEC61B,SPCS2,SRC,SRP72,SSR1,SSR3,STAT1,STAT2,STAT6,TYK2,YKT6
UVA-Induced MAPK Signaling	6,6E-01	2,33E-01	3,162	ATM,FOS,KRAS,MAPK11,MAPK14,PARP10,PARP12,PARP9,PDIA3,PIK3C2A,PIK3CD,PLCB2,PLCG2,RPS6KA3,RPS6KA5,RRAS,STAT1,TIPARP,TNKS,TP53
α-Adrenergic Signaling	1,06E00	2,59E-01	3,207	GNA13,GNA15,GNAI2,GNB1,GNG4,GYS1,ITPR1,ITPR2,KRAS,MAP2K1,PHKA2,PLCG2,PRKACA,PRKAR1B,PRKAR2B,PRKCB,PRKCD,PRKCE,PRKCH,PYGB,PYGL,RRAS
GM-CSF Signaling	8,27E-01	2,54E-01	3,207	AKT2,CAMK2G,CSF2RA,CSF2RB,ELK1,HCK,JAK2,KRAS,LYN,MAP2K1,PIK3C2A,PIK3CD,PIM1,PRKCB,RRAS,STAT1
FLT3 Signaling in Hematopoietic Progenitor Cells	5,24E-01	2,24E-01	3,500	AKT2,BAD,ELK1,GAB2,KRAS,MAP2K1,MAPK11,MAPK14,PDPK1,PIK3C2A,PIK3CD,RPS6KA3,RPS6KA5,RRAS,STAT1,STAT2,STAT6
Aldosterone Signaling in Epithelial Cells	5,4E-01	2,16E-01	3,771	DNAJB11,DNAJB4,DNAJB9,DNAJC1,DNAJC2,DNAJC3,HSP90B1,HSPA4,HSPA5,HSPA8,ITPR1,ITPR2,KRAS,MAP2K1,PDIA3,PDPK1,PIK3C2A,PIK3CD,PIP4K2A,PIP4K2C,PLCB2,PLCG2,PRKCB,PRKCD,PRKCE,PRKCH,SGK1,SLC9A1,SMO

## Sheet: Supplement Figure 2D
© 2000-2023 QIAGEN. All rights reserved.
Ingenuity Canonical Pathways	-log(p-value)	Ratio	z-score	Molecules
Gluconeogenesis I	1,91E00	3,89E-01	2,646	ALDOC,BPGM,ENO1,GPI,MDH2,PGAM1,PGK1
Glycolysis I	2,74E00	4,71E-01	2,828	ALDOC,BPGM,ENO1,GPI,PGAM1,PGK1,PKM,TPI1
ATM Signaling	3,15E00	2,86E-01	-2,357	ABL1,ATF4,BID,BLM,BRCA1,CBX1,CBX5,CDK2,CHEK1,CREB1,CREB3L1,CREB3L2,GADD45A,MDC1,MDM4,NBN,NFKBIA,PPP2R1A,PTPA,RAD50,RAD51,RNF168,SMC2,SMC3,TOPBP1,TP53BP1
Cell Cycle Control of Chromosomal Replication	5,85E00	4,31E-01	-4,690	CDC45,CDC6,CDC7,CDK13,CDK14,CDK19,CDK2,MCM2,MCM3,MCM4,MCM6,MCM7,ORC1,ORC4,ORC5,ORC6,PCNA,POLA2,POLD1,POLE,PRIM1,RPA1
Th1 Pathway	1,32E00	2,19E-01	2,183	APH1A,APH1B,CCR5,CD40,CD86,HAVCR2,HLA-A,HLA-DMA,HLA-DQA1,HLA-DQB1,HLA-DRB5,IFNGR2,IL10RA,IL12RB1,IL12RB2,ITGB2,JAK2,NCSTN,NFIL3,SOCS3,STAT4
Crosstalk between Dendritic Cells and Natural Killer Cells	1,65E00	2,54E-01	3,317	ACTA2,ACTB,CD40,CD86,CSF2RB,FAS,FSCN1,HLA-A,HLA-DRB5,HLA-E,IL2RG,ITGAL,LTBR,RELA,RELB,TLR7
Systemic Lupus Erythematosus In T Cell Signaling Pathway	2,19E00	2,22E-01	3,042	ATF4,BCL6,CASP7,CASP8,CD86,CREB1,CREB3L1,CREB3L2,DNMT1,EZR,FAS,FCER1G,FOS,GADD45A,GNAI2,HLA-A,HLA-DMA,HLA-DQA1,HLA-DQB1,HLA-DRB5,HLA-E,ITGAL,KRAS,MAP2K1,MAP2K3,MAP2K5,ORAI1,PPP2R1A,PTK2,PTPA,RAB4A,RAC2,RAP1B,RAP2B,RDX,RHOB,RHOBTB1,ROCK1,ROCK2,SELPLG,SOS1
MicroRNA Biogenesis Signaling Pathway	0	1,49E-01	-2,858	ABL1,AHCTF1,BRCA1,DDX17,DIS3,DNAJB1,HMOX1,HNRNPD,HSP90AA1,IGF1,KRAS,MYC,NUP107,NUP153,NUP188,NUP54,POLR2C,POLR2J,QKI,RAP1B,RAP2B,SMAD3,SRSF1,ST13
Nitric Oxide Signaling in the Cardiovascular System	0	9,64E-02	-2,646	CACNA1D,CACNB2,FLT1,HSP90AA1,MAP2K1,PRKAA1,PRKAR2A,VEGFC
Factors Promoting Cardiogenesis in Vertebrates	0	1,49E-01	-2,309	ACVR1,ATF4,BMPR1A,CREB1,CREB3L1,CREB3L2,FZD1,MEF2C,MYC,PLCB3,PLCB4,ROCK1,ROCK2,TGFBR1
Regulation of eIF4 and p70S6K Signaling	0	1,46E-01	-2,121	EIF2S2,EIF3A,EIF4A1,EIF4A2,EIF4EBP2,EIF4G2,ITGA6,ITGA8,ITGAL,ITGAX,ITGB2,ITGB5,ITGB7,KRAS,MAP2K1,PABPC1,PPP2R1A,PTPA,RAP1B,RAP2B,RPSA,SHC1,SOS1
RANK Signaling in Osteoclasts	0	1,34E-01	-2,121	FOS,MAP2K1,MAP3K4,MITF,NFKBIA,NFKBIB,RELA,RELB,TAB2,TNFRSF11A,XIAP
Renin-Angiotensin Signaling	0	1,23E-01	-2,111	ADCY3,FOS,JAK2,KRAS,MAP2K1,PRKAR2A,PTK2,RAP1B,RAP2B,RELA,RELB,SHC1,SOS1
Role Of Chondrocytes In Rheumatoid Arthritis Signaling Pathway	0	1,42E-01	-2,000	CAPN2,CASP8,CEBPB,CEBPZ,FOS,IL1A,JAK2,MMP10,MMP12,MMP9,PLAU,PRKAA1,PRKAB2,RIPK1,TNFRSF1A,VEGFC
VDR/RXR Activation	0	1,19E-01	-2,000	CEBPB,CXCL10,FOXO1,GADD45A,PDGFA,PPARD,THBD
Growth Hormone Signaling	0	8,33E-02	-2,000	FOS,IGF1,JAK2,RPS6KA3,SOCS3
BAG2 Signaling Pathway	0	1,33E-01	-2,000	HSP90AA1,HSPA1L,MYC,PSMB10,PSMB3,PSMB4,PSMD3,PSMD8,RELA,RELB
Prolactin Signaling	0	1,48E-01	-1,897	CEBPB,FOS,JAK2,KRAS,MAP2K1,MYC,NR3C1,RAP1B,RAP2B,SHC1,SOCS3,SOS1
CNTF Signaling	0	1,4E-01	-1,890	JAK2,KRAS,MAP2K1,RAP1B,RAP2B,RPS6KA3,SOS1
Role of NANOG in Mammalian Embryonic Stem Cell Pluripotency	0	1,25E-01	-1,890	BMPR1A,FZD1,JAK2,KRAS,MAP2K1,RAP1B,RAP2B,RIF1,SHC1,SOS1
Pyridoxal 5'-phosphate Salvage Pathway	0	1,29E-01	-1,890	CDK2,GRK5,MAP2K1,MAP2K3,PIM1,PRKAA1,PRKX,PRPF4B
Role of NFAT in Cardiac Hypertrophy	0	1,44E-01	-1,789	ADCY3,CACNA1D,CACNB2,CAMK1,GNAI2,GNAS,GNB1,GNB4,GNG2,HDAC1,HDAC2,IGF1,KRAS,MAP2K1,MAP2K3,MEF2C,PLCB3,PLCB4,PRKAR2A,RAP1B,RAP2B,SHC1,SOS1,TGFBR1
p70S6K Signaling	0	1,25E-01	-1,732	GNAI2,IL2RG,KRAS,MAP2K1,PLCB3,PLCB4,PPP2R1A,PTPA,RAP1B,RAP2B,SFN,SHC1,SOS1,YWHAH
FcγRIIB Signaling in B Lymphocytes	0	1,31E-01	-1,633	CACNA1D,CACNB2,DOK1,KRAS,RAP1B,RAP2B,SHC1,SOS1
Aldosterone Signaling in Epithelial Cells	0	8,96E-02	-1,633	DNAJA1,DNAJB1,DNAJC11,DNAJC4,HSP90AA1,HSPA1L,KRAS,MAP2K1,PI4KA,PLCB3,PLCB4,SOS1
UVA-Induced MAPK Signaling	0	1,05E-01	-1,633	BCL2L1,FOS,KRAS,PLCB3,PLCB4,RAP1B,RAP2B,RPS6KA3,TNKS2
HIPPO signaling	0	9,33E-02	-1,633	PPP2R1A,PTPA,SFN,SMAD3,STK3,TJP2,YWHAH
SNARE Signaling Pathway	0	1,33E-01	-1,508	ADCY3,CACNB2,MYO10,NAPG,PRKAR2A,RAB22A,RAB39A,SGTA,STXBP3,STXBP4,STXBP6
Synaptic Long Term Potentiation	0	1,38E-01	-1,508	ATF4,CREB1,CREB3L1,CREB3L2,GNA11,GNA15,KRAS,MAP2K1,PLCB3,PLCB4,PRKAR2A,RAP1B,RAP2B
GPCR-Mediated Nutrient Sensing in Enteroendocrine Cells	0	1,51E-01	-1,508	ADCY3,CACNA1D,CACNB2,GNA11,GNA15,GNAI2,GNAS,GNG2,PLCB3,PLCB4,PRKAR2A
eNOS Signaling	0	1,07E-01	-1,414	ADCY3,CASP8,FLT1,GNAS,HSP90AA1,HSPA1L,NOSIP,PRKAA1,PRKAB2,PRKAR2A,VEGFC
IL-2 Signaling	0	1,4E-01	-1,414	FOS,IL2RG,KRAS,MAP2K1,RAP1B,RAP2B,SHC1,SOS1
IL-17A Signaling in Airway Cells	0	1,02E-01	-1,342	JAK2,MAP2K1,NFKBIA,NFKBIB,RELA,RELB
UVC-Induced MAPK Signaling	0	1,06E-01	-1,342	FOS,KRAS,MAP2K1,RAP1B,RAP2B
EGF Signaling	0	9,43E-02	-1,342	FOS,MAP2K1,RASA1,SHC1,SOS1
SPINK1 General Cancer Pathway	0	1,11E-01	-1,342	JAK2,KRAS,MAP2K1,RAP1B,RAP2B
Apelin Cardiomyocyte Signaling Pathway	0	6,76E-02	-1,342	CAT,GNA11,GNAI2,PLCB3,PLCB4
Kinetochore Metaphase Signaling Pathway	0	7,29E-02	-1,342	ANAPC2,CENPK,CENPU,KNTC1,MIS12,SMC3,STAG1
EIF2 Signaling	0	1,3E-01	-1,291	ACTA2,ACTB,ATF4,ATF5,BCL2,EIF2S2,EIF3A,EIF4A1,EIF4A2,EIF4G2,KRAS,MAP2K1,MYC,PABPC1,PPP1R15A,RAP1B,RAP2B,RPL11,RPL8,RPSA,SHC1,SOS1,TRIB3,XIAP
Insulin Receptor Signaling	0	1,33E-01	-1,291	CRK,FOXO1,GRB10,INPP5K,INPPL1,JAK2,KRAS,MAP2K1,PRKAR2A,RAP1B,RAP2B,RAPGEF1,SHC1,SOCS3,SOS1,STXBP4
IL-13 Signaling Pathway	0	1,22E-01	-1,265	BCL2L1,FGR,FOSL2,JAK2,PDGFA,POSTN,ROCK1,ROCK2,SOCS3,STAT6
Calcium Signaling	0	1,39E-01	-1,265	ACTA2,ASPH,ATF4,ATP2B1,CACNA1D,CACNB2,CAMK1,CREB1,CREB3L1,CREB3L2,HDAC1,HDAC2,MEF2C,MYO10,PRKAR2A,RAP1B,RAP2B
Mouse Embryonic Stem Cell Pluripotency	0	1,36E-01	-1,155	BMPR1A,FZD1,ID3,JAK2,KRAS,MAP2K1,MYC,RAP1B,RAP2B,SOS1,TAB1,XIAP
Neuropathic Pain Signaling In Dorsal Horn Neurons	0	9,72E-02	-1,134	CAMK1,CREB1,FOS,KCNN4,PLCB3,PLCB4,PRKAR2A
Granzyme A Signaling	0	1,09E-01	-1,134	H1-10,NDUFA2,NDUFAB1,NDUFB10,NDUFB3,NDUFS8,NME1
Endothelin-1 Signaling	0	1,48E-01	-1,091	ADCY3,CASP7,CASP8,FOS,GNA11,GNA15,GNAI2,GNAS,HMOX1,KRAS,MYC,NAPEPLD,PLA2G12A,PLA2G5,PLA2G7,PLCB3,PLCB4,RAP1B,RAP2B,SHC1,SOS1
Thyroid Cancer Signaling	0	1,43E-01	-1,000	FOS,FOXO1,IGF1,KRAS,MAP2K1,MYC,RAP1B,RAP2B,SHC1
Leptin Signaling in Obesity	0	1,36E-01	-1,000	ADCY3,FOXO1,JAK2,MAP2K1,PLCB3,PLCB4,PRKAR2A,SOCS3
ERBB Signaling	0	1,11E-01	-1,000	FOS,FOXO1,KRAS,MAP2K1,MAP2K3,RAP1B,RAP2B,SHC1,SOS1
PCP (Planar Cell Polarity) Pathway	0	1,35E-01	-1,000	FZD1,JUND,ROCK1,ROCK2,VANGL1
Apelin Pancreas Signaling Pathway	0	1,28E-01	-1,000	PRKAA1,PRKAB2,PRKAR2A,RELA,RELB
14-3-3-mediated Signaling	0	1,32E-01	-0,905	BAX,FOS,FOXO1,KRAS,MAP2K1,PLCB3,PLCB4,RAP1B,RAP2B,SFN,TNFRSF1A,TUBA4A,VIM,YWHAH
Dopamine-DARPP32 Feedback in cAMP Signaling	0	1,19E-01	-0,905	ADCY3,ATF4,CACNA1D,CACNB2,CREB1,CREB3L1,CREB3L2,GNAI2,GNAS,KCNJ2,PLCB3,PLCB4,PPP2R1A,PRKAR2A,PTPA
Gustation Pathway	0	1,41E-01	-0,905	ADCY3,CACNA1D,CACNB2,DAGLB,KCNN4,LPL,ORAI1,ORAI2,P2RX7,P2RY12,PRKAR2A
mTOR Signaling	0	1,22E-01	-0,832	EIF3A,EIF4A1,EIF4A2,EIF4EBP2,EIF4G2,FKBP1A,HMOX1,KRAS,NAPEPLD,PPP2R1A,PRKAA1,PRKAB2,PTPA,RAC2,RAP1B,RAP2B,RHOB,RHOBTB1,RICTOR,RPS6KA3,RPSA,VEGFC
Netrin Signaling	0	1,33E-01	-0,816	CACNA1D,CACNB2,ENAH,PRKAR2A,RAC2,UNC5B
PI3K Signaling in B Lymphocytes	0	1,49E-01	-0,728	ABL1,ATF4,ATF5,C3,CD40,CREB1,FOS,KRAS,MAP2K1,NFKBIA,NFKBIB,PLCB3,PLCB4,RAP1B,RAP2B,RELA,RELB,VAV3
ERB2-ERBB3 Signaling	0	1,43E-01	-0,707	FOXO1,KRAS,MAP2K1,MYC,RAP1B,RAP2B,SHC1,SOS1
WNT/β-catenin Signaling	0	1,27E-01	-0,632	ACVR1,FZD1,HDAC1,KREMEN1,MAP4K1,MYC,PPARD,PPP2R1A,PTPA,RARG,SOX4,TAB1,TGFBR1,TLE3,TLE4,UBC
CDK5 Signaling	0	1,47E-01	-0,577	ABL1,ADCY3,CABLES1,CDK5R1,GNAS,ITGA6,KRAS,LAMA3,MAP2K1,PPP2R1A,PRKAR2A,PTPA,RAP1B,RAP2B
Synaptogenesis Signaling Pathway	0	1,42E-01	-0,577	ACTR3,ADCY3,AP2A2,APOE,ARHGEF7,ARPC1B,ARPC2,ATF4,CACNB2,CDH11,CREB1,CREB3L1,CREB3L2,CRK,EIF4EBP2,EPHA2,FGR,KRAS,MAP1B,NAPG,PRKAR2A,RAP1B,RAP2B,RAPGEF1,SGTA,SHC1,SOS1,STXBP3,STXBP4,STXBP6,THBS1
Production of Nitric Oxide and Reactive Oxygen Species in Macrophages	0	1,45E-01	-0,471	APOC2,APOE,CAT,CYBB,FOS,IFNGR2,JAK2,LYZ,MAP2K1,MAP3K4,NFKBIA,NFKBIB,PCYOX1,PPP2R1A,PTPA,RAC2,RAP1B,RELA,RELB,RHOB,RHOBTB1,SPI1,TNFRSF1A
Pulmonary Healing Signaling Pathway	0	1,32E-01	-0,447	BMPR1A,ETV5,FGR,FZD1,JAG1,KRAS,MMP10,MMP12,MMP9,MYC,NFKBIA,PECAM1,PRKAA1,PRKAB2,RAP1B,RAP2B,SOS1,THBS1,TNFRSF1A,VEGFC
PXR/RXR Activation	0	1,32E-01	-0,447	ABCB1,FOXO1,NR3C1,PRKAR2A,RELA
Melanoma Signaling	0	1,28E-01	-0,447	KRAS,MAP2K1,MITF,RAP1B,RAP2B,RB1
ID1 Signaling Pathway	0	1,35E-01	-0,426	ACVR1,APP,ATAD5,BAX,BCL2,BCL2L1,BMPR1A,CCNE1,FGR,KRAS,MMP9,MYC,PARK7,RAP1B,RAP2B,S100A9,SMAD3,TGFBR1,TNFRSF1A,USP1,VEGFC,VIM
Melatonin Signaling	0	1,32E-01	-0,378	GNAI2,MAP2K1,MAP2K3,MAP2K5,PLCB3,PLCB4,PRKAR2A
Endometrial Cancer Signaling	0	1,27E-01	-0,378	CTNNA1,KRAS,MAP2K1,MYC,RAP1B,RAP2B,SOS1
BEX2 Signaling Pathway	0	1,43E-01	-0,333	BAK1,BCL2,MAP2,NFKBIA,PPP2R1A,PTPA,RELA,RELB,SMARCB1,VEGFC
NAD Signaling Pathway	0	1,09E-01	-0,302	CEBPB,H1-10,IGF1,LDHA,POLR2C,POLR2J,PRKAA1,PRKAB2,SIRT2,SIRT4,SLC7A5,TNKS2,TPCN2
D-myo-inositol-5-phosphate Metabolism	0	1,09E-01	-0,277	DUSP23,INPPL1,NOCT,NUDT1,PLCB3,PLCB4,PLPP6,PPP2R1A,PPP4R1,PRUNE1,PSPH,PTPA,PTPN22,PXYLP1,RASA1,RNGTT,SOCS3
Breast Cancer Regulation by Stathmin1	0	1,42E-01	-0,149	ADGRE1,ADGRE5,ARHGEF7,ATF4,C3AR1,CALCRL,CAMK1,CCR3,CCR5,CDK2,CREB1,CREB3L1,CREB3L2,E2F3,E2F6,FZD1,GNB1,GNB4,GNG2,GPR132,GPR137B,GPR141,GPR146,GPR84,HCAR2,HRH2,IGF1,KRAS,MAP2K1,MMP9,P2RY12,PLCB3,PLCB4,PPP2R1A,PRKAR2A,PTGER1,PTGIR,PTPA,RAC2,RAP1B,RAP2B,RPS6KA3,S1PR4,SHC1,SLC52A2,SOS1,TUBA4A,VEGFC
CDX Gastrointestinal Cancer Signaling Pathway	0	1,23E-01	0,000	BLM,CDK2,CYBB,FOS,FZD1,IL1A,JAK2,MAP2K1,OSM,PNN,RAC2,RELA,RELB,TNFSF12,TNFSF14
Fc Epsilon RI Signaling	0	1,41E-01	0,000	FCER1G,INPP5K,INPPL1,KRAS,LCP2,MAP2K1,MAP2K3,PLA2G12A,PLA2G5,RAC2,RAP1B,RAP2B,SOS1,VAV3
LPS-stimulated MAPK Signaling	0	1,43E-01	0,000	CREB1,FOS,KRAS,MAP2K1,MAP2K3,NFKBIA,NFKBIB,RAP1B,RAP2B,RELA,RELB
NF-κB Activation by Viruses	0	1,39E-01	0,000	CCR5,ITGA6,KRAS,NFKBIA,NFKBIB,RAP1B,RAP2B,RELA,RELB,RIPK1
Antiproliferative Role of Somatostatin Receptor 2	0	1,45E-01	0,000	GNB1,GNB4,GNG2,KRAS,MAP2K1,RAP1B,RAP2B,SLC39A7,SMARCC2
Retinoic acid Mediated Apoptosis Signaling	0	1,14E-01	0,000	BID,CASP8,RARG,TNKS2
Endocannabinoid Neuronal Synapse Pathway	0	1,41E-01	0,277	ADCY3,CACNA1D,CACNB2,DAGLA,GNA11,GNA15,GNAI2,GNB1,GNB4,GNG2,NAPEPLD,PLCB3,PLCB4,PRKAR2A
D-myo-inositol (1,4,5,6)-Tetrakisphosphate Biosynthesis	0	1,04E-01	0,302	DUSP23,INPPL1,NOCT,NUDT1,PLPP6,PPP2R1A,PPP4R1,PRUNE1,PSPH,PTPA,PTPN22,PXYLP1,RASA1,RNGTT,SOCS3
D-myo-inositol (3,4,5,6)-tetrakisphosphate Biosynthesis	0	1,04E-01	0,302	DUSP23,INPPL1,NOCT,NUDT1,PLPP6,PPP2R1A,PPP4R1,PRUNE1,PSPH,PTPA,PTPN22,PXYLP1,RASA1,RNGTT,SOCS3
Pyroptosis Signaling Pathway	0	1,3E-01	0,333	BAX,CASP8,GBP3,IL1A,P2RX7,PRKAR2A,TLR1,TLR7,TNFRSF1A
TREM1 Signaling	0	1,33E-01	0,378	CD40,CD86,ITGAX,JAK2,RELA,RELB,TLR1,TLR7
Polyamine Regulation in Colon Cancer	0	1,27E-01	0,378	FOS,KRAS,MAP2K1,MAP2K3,MAP2K5,MYC,SRM
Role Of Osteoblasts In Rheumatoid Arthritis Signaling Pathway	0	1,35E-01	0,447	BCL2,BMPR1A,CTSC,CTSD,CTSH,CTSZ,FZD1,IGF1,IL1A,JAK2,MMP10,MMP12,MMP9,OSM,SMURF2,STAT2,STAT4,STAT6,TNFSF12,TNFSF14,VEGFC
Stearate Biosynthesis I (Animals)	0	1,33E-01	0,447	ACSL3,ACSL4,ELOVL1,FASN,PTGR2,SLC27A1
Superpathway of Inositol Phosphate Compounds	0	1,11E-01	0,471	DUSP23,INPP5K,INPPL1,IP6K1,NOCT,NUDT1,PI4K2A,PI4KA,PLCB3,PLCB4,PLPP6,PPP2R1A,PPP4R1,PRUNE1,PSPH,PTPA,PTPN22,PXYLP1,RASA1,RNGTT,SOCS3
3-phosphoinositide Degradation	0	1,09E-01	0,535	DUSP23,INPP5K,INPPL1,MTMR14,NOCT,NUDT1,PLPP6,PPP2R1A,PPP4R1,PRUNE1,PSPH,PTPA,PTPN22,PXYLP1,RASA1,RNGTT,SOCS3
Dilated Cardiomyopathy Signaling Pathway	0	1,31E-01	0,707	ACTA2,ACTB,ADCY3,BAG3,BAX,BCL2,CACNA1D,CACNB2,CAMK1,DAG1,GNAS,MYO10,PRKAR2A
Role of Pattern Recognition Receptors in Recognition of Bacteria and Viruses	0	1,43E-01	0,707	C1QB,C3,C3AR1,CLEC6A,CREB1,IL1A,OAS2,OSM,RELA,RELB,RIGI,RNASEL,TLR1,TLR7,TNFSF12,TNFSF14
Autophagy	0	1,5E-01	0,784	ATF4,ATG9A,BCL2,BNIP3,CREB1,CREB3L1,CREB3L2,FOS,FOXO1,GABARAP,GORASP2,IGF1,LAMP1,MAP1LC3B,MAP2K1,MYC,PI4K2A,PPP2R1A,PRKAA1,PRKAB2,PRKAR2A,PTPA,RGS19,RIPK1,SLC7A5,TFEB,TNFRSF1A,VPS11,VPS18
3-phosphoinositide Biosynthesis	0	1,01E-01	0,832	DUSP23,INPPL1,NOCT,NUDT1,PI4K2A,PI4KA,PLPP6,PPP2R1A,PPP4R1,PRUNE1,PSPH,PTPA,PTPN22,PXYLP1,RASA1,RNGTT,SOCS3
Xenobiotic Metabolism General Signaling Pathway	0	1,2E-01	0,832	GSTM5,GSTO1,HMOX1,KRAS,MAP2K1,MAP2K3,MAP2K5,MAP3K4,MGST1,MGST3,NQO1,RAP1B,RAP2B
Lymphotoxin β Receptor Signaling	0	1,4E-01	1,000	BCL2L1,LTBR,NFKBIA,RELA,RELB,TNFSF14,TRAF1
Heparan Sulfate Biosynthesis	0	1,16E-01	1,000	ALDH2,CHST11,CHST12,DTD2,HS2ST1
Heparan Sulfate Biosynthesis (Late Stages)	0	1,35E-01	1,000	ALDH2,CHST11,CHST12,DTD2,HS2ST1
Inhibition of Matrix Metalloproteases	0	1,33E-01	1,000	ADAM17,MMP10,MMP12,MMP9
Reelin Signaling in Neurons	0	1,42E-01	1,291	ACTR3,APOE,APP,ARHGEF7,ARPC1B,ARPC2,CDK5R1,CRK,FGR,MAP1B,MAP2K1,MAP2K3,MAP2K5,MAP4K1,MAPK8IP3,RAP1B,RAPGEF1
Inhibition of ARE-Mediated mRNA Degradation Pathway	0	1,26E-01	1,387	CNOT1,CNOT6,DCP2,DIS3,PPP2R1A,PRKAR2A,PSMB10,PSMB3,PSMB4,PSMD3,PSMD8,PTPA,SFN,TNFRSF1A,TNFSF12,TNFSF14,YWHAH,ZFP36L1
Assembly of RNA Polymerase II Complex	0	1,49E-01	1,890	GTF2H1,GTF2H4,GTF2H5,POLR2C,POLR2J,TAF4,TAF9B
Phosphatidylglycerol Biosynthesis II (Non-plastidic)	0	1,48E-01	2,000	CDS2,CRLS1,LPCAT3,PGS1
Type II Diabetes Mellitus Signaling	0	1,44E-01	2,333	ACSL3,ACSL4,ADIPOR2,CACNA1D,CACNB2,CEBPB,NFKBIA,NFKBIB,PKM,PRKAA1,PRKAB2,RELA,RELB,SLC27A1,SOCS3,TNFRSF1A
Xenobiotic Metabolism PXR Signaling Pathway	0	1,36E-01	2,500	ABCB1,ALDH16A1,ALDH2,ALDH9A1,CAT,CDK2,CHST11,CHST12,GSTM5,GSTO1,HS2ST1,HSP90AA1,MGST1,MGST3,PRKAR2A,SCAND1
Oxidative Phosphorylation	0	1,04E-01	2,530	ATP5F1D,ATP5MC1,ATP5MC2,COX4I1,COX5A,NDUFA2,NDUFAB1,NDUFB10,NDUFB3,NDUFS8
Hepatic Cholestasis	0	1,44E-01	#NUM!	ABCB1,ADCY3,IL1A,IRAK2,LY96,MAP3K4,NFKBIA,NFKBIB,OSM,PPRC1,PRKAR2A,RELA,RELB,TIRAP,TJP2,TNFRSF1A,TNFSF12,TNFSF14
Mitochondrial Dysfunction	0	1,47E-01	#NUM!	APH1A,APH1B,APP,ATP5F1D,ATP5MC1,ATP5MC2,BCL2,CASP8,CAT,COX4I1,COX5A,FIS1,FURIN,GLRX2,NCSTN,NDUFA2,NDUFAB1,NDUFB10,NDUFB3,NDUFS8,PARK7,PRDX5
FXR/RXR Activation	0	1,5E-01	#NUM!	APOC2,APOE,C3,FASN,FOXO1,IL1A,LPL,PCYOX1,TF
Tight Junction Signaling	0	1,34E-01	#NUM!	ACTA2,ACTB,CPSF6,CTNNA1,EPB41,F11R,FOS,MYO10,NAPG,PPP2R1A,PRKAR2A,PTPA,RELA,RELB,TGFBR1,TJP2,TNFRSF1A,VCL,YBX3
TR/RXR Activation	0	6,78E-02	#NUM!	ENO1,FASN,LDLR,THRA
RAR Activation	0	1,39E-01	#NUM!	ACTB,ADCY3,CSF2RB,CSK,FOS,GTF2H1,GTF2H4,GTF2H5,JAK2,KAT2B,MAP2K1,PHF10,PNRC1,PRKAR2A,RARG,RELA,RELB,SCAND1,SMAD3,SMARCB1,SMARCC2,TAF4,TNIP1
IL-22 Signaling	0	4,76E-02	#NUM!	SOCS3
Airway Pathology in Chronic Obstructive Pulmonary Disease	0	1,13E-01	#NUM!	FGF13,IL1A,MMP9,OSM,TNFSF12,TNFSF14
IL-9 Signaling	0	1,25E-01	#NUM!	IL2RG,RELA,RELB,SOCS3
Role of Cytokines in Mediating Communication between Immune Cells	0	0.05	#NUM!	IL1A
Cellular Effects of Sildenafil (Viagra)	0	1,4E-01	#NUM!	ACTA2,ACTB,ADCY3,CACNA1D,CACNB2,GNAS,KCNN4,MYO10,PDE4A,PLCB3,PLCB4,PRKAR2A
Mitotic Roles of Polo-Like Kinase	0	1,38E-01	#NUM!	ANAPC2,CDC7,HSP90AA1,PLK3,PPP2R1A,PTPA,SMC3,WEE1
Maturity Onset Diabetes of Young (MODY) Signaling	0	1,33E-01	#NUM!	APOC2,APOE,CACNA1D,CACNB2
Human Embryonic Stem Cell Pluripotency	0	1,44E-01	#NUM!	ACVR1,BMPR1A,FOXO1,FZD1,GNA11,GNA15,GNAI2,GNAS,GNB1,GNB4,GNG2,PDGFA,PDGFRB,S1PR4,SMAD3,TGFBR1
Basal Cell Carcinoma Signaling	0	2,78E-02	#NUM!	FZD1
Cleavage and Polyadenylation of Pre-mRNA	0	8,33E-02	#NUM!	CPSF6
Systemic Lupus Erythematosus Signaling	0	1,24E-01	#NUM!	CD40,CD86,FCER1G,FCGR2A,FOS,HLA-A,HLA-E,IL1A,KRAS,LSM12,PRPF38B,PRPF4B,RAP1B,RAP2B,SNRPB,SNRPD3,SOS1,TLR7
Role of Osteoblasts, Osteoclasts and Chondrocytes in Rheumatoid Arthritis	0	1,08E-01	#NUM!	ADAM17,BCL2,BMPR1A,CSF1R,FOS,FOXO1,FZD1,IGF1,IL1A,MAP2K3,NFKBIA,NFKBIB,RELA,TAB2,TNFRSF11A,TNFRSF1A,XIAP
Role of Macrophages, Fibroblasts and Endothelial Cells in Rheumatoid Arthritis	0	1,45E-01	#NUM!	ATF4,CEBPB,CEBPZ,CREB1,CREB3L1,CREB3L2,FOS,FZD1,IL1A,IRAK2,JAK2,KRAS,LTBR,MAP2K1,MAP2K3,MIF,MYC,NFKBIA,NFKBIB,OSM,PDGFA,PLCB3,PLCB4,RAP1B,RAP2B,RELA,RIPK1,ROCK1,ROCK2,SOCS3,TLR1,TLR7,TNFRSF1A,TRAF1,VEGFC
Role of WNT/GSK-3β Signaling in the Pathogenesis of Influenza	0	2,56E-02	#NUM!	FZD1
MSP-RON Signaling Pathway	0	1,25E-01	#NUM!	ACTA2,ACTB,CSF2RB,ITGB2,JAK2
Inhibition of Angiogenesis by TSP1	0	9,68E-02	#NUM!	MMP9,TGFBR1,THBS1
Role of Tissue Factor in Cancer	0	1,43E-01	#NUM!	BCL2L1,CCN1,FGR,GNA11,GNA15,ITGA6,JAK2,KRAS,P4HB,PLAUR,RAP1B,RAP2B,RPS6KA3,VEGFC
Assembly of RNA Polymerase I Complex	0	9,09E-02	#NUM!	UBTF
Spliceosomal Cycle	0	6,98E-02	#NUM!	DHX15,SF3B1,U2AF2
Role of IL-17A in Arthritis	0	1,18E-01	#NUM!	MAP2K1,MAP2K3,NFKBIA,NFKBIB,RELA,RELB
IL-17A Signaling in Gastric Cells	0	1,3E-01	#NUM!	CXCL10,FOS,RELA
Role of IL-17A in Psoriasis	0	1,11E-01	#NUM!	S100A9
Differential Regulation of Cytokine Production in Intestinal Epithelial Cells by IL-17A and IL-17F	0	7,14E-02	#NUM!	IL1A
Role of JAK2 in Hormone-like Cytokine Signaling	0	1,38E-01	#NUM!	JAK2,SH2B3,SHC1,SOCS3
Role of JAK family kinases in IL-6-type Cytokine Signaling	0	1,2E-01	#NUM!	JAK2,OSM,SOCS3
Gap Junction Signaling	0	1,47E-01	#NUM!	ACTA2,ACTB,ADCY3,DBN1,GNAI2,GNAS,KRAS,MAP2K1,MAP2K5,PLCB3,PLCB4,PRKAR2A,RAP1B,RAP2B,SGSM3,SLC39A7,SMARCC2,SOS1,TJP2,TUBA4A
Hematopoiesis from Pluripotent Stem Cells	0	1,5E-01	#NUM!	FCER1G,IL1A,KITLG
Hematopoiesis from Multipotent Stem Cells	0	1,43E-01	#NUM!	KITLG
Transcriptional Regulatory Network in Embryonic Stem Cells	0	1,25E-01	#NUM!	CDYL,RIF1,SMARCAD1
nNOS Signaling in Neurons	0	2,94E-02	#NUM!	CAPN2
nNOS Signaling in Skeletal Muscle Cells	0	1,2E-01	#NUM!	CACNA1D,CACNB2,DAG1
Bupropion Degradation	0	1,25E-01	#NUM!	CYP1B1
Glucose and Glucose-1-phosphate Degradation	0	1,25E-01	#NUM!	HK3
Thyroid Hormone Metabolism II (via Conjugation and/or Degradation)	0	1,43E-01	#NUM!	B4GAT1
Nicotine Degradation III	0	1,43E-01	#NUM!	B4GAT1,CYP1B1
Prostanoid Biosynthesis	0	0.1	#NUM!	PTGES
Isoleucine Degradation I	0	1,18E-01	#NUM!	BCAT2,ECHS1
Androgen Biosynthesis	0	1,25E-01	#NUM!	EBP
CDP-diacylglycerol Biosynthesis I	0	1,2E-01	#NUM!	CDS2,CRLS1,LPCAT3
Superpathway of Citrulline Metabolism	0	9,09E-02	#NUM!	ASS1
Melatonin Degradation I	0	1,43E-01	#NUM!	B4GAT1,CYP1B1
NAD Salvage Pathway II	0	1,25E-01	#NUM!	NT5M,PXYLP1
Phosphatidylethanolamine Biosynthesis II	0	1,25E-01	#NUM!	CEPT1
Estrogen Biosynthesis	0	4,76E-02	#NUM!	CYP1B1
Chondroitin Sulfate Biosynthesis	0	0.1	#NUM!	CHST11,CHST12,HS2ST1
1D-myo-inositol Hexakisphosphate Biosynthesis II (Mammalian)	0	1,25E-01	#NUM!	INPP5K,INPPL1
Calcium Transport I	0	1,43E-01	#NUM!	ATP2B1
NAD Phosphorylation and Dephosphorylation	0	1,43E-01	#NUM!	PXYLP1
Nicotine Degradation II	0	1,18E-01	#NUM!	B4GAT1,CYP1B1
Valine Degradation I	0	1,5E-01	#NUM!	BCAT2,BCKDHA,ECHS1
Superpathway of D-myo-inositol (1,4,5)-trisphosphate Metabolism	0	1,43E-01	#NUM!	IMPA1,INPP5K,INPPL1
D-myo-inositol (1,3,4)-trisphosphate Biosynthesis	0	1,25E-01	#NUM!	INPP5K,INPPL1
TCA Cycle II (Eukaryotic)	0	1,05E-01	#NUM!	DLST,MDH2
Leucine Degradation I	0	1,25E-01	#NUM!	BCAT2
Bile Acid Biosynthesis, Neutral Pathway	0	1,43E-01	#NUM!	SCP2
Retinol Biosynthesis	0	1,3E-01	#NUM!	DAGLB,LPL,PNPLA2
Tryptophan Degradation III (Eukaryotic)	0	1,36E-01	#NUM!	CDYL,HACD1,PARK7
Ketolysis	0	1,25E-01	#NUM!	BDH1
Dolichyl-diphosphooligosaccharide Biosynthesis	0	1,11E-01	#NUM!	ALG5
Chondroitin Sulfate Biosynthesis (Late Stages)	0	1,3E-01	#NUM!	CHST11,CHST12,HS2ST1
Guanosine Nucleotides Degradation III	0	1,11E-01	#NUM!	NT5M
Adenosine Nucleotides Degradation II	0	9,09E-02	#NUM!	NT5M
Superpathway of Melatonin Degradation	0	1,05E-01	#NUM!	B4GAT1,CYP1B1
Histidine Degradation VI	0	1,25E-01	#NUM!	MICAL3
Pregnenolone Biosynthesis	0	1,25E-01	#NUM!	MICAL3
Acetone Degradation I (to Methylglyoxal)	0	1,25E-01	#NUM!	CYP1B1,PTGR2
Putrescine Degradation III	0	1,18E-01	#NUM!	ALDH2,ALDH9A1
GDP-glucose Biosynthesis	0	1,25E-01	#NUM!	HK3
Fatty Acid α-oxidation	0	1,43E-01	#NUM!	ALDH2,ALDH9A1
Methionine Degradation I (to Homocysteine)	0	1,5E-01	#NUM!	AHCYL2,MAT2A,THUMPD3
Superpathway of Methionine Degradation	0	9,38E-02	#NUM!	AHCYL2,MAT2A,THUMPD3
Superpathway of Geranylgeranyldiphosphate Biosynthesis I (via Mevalonate)	0	1,33E-01	#NUM!	HMGCS1,IDI1
Cysteine Biosynthesis III (mammalia)	0	1,43E-01	#NUM!	AHCYL2,MAT2A,THUMPD3
Agranulocyte Adhesion and Diapedesis	0	1,5E-01	#NUM!	ACTA2,ACTB,CCR3,CCR5,CXCL10,EZR,GNAI2,IL1A,ITGB2,ITGB7,MMP10,MMP12,MMP9,MYO10,PECAM1,RDX,SELPLG,TNFRSF1A
Granulocyte Adhesion and Diapedesis	0	1,34E-01	#NUM!	CCR3,CCR5,CXCL10,EZR,GNAI2,HRH2,IL1A,ITGB2,MMP10,MMP12,MMP9,PECAM1,RDX,SELPLG,TNFRSF1A
Role of p14/p19ARF in Tumor Suppression	0	1,15E-01	#NUM!	NPM1,RB1,UBTF
UVB-Induced MAPK Signaling	0	6,38E-02	#NUM!	FOS,MAP2K1,RPS6KA3
Vitamin-C Transport	0	1,11E-01	#NUM!	GSTO1,TXNRD1
Protein Ubiquitination Pathway	0	1,29E-01	#NUM!	ANAPC2,BRCA1,DNAJA1,DNAJB1,DNAJC11,DNAJC4,HLA-A,HLA-E,HSP90AA1,HSPA1L,PSMB10,PSMB3,PSMB4,PSMD3,PSMD8,SMURF2,TAP2,THOP1,UBC,UBE2A,UBE2G2,UBE2J2,UBE2T,UCHL1,USP1,USP28,USP31,USP37,USP49,VHL,XIAP
Endoplasmic Reticulum Stress Pathway	0	1,5E-01	#NUM!	ATF4,CASP7,MBTPS1
Xenobiotic Metabolism Signaling	0	1,46E-01	#NUM!	ABCB1,ALDH16A1,ALDH2,ALDH9A1,CAMK1,CAT,CHST11,CHST12,CYP1B1,GSTM5,GSTO1,HMOX1,HS2ST1,HSP90AA1,IL1A,KRAS,MAP2K1,MAP2K3,MAP2K5,MAP3K4,MGST1,MGST3,NQO1,PPP2R1A,PTPA,RAP1B,RAP2B,RELA,RELB,SCAND1
Serotonin Receptor Signaling	0	0.05	#NUM!	ADCY3
Phototransduction Pathway	0	9,09E-02	#NUM!	GNB1,PRKAR2A
Sonic Hedgehog Signaling	0	4,35E-02	#NUM!	PRKAR2A
Dopamine Receptor Signaling	0	8,93E-02	#NUM!	ADCY3,COMT,PPP2R1A,PRKAR2A,PTPA
Glutamate Receptor Signaling	0	1,43E-01	#NUM!	GLUL,GNB1,GNB4,GNG2,HOMER1
Inflammasome pathway	0	1,05E-01	#NUM!	CASP8,P2RX7
Cancer Drug Resistance By Drug Efflux	0	1,28E-01	#NUM!	ABCB1,FOXO1,KRAS,MAP2K1,RAP1B,RAP2B
FAT10 Signaling Pathway	0	1,37E-01	#NUM!	MAP1LC3B,PSMB10,PSMB3,PSMB4,PSMD3,PSMD8,UBA6
Ceramide Biosynthesis	2,04E-01	1,67E-01	#NUM!	DEGS2
Thioredoxin Pathway	2,04E-01	1,67E-01	#NUM!	TXNRD1
Phosphatidylcholine Biosynthesis I	2,04E-01	1,67E-01	#NUM!	CEPT1
Inositol Pyrophosphates Biosynthesis	2,04E-01	1,67E-01	#NUM!	IP6K1
Zymosterol Biosynthesis	2,04E-01	1,67E-01	#NUM!	MSMO1
Purine Nucleotides Degradation II (Aerobic)	2,18E-01	1,54E-01	#NUM!	IMPDH1,NT5M
Methylglyoxal Degradation III	2,18E-01	1,54E-01	#NUM!	AKR1A1,PTGR2
Dermatan Sulfate Biosynthesis	2,43E-01	1,52E-01	0,447	CHST11,CHST12,CHST14,DSEL,HS2ST1
Coronavirus Replication Pathway	2,46E-01	1,54E-01	1,000	BAG3,COPE,IFITM2,TUBA4A
Serotonin Degradation	2,46E-01	1,54E-01	2,000	AKR1A1,ALDH2,ALDH9A1,B4GAT1
Dopamine Degradation	2,49E-01	1,58E-01	#NUM!	ALDH2,ALDH9A1,COMT
Oxidative Ethanol Degradation III	2,49E-01	1,58E-01	#NUM!	ACSS2,ALDH2,ALDH9A1
Phenylalanine Degradation IV (Mammalian, via Side Chain)	2,51E-01	1,67E-01	#NUM!	ACSF3,ALDH2
γ-glutamyl Cycle	2,51E-01	1,67E-01	#NUM!	GGCT,GGT5
Role of Lipids/Lipid Rafts in the Pathogenesis of Influenza	2,53E-01	0.2	#NUM!	RSAD2
Sphingosine and Sphingosine-1-phosphate Metabolism	2,53E-01	0.2	#NUM!	ASAH1
Urea Cycle	2,53E-01	0.2	#NUM!	ASS1
Pentose Phosphate Pathway (Non-oxidative Branch)	2,53E-01	0.2	#NUM!	TALDO1
Acetyl-CoA Biosynthesis I (Pyruvate Dehydrogenase Complex)	2,53E-01	0.2	#NUM!	PDHB
Myo-inositol Biosynthesis	2,53E-01	0.2	#NUM!	IMPA1
Citrulline-Nitric Oxide Cycle	2,53E-01	0.2	#NUM!	ASS1
Sphingomyelin Metabolism	2,53E-01	0.2	#NUM!	SGMS1
Galactose Degradation I (Leloir Pathway)	2,53E-01	0.2	#NUM!	GALM
Aspartate Degradation II	2,53E-01	0.2	#NUM!	MDH2
Acetate Conversion to Acetyl-CoA	2,53E-01	0.2	#NUM!	ACSS2
FGF Signaling	2,61E-01	1,52E-01	-1,414	ATF4,CREB1,CREB3L1,CREB3L2,CRK,FGF13,MAP2K1,MAP2K3,MET,SOS1
IL-17 Signaling	2,71E-01	1,51E-01	-0,471	CEBPB,FOS,HSP90AA1,IL1A,JAK2,KRAS,MAP2K3,MMP9,OSM,RAP1B,RAP2B,RELA,RGS16,SRSF1,TAB2,TNFSF12,TNFSF14,VEGFC
Semaphorin Signaling in Neurons	2,71E-01	1,54E-01	#NUM!	MET,PLXNA3,PTK2,RAC2,RHOB,RHOBTB1,ROCK1,ROCK2
Sphingosine-1-phosphate Signaling	2,74E-01	1,52E-01	0,905	ADCY3,ASAH1,CASP7,CASP8,GNAI2,PDGFA,PDGFRB,PLCB3,PLCB4,PTK2,RAC2,RHOB,RHOBTB1,S1PR4
Amyloid Processing	2,76E-01	1,56E-01	-1,342	APH1A,APH1B,APP,CAPN2,CDK5R1,NCSTN,PRKAR2A
Glutathione Redox Reactions I	2,8E-01	1,67E-01	#NUM!	MGST1,MGST3,PTGES
SPINK1 Pancreatic Cancer Pathway	2,8E-01	1,67E-01	#NUM!	MMP12,SMAD3,TGFBR1
Apelin Cardiac Fibroblast Signaling Pathway	2,8E-01	1,67E-01	#NUM!	PRKAA1,PRKAB2,SERPINE1
Semaphorin Neuronal Repulsive Signaling Pathway	2,83E-01	1,53E-01	-1,291	ITGA6,ITGA8,ITGAL,ITGAX,ITGB2,ITGB5,ITGB7,MAP2K1,MAP2K3,MAP2K5,NRP2,PDE4A,PLXNA3,PLXND1,PRKAR2A,ROCK1,ROCK2,SMC3
April Mediated Signaling	2,83E-01	1,58E-01	-0,447	FOS,NFKBIA,NFKBIB,RELA,RELB,TRAF1
B Cell Activating Factor Signaling	2,83E-01	1,58E-01	#NUM!	FOS,NFKBIA,NFKBIB,RELA,RELB,TRAF1
Erythropoietin Signaling Pathway	2,87E-01	1,53E-01	-1,606	BCL2L1,CSF2RB,FOS,IL1A,JAK2,KRAS,MAP2K1,NFKBIA,NFKBIB,OSM,RAC2,RAP1B,RAP2B,RELA,RELB,SHC1,SOS1,TNFSF12,TNFSF14,XIAP
Cardiomyocyte Differentiation via BMP Receptors	2,91E-01	1,82E-01	#NUM!	BMPR1A,MEF2C
Urate Biosynthesis/Inosine 5'-phosphate Degradation	2,91E-01	1,82E-01	#NUM!	IMPDH1,NT5M
Mevalonate Pathway I	2,91E-01	1,82E-01	#NUM!	HMGCS1,IDI1
Salvage Pathways of Pyrimidine Ribonucleotides	2,94E-01	1,55E-01	-0,577	CDK2,CMPK2,GRK5,MAP2K1,MAP2K3,NME1,NME2,NME6,PIM1,PRKAA1,PRKX,PRPF4B,UCK2
Thrombopoietin Signaling	3,02E-01	1,58E-01	-1,667	FOS,JAK2,KRAS,MAP2K1,MYC,RAP1B,RAP2B,SHC1,SOS1
CREB Signaling in Neurons	3,06E-01	1,52E-01	-1,581	ADCY3,ADGRE1,ADGRE5,ATF4,BMPR1A,C3AR1,CACNA1D,CACNB2,CALCRL,CCR3,CCR5,CREB1,CREB3L1,CREB3L2,FLT1,FZD1,GNA11,GNA15,GNAI2,GNAS,GNB1,GNB4,GNG2,GPR132,GPR137B,GPR141,GPR146,GPR84,HCAR2,HRH2,IGF1,KRAS,MAP2K1,P2RY12,PDGFRB,PLCB3,PLCB4,POLR2C,POLR2J,PRKAR2A,PTGER1,PTGIR,RAP1B,RAP2B,S1PR4,SHC1,SLC52A2,SOS1,TGFBR1,TNFRSF11A
tRNA Charging	3,06E-01	1,62E-01	0,000	DARS1,EPRS1,HARS1,LARS2,NARS2,SARS2
Ephrin A Signaling	3,06E-01	1,62E-01	#NUM!	BCAR1,EPHA2,PTK2,ROCK1,ROCK2,VAV3
Renal Cell Carcinoma Signaling	3,07E-01	1,57E-01	-1,667	CRK,FOS,KRAS,MAP2K1,MET,RAP1B,RAP2B,RAPGEF1,SOS1,UBC,VHL
G Beta Gamma Signaling	3,13E-01	1,56E-01	-0,535	CACNA1D,CACNB2,GNA11,GNA15,GNAI2,GNAS,GNB1,GNB4,GNG2,KRAS,PRKAR2A,RAP1B,RAP2B,SHC1,SOS1
Glioma Invasiveness Signaling	3,14E-01	1,59E-01	0,000	KRAS,MMP9,PLAU,PLAUR,PTK2,RAC2,RAP1B,RAP2B,RHOB,RHOBTB1
Glutaryl-CoA Degradation	3,14E-01	1,76E-01	#NUM!	CDYL,HACD1,PARK7
Tryptophan Degradation X (Mammalian, via Tryptamine)	3,14E-01	1,76E-01	#NUM!	AKR1A1,ALDH2,ALDH9A1
Thrombin Signaling	3,15E-01	1,54E-01	-0,728	ADCY3,ARHGEF7,CAMK1,CREB1,GNA11,GNA15,GNAI2,GNAS,GNB1,GNB4,GNG2,KRAS,MAP2K1,PLCB3,PLCB4,PTK2,RAC2,RAP1B,RAP2B,RELA,RELB,RHOB,RHOBTB1,ROCK1,ROCK2,SHC1,SOS1
2-ketoglutarate Dehydrogenase Complex	3,18E-01	2,5E-01	#NUM!	DLST
Branched-chain α-keto acid Dehydrogenase Complex	3,18E-01	2,5E-01	#NUM!	BCKDHA
Spermine and Spermidine Degradation I	3,18E-01	2,5E-01	#NUM!	PAOX
Oxidized GTP and dGTP Detoxification	3,18E-01	2,5E-01	#NUM!	NUDT1
Gα12/13 Signaling	3,22E-01	1,57E-01	-0,832	CDH11,KRAS,MAP2K1,MEF2C,NFKBIA,NFKBIB,PTK2,PXN,RAP1B,RAP2B,RASA1,RELA,RELB,ROCK1,ROCK2,VAV3
Estrogen-Dependent Breast Cancer Signaling	3,25E-01	1,59E-01	-0,707	ATF4,CREB1,CREB3L1,CREB3L2,FOS,IGF1,KRAS,RAP1B,RAP2B,RELA,RELB
CD40 Signaling	3,34E-01	1,61E-01	0,333	CD40,FOS,MAP2K1,MAP2K3,MAP2K5,NFKBIA,NFKBIB,RELA,RELB,TRAF1
UDP-N-acetyl-D-galactosamine Biosynthesis II	3,38E-01	0.2	#NUM!	GPI,HK3
HMGB1 Signaling	3,41E-01	1,57E-01	0,535	FOS,IFNGR2,IL1A,KAT2B,KRAS,MAP2K1,MAP2K3,MAP2K5,OSM,RAC2,RAP1B,RAP2B,RELA,RELB,RHOB,RHOBTB1,SERPINE1,TNFRSF1A,TNFSF12,TNFSF14
Insulin Secretion Signaling Pathway	3,42E-01	1,56E-01	0,378	ADCY3,ATF4,CACNA1D,CACNB2,CREB1,CREB3L1,CREB3L2,EIF2S2,EIF4A1,EIF4A2,EIF4EBP2,EIF4G2,FGR,FURIN,GNA11,GNA15,GNAS,JAK2,NAPG,PABPC1,PDHB,PLCB3,PLCB4,PRKAR2A,RAP1B,SEC61A1,SEC61B,SLC2A8,STAT2,STAT4,STAT6
Macropinocytosis Signaling	3,44E-01	1,62E-01	-0,816	ANKFY1,CSF1R,ITGB2,ITGB5,ITGB7,KRAS,MET,PDGFA,RAP1B,RAP2B,USP6NL
Lipid Antigen Presentation by CD1	3,53E-01	1,88E-01	#NUM!	AP2A2,FCER1G,PSAP
D-myo-inositol (1,4,5)-trisphosphate Degradation	3,53E-01	1,88E-01	#NUM!	IMPA1,INPP5K,INPPL1
Non-Small Cell Lung Cancer Signaling	3,54E-01	1,61E-01	-1,342	ABL1,E2F3,E2F6,HDAC1,HDAC2,KRAS,MAP2K1,RAP1B,RAP2B,RASSF5,RB1,RBL1,SIN3A,SOS1
GPCR-Mediated Integration of Enteroendocrine Signaling Exemplified by an L Cell	3,56E-01	1,67E-01	0,000	ADCY3,GNA11,GNA15,GNAI2,GNAS,PLCB3,PLCB4,PRKAR2A
Eicosanoid Signaling	3,56E-01	1,67E-01	1,000	ALOX5AP,LTC4S,PLA2G12A,PLA2G5,PLA2G7,PTGER1,PTGES,PTGIR
IL-17A Signaling in Fibroblasts	3,59E-01	1,71E-01	#NUM!	CEBPB,FOS,NFKBIA,NFKBIB,RELA,RELB
Ceramide Signaling	3,63E-01	1,63E-01	0,577	BCL2,CTSD,FOS,KRAS,MAP2K1,PPP2R1A,PTPA,RAP1B,RAP2B,RELA,RELB,S1PR4,TNFRSF1A
Oxytocin In Spinal Neurons Signaling Pathway	3,66E-01	1,82E-01	-1,000	GNA11,PLCB3,SLC39A7,SMARCC2
Noradrenaline and Adrenaline Degradation	3,66E-01	1,82E-01	2,000	AKR1A1,ALDH2,ALDH9A1,COMT
IL-3 Signaling	3,73E-01	1,64E-01	-1,155	CSF2RB,FOS,FOXO1,JAK2,KRAS,MAP2K1,RAP1B,RAP2B,RAPGEF1,SHC1,SOS1,STAT6
Role of MAPK Signaling in Inhibiting the Pathogenesis of Influenza	3,76E-01	1,67E-01	-0,632	BAX,CXCL10,MAP2K1,MAP2K3,NFKBIA,NFKBIB,PLA2G12A,PLA2G5,PLA2G7,RPS6KA3
GP6 Signaling Pathway	3,8E-01	1,63E-01	-1,941	APBB1IP,COL12A1,COL18A1,COL1A2,COL3A1,COL4A5,COL5A2,COL6A1,FCER1G,FYB1,LAMA3,LCP2,PTK2,RAP1B,VAV3
Oxytocin In Brain Signaling Pathway	3,85E-01	1,61E-01	-1,342	ATF4,CACNA1D,CACNB2,CREB1,CREB3L1,CREB3L2,GNA11,GNAI2,GNB1,GNB4,GNG2,KRAS,MAP2K1,MEF2C,PLA2G12A,PLA2G5,PLA2G7,PLCB3,RAP1B,RAP2B,RGS2,SLC12A5
Endocannabinoid Developing Neuron Pathway	3,87E-01	1,62E-01	1,069	ADCY3,ATF4,BRCA1,CREB1,CREB3L1,CREB3L2,GNAI2,GNB1,GNB4,GNG2,KRAS,MAP2K1,MAP2K3,MAP2K5,PRKAR2A,RAC2,RAP1B,RAP2B
α-Adrenergic Signaling	3,91E-01	1,65E-01	-0,378	ADCY3,GNA11,GNA15,GNAI2,GNAS,GNB1,GNB4,GNG2,KRAS,MAP2K1,PHKA2,PRKAR2A,RAP1B,RAP2B
Regulation of IL-2 Expression in Activated and Anergic T Lymphocytes	3,91E-01	1,65E-01	0,535	FCER1G,FOS,KRAS,MAP2K1,NFKBIA,NFKBIB,RAP1B,RAP2B,RELA,RELB,SMAD3,SOS1,TGFBR1,VAV3
Regulation of the Epithelial-Mesenchymal Transition Pathway	3,92E-01	1,61E-01	#NUM!	ADAM17,APH1A,APH1B,FGF13,FZD1,JAG1,JAK2,KRAS,LOX,MAP2K1,MAP2K3,MAP2K5,MET,MMP9,NCSTN,PDGFRB,RAP1B,RAP2B,RELA,RELB,SMAD3,SOS1,TGFBR1
Extrinsic Prothrombin Activation Pathway	3,94E-01	2,22E-01	#NUM!	F13A1,THBD
Ketogenesis	3,94E-01	2,22E-01	#NUM!	BDH1,HMGCS1
γ-linolenate Biosynthesis II (Animals)	3,98E-01	0.2	#NUM!	ACSL3,ACSL4,SLC27A1
Regulation Of The Epithelial Mesenchymal Transition In Development Pathway	3,99E-01	1,69E-01	0,333	ADAM17,APH1A,APH1B,BRCA1,FZD1,JAG1,LOX,NCSTN,RELA,RELB
Role of JAK1 and JAK3 in γc Cytokine Signaling	3,99E-01	1,69E-01	#NUM!	CRLF2,IL21R,IL2RG,JAK2,KRAS,RAP1B,RAP2B,SHC1,SOCS3,STAT6
Amyotrophic Lateral Sclerosis Signaling	4,02E-01	1,67E-01	0,000	BAX,BCL2,BCL2L1,BID,CACNA1D,CACNB2,CAPN2,CASP7,CAT,GLUL,IGF1,VEGFC,XIAP
Glioma Signaling	4,04E-01	1,64E-01	-1,265	ABL1,CAMK1,E2F3,E2F6,HDAC1,HDAC2,IGF1,KRAS,MAP2K1,PDGFA,PDGFRB,RAP1B,RAP2B,RB1,RBL1,SHC1,SIN3A,SOS1
D-myo-inositol (1,4,5)-Trisphosphate Biosynthesis	4,05E-01	1,9E-01	0,000	PI4K2A,PI4KA,PLCB3,PLCB4
Ethanol Degradation II	4,05E-01	1,9E-01	2,000	ACSS2,AKR1A1,ALDH2,ALDH9A1
Regulation Of The Epithelial Mesenchymal Transition By Growth Factors Pathway	4,06E-01	1,61E-01	-0,626	FGF13,FOS,FOXO1,JAK2,KRAS,MAP2K1,MAP2K3,MAP2K5,MET,MMP9,PDGFA,PDGFRB,RAP1B,RAP2B,RELA,RELB,SHC1,SMAD3,SOS1,TAB1,TGFBR1,TNFRSF1A,TNFSF12,TNFSF14,VIM
Trehalose Degradation II (Trehalase)	4,11E-01	3,33E-01	#NUM!	HK3
Coenzyme A Biosynthesis	4,11E-01	3,33E-01	#NUM!	COASY
Phenylethylamine Degradation I	4,11E-01	3,33E-01	#NUM!	ALDH2
Palmitate Biosynthesis I (Animals)	4,11E-01	3,33E-01	#NUM!	FASN
Ascorbate Recycling (Cytosolic)	4,11E-01	3,33E-01	#NUM!	GSTO1
D-glucuronate Degradation I	4,11E-01	3,33E-01	#NUM!	AKR1A1
Inosine-5'-phosphate Biosynthesis II	4,11E-01	3,33E-01	#NUM!	PAICS
Uridine-5'-phosphate Biosynthesis	4,11E-01	3,33E-01	#NUM!	UMPS
Ceramide Degradation	4,11E-01	3,33E-01	#NUM!	ASAH1
Adenine and Adenosine Salvage I	4,11E-01	3,33E-01	#NUM!	APRT
Trans, trans-farnesyl Diphosphate Biosynthesis	4,11E-01	3,33E-01	#NUM!	IDI1
Glucocorticoid Biosynthesis	4,11E-01	3,33E-01	#NUM!	EBP
Fatty Acid β-oxidation III (Unsaturated, Odd Number)	4,11E-01	3,33E-01	#NUM!	ECI2
IL-12 Signaling and Production in Macrophages	4,14E-01	1,65E-01	#NUM!	APOC2,APOE,CD40,CEBPB,FOS,IL12RB1,IL12RB2,LYZ,MAP2K1,NFKBIA,NFKBIB,PCYOX1,RELA,RELB,SPI1,STAT4,STAT6
Role of Hypercytokinemia/hyperchemokinemia in the Pathogenesis of Influenza	4,15E-01	1,73E-01	-1,667	CXCL10,IFIT2,IFIT3,IL1A,OAS2,RIGI,RSAD2,STAT2,TLR7
WNT/Ca+ pathway	4,15E-01	1,73E-01	-0,816	ATF4,CREB1,CREB3L1,CREB3L2,FZD1,PLCB3,PLCB4,RELA,RELB
Synaptic Long Term Depression	4,18E-01	1,64E-01	-1,414	CACNA1D,CACNB2,GNA11,GNA15,GNAI2,GNAS,IGF1,KRAS,MAP2K1,PLA2G12A,PLA2G5,PLA2G7,PLCB3,PLCB4,PPP2R1A,PTPA,RAP1B,RAP2B,SLC39A7,SMARCC2
Nucleotide Excision Repair Pathway	4,2E-01	1,82E-01	#NUM!	GTF2H1,GTF2H4,GTF2H5,POLR2C,POLR2J,RPA1
NGF Signaling	4,21E-01	1,65E-01	-1,387	ATF4,BAX,CREB1,CREB3L1,CREB3L2,CRK,KRAS,MAP2K1,MAP3K4,RAP1B,RAP2B,RELA,RELB,ROCK1,ROCK2,RPS6KA3,SHC1,SOS1
ERBB4 Signaling	4,23E-01	1,72E-01	-1,890	ADAM17,APH1A,APH1B,KRAS,MAP2K1,NCSTN,RAP1B,RAP2B,SHC1,SOS1
Triacylglycerol Biosynthesis	4,27E-01	1,79E-01	1,633	CRLS1,ELOVL1,LPCAT3,LPIN1,LPIN2,PLPP5,PLPP6
Xenobiotic Metabolism CAR Signaling Pathway	4,29E-01	1,65E-01	2,524	ABCB1,ALDH16A1,ALDH2,ALDH9A1,CHST11,CHST12,GSTM5,GSTO1,HS2ST1,HSP90AA1,MAP2K1,MAP2K3,MAP2K5,MGST1,MGST3,PPP2R1A,PTPA,RACK1,SCAND1
Role of MAPK Signaling in the Pathogenesis of Influenza	4,31E-01	1,72E-01	#NUM!	BAX,BCL2,CXCL10,KRAS,MAP2K1,MAP2K3,PLA2G12A,PLA2G5,PLA2G7,RAP1B,RAP2B
Corticotropin Releasing Hormone Signaling	4,33E-01	1,67E-01	0,277	ADCY3,ATF4,CACNA1D,CACNB2,CREB1,CREB3L1,CREB3L2,FOS,GNAI2,GNAS,JUND,MAP2K1,MEF2C,PRKAR2A,RAP1B,SLC39A7,SMARCC2
VEGF Family Ligand-Receptor Interactions	4,38E-01	1,71E-01	-2,111	FLT1,FOS,KRAS,MAP2K1,NRP2,PLA2G12A,PLA2G5,RAP1B,RAP2B,SHC1,SOS1,VEGFC
IL-15 Signaling	4,38E-01	1,71E-01	-0,302	BCL2L1,IL2RG,JAK2,KRAS,MAP2K1,MYC,RAP1B,RAP2B,RELA,RELB,SHC1,STAT6
CCR5 Signaling in Macrophages	4,45E-01	1,71E-01	0,000	CACNA1D,CACNB2,CCR5,FAS,FCER1G,FOS,GNA11,GNA15,GNAI2,GNAS,GNB1,GNB4,GNG2
Airway Inflammation in Asthma	4,47E-01	0.2	#NUM!	IFNGR2,MMP9,OSM,RNASE2
RAN Signaling	4,48E-01	2,14E-01	#NUM!	KPNA1,KPNA3,XPO1
Colanic Acid Building Blocks Biosynthesis	4,48E-01	2,14E-01	#NUM!	GMDS,GPI,PMM1
Unfolded protein response	4,52E-01	1,71E-01	0,000	ATF4,BCL2,CEBPB,CEBPZ,DNAJA1,DNAJA4,DNAJB1,DNAJC11,DNAJC4,HSPA1L,INSIG1,MBTPS1,P4HB,PPP1R15A
4-1BB Signaling in T Lymphocytes	4,54E-01	1,88E-01	#NUM!	MAP2K1,NFKBIA,NFKBIB,RELA,RELB,TRAF1
Protein Kinase A Signaling	4,68E-01	1,61E-01	-1,151	ADCY3,ADD1,AKAP11,AKAP13,ANAPC2,ATF4,CREB1,CREB3L1,CREB3L2,DUSP3,DUSP7,FLNB,GDE1,GDPD1,GNAI2,GNAS,GNB1,GNB4,GNG2,H1-10,KDELR1,MAP2K1,NAPEPLD,NFKBIA,NFKBIB,PDE4A,PDE7A,PDE7B,PHKA2,PLCB3,PLCB4,PRKAR2A,PTK2,PTPN18,PTPN22,PTPN4,PXN,RAP1B,RELA,RELB,ROCK1,ROCK2,SFN,SMAD3,SMPDL3A,TGFBR1,TIMM50,UBASH3B,YWHAH
ICOS-ICOSL Signaling in T Helper Cells	4,87E-01	1,72E-01	1,508	CD40,CD86,CSK,FCER1G,HLA-A,HLA-DMA,HLA-DQA1,HLA-DQB1,HLA-DRB5,IL2RG,LCP2,NFKBIA,NFKBIB,RELA,RELB,SHC1
HOTAIR Regulatory Pathway	4,91E-01	1,69E-01	-1,886	COL1A2,COL3A1,EED,EZH2,HDAC1,HDAC2,MET,MMP10,MMP12,MMP9,MYC,NFKBIA,RELA,RELB,ROCK1,ROCK2,SETDB1,SUZ12,VIM,XIAP
Ethanol Degradation IV	4,94E-01	2,11E-01	1,000	ACSS2,ALDH2,ALDH9A1,CAT
LPS/IL-1 Mediated Inhibition of RXR Function	4,96E-01	1,68E-01	0,000	ABCB1,ABCG1,ACSL3,ACSL4,ALDH16A1,ALDH2,ALDH9A1,APOC2,APOE,CAT,CHST11,CHST12,CPT2,GSTM5,GSTO1,HMGCS1,HS2ST1,IL1A,LY96,MGST1,MGST3,SLC27A1,TNFRSF1A,XPO1
Communication between Innate and Adaptive Immune Cells	5,04E-01	1,82E-01	#NUM!	CD40,CD86,CXCL10,FCER1G,HLA-A,HLA-DRB5,HLA-E,IL1A,TLR1,TLR7
HER-2 Signaling in Breast Cancer	5,05E-01	1,65E-01	-0,557	AHCTF1,CASP7,CCNE1,CCNE2,COX4I1,COX5A,ELF2,ETS2,FCER1G,FGR,FOS,FOXO1,IL1A,ITGB2,ITGB5,ITGB7,KRAS,MAP2K1,MYC,NFKBIA,NFKBIB,NUP107,NUP153,NUP188,NUP54,RAP1B,RAP2B,RB1,RBL1,RELA,RELB,SMAD3,SOS1,XIAP
Histamine Degradation	5,06E-01	2,31E-01	#NUM!	ALDH2,ALDH9A1,HNMT
Parkinson's Signaling	5,06E-01	2,31E-01	#NUM!	PARK7,SNCAIP,UCHL1
Cardiac Hypertrophy Signaling	5,09E-01	1,66E-01	-1,890	ADCY3,ADSS2,CACNA1D,CACNB2,CREB1,GNA11,GNA15,GNAI2,GNAS,GNB1,GNB4,GNG2,IGF1,KRAS,MAP2K1,MAP2K3,MAP3K4,MAPKAPK3,MEF2C,PLCB3,PLCB4,PRKAR2A,RAC2,RAP1B,RAP2B,RHOB,RHOBTB1,ROCK1,ROCK2,SOS1,TAB1,TGFBR1
CCR3 Signaling in Eosinophils	5,2E-01	1,73E-01	-1,265	CCR3,GNA11,GNA15,GNAI2,GNAS,GNB1,GNB4,GNG2,KRAS,MAP2K1,PLA2G12A,PLA2G5,PLCB3,PLCB4,RAP1B,RAP2B,ROCK1,ROCK2
Glioblastoma Multiforme Signaling	5,27E-01	1,7E-01	-1,213	CCNE1,CCNE2,CDK2,E2F3,E2F6,FOXO1,FZD1,IGF1,KRAS,MAP2K1,MYC,PDGFA,PDGFRB,PLCB3,PLCB4,RAC2,RAP1B,RAP2B,RB1,RHOB,RHOBTB1,SHC1,SOS1
tRNA Splicing	5,29E-01	1,94E-01	0,378	GDE1,GDPD1,NAPEPLD,PDE4A,PDE7A,PDE7B,SMPDL3A
Docosahexaenoic Acid (DHA) Signaling	5,29E-01	1,94E-01	#NUM!	APP,BAX,BCL2,BCL2L1,BID,FOXO1,PNPLA2
T Cell Receptor Signaling	5,3E-01	1,69E-01	0,962	CD86,CSK,FCER1G,FOS,FYB1,HLA-A,HLA-DMA,HLA-DQA1,HLA-DQB1,HLA-DRB5,HLA-E,ITGAL,ITGB2,KRAS,LCP2,MAP2K1,MAP2K3,NFKBIA,NFKBIB,PTPN22,RAP1B,RAP2B,RASA1,RELA,RELB,SOS1,VAV3
Germ Cell-Sertoli Cell Junction Signaling	5,32E-01	1,7E-01	#NUM!	ACTA2,ACTB,ACTN1,BCAR1,CTNNA1,EPN1,EPN2,FER,ITGA6,KRAS,MAP2K1,MAP2K3,MAP3K4,PTK2,PXN,RAC2,RAP1B,RAP2B,RHOB,RHOBTB1,TGFBR1,TNFRSF1A,TUBA4A,VCL
BMP signaling pathway	5,4E-01	1,82E-01	-1,508	BMPR1A,CREB1,KRAS,MAP2K1,PRKAR2A,RAP1B,RAP2B,RELA,RELB,SOS1,TAB1,XIAP
CD28 Signaling in T Helper Cells	5,41E-01	1,75E-01	0,333	ACTR3,ARPC1B,ARPC2,CD86,CSK,FCER1G,FOS,HLA-A,HLA-DMA,HLA-DQA1,HLA-DQB1,HLA-DRB5,LCP2,MAP2K1,NFKBIA,NFKBIB,RELA,RELB
CXCR4 Signaling	5,51E-01	1,71E-01	-0,471	ADCY3,BCAR1,CRK,FOS,GNA11,GNA15,GNAI2,GNAS,GNB1,GNB4,GNG2,KRAS,MAP2K1,PLCB3,PLCB4,PTK2,PXN,RAC2,RAP1B,RAP2B,RHOB,RHOBTB1,ROCK1,ROCK2
L-carnitine Biosynthesis	5,54E-01	0.5	#NUM!	ALDH9A1
Dolichol and Dolichyl Phosphate Biosynthesis	5,54E-01	0.5	#NUM!	DOLK
Epoxysqualene Biosynthesis	5,54E-01	0.5	#NUM!	SQLE
Protein Citrullination	5,54E-01	0.5	#NUM!	PADI4
Pyruvate Fermentation to Lactate	5,54E-01	0.5	#NUM!	LDHA
Spermine Biosynthesis	5,54E-01	0.5	#NUM!	AMD1
L-DOPA Degradation	5,54E-01	0.5	#NUM!	COMT
S-methyl-5-thio-α-D-ribose 1-phosphate Degradation	5,54E-01	0.5	#NUM!	MRI1
Eumelanin Biosynthesis	5,54E-01	0.5	#NUM!	MIF
Fatty Acid Biosynthesis Initiation II	5,54E-01	0.5	#NUM!	FASN
Glycine Degradation (Creatine Biosynthesis)	5,54E-01	0.5	#NUM!	GATM
GDP-L-fucose Biosynthesis I (from GDP-D-mannose)	5,54E-01	0.5	#NUM!	GMDS
Cardiolipin Biosynthesis II	5,54E-01	0.5	#NUM!	PGS1
Mineralocorticoid Biosynthesis	5,54E-01	0.5	#NUM!	EBP
S-adenosyl-L-methionine Biosynthesis	5,54E-01	0.5	#NUM!	MAT2A
Cardiac β-adrenergic Signaling	5,61E-01	1,73E-01	-0,832	ADCY3,AKAP11,AKAP13,CACNA1D,CACNB2,GDE1,GDPD1,GNA11,GNA15,GNAI2,GNAS,GNB1,GNB4,GNG2,NAPEPLD,PDE4A,PDE7A,PDE7B,PPP2R1A,PRKAR2A,PTPA,SMPDL3A
CTLA4 Signaling in Cytotoxic T Lymphocytes	5,61E-01	1,71E-01	-0,816	AP1B1,AP2A2,BCL2L1,CD86,FCER1G,FGR,FOS,FYB1,HLA-A,HLA-DMA,HLA-DQA1,HLA-DQB1,HLA-DRB5,HLA-E,HMOX1,ITGAL,ITGB2,KRAS,LCP2,NAPEPLD,PPP2R1A,PTPA,RAC2,RAP1B,RAP2B,VAV3
Mechanisms of Viral Exit from Host Cells	5,68E-01	0.2	#NUM!	ACTA2,ACTB,CHMP2B,CHMP6,VPS36,VPS37C,XPO1
Role of OCT4 in Mammalian Embryonic Stem Cell Pluripotency	5,68E-01	0.2	#NUM!	BRCA1,CCNF,ETS2,RB1,TASOR,TDRD7,WWP2
Sertoli Cell-Sertoli Cell Junction Signaling	5,71E-01	1,71E-01	#NUM!	ACTA2,ACTB,ACTN1,BCAR1,CTNNA1,EPB41,EPN1,EPN2,F11R,ITGA6,ITGA8,ITGAL,ITGAX,ITGB2,ITGB5,ITGB7,KRAS,MAP2K1,MAP2K3,MAP3K4,PRKAR2A,RAP1B,RAP2B,TJP2,TNFRSF1A,TUBA4A,VCL,YBX3
Cyclins and Cell Cycle Regulation	5,73E-01	1,82E-01	-1,667	ABL1,CCNE1,CCNE2,CDK2,E2F3,E2F6,HDAC1,HDAC2,PPP2R1A,PTPA,RB1,RBL1,SIN3A,WEE1
Fatty Acid Activation	5,73E-01	2,5E-01	#NUM!	ACSL3,ACSL4,SLC27A1
Fatty Acid β-oxidation I	5,74E-01	2,07E-01	0,000	ACSL3,ACSL4,ECHS1,ECI2,SCP2,SLC27A1
Primary Immunodeficiency Signaling	5,74E-01	2,07E-01	#NUM!	CD40,DCLRE1C,IL2RG,RFXAP,TAP2,UNG
HGF Signaling	5,77E-01	1,75E-01	-1,732	CDK2,ELF2,ETS2,FOS,ITGA6,ITGA8,ITGAL,ITGAX,ITGB2,ITGB5,ITGB7,KRAS,MAP2K1,MAP3K4,MET,PTK2,PXN,RAP1B,RAP2B,RAPGEF1,SOS1
Glucocorticoid Receptor Signaling	5,86E-01	1,63E-01	#NUM!	ACTB,ATP5F1D,ATP5MC1,BCL2,BCL2L1,BRCA1,CD163,CREB1,CSF2RB,FOS,GTF2H1,GTF2H4,GTF2H5,HLA-A,HLA-DMA,HLA-DQA1,HLA-DQB1,HLA-DRB5,HLA-E,HSP90AA1,HSPA1L,IGF1,IL10RA,IL12RB1,IL12RB2,IL1A,IL21R,IL2RG,JAK2,KAT2B,KRAS,MAP2K1,MMP9,MYC,NDUFA2,NDUFAB1,NDUFB10,NDUFB3,NDUFS8,NFKBIA,NFKBIB,NR3C1,PHF10,PLA2G12A,PLA2G5,PLAU,POLR2C,POLR2J,PRKAA1,PRKAB2,RAP1B,RAP2B,RARG,RELA,SERPINE1,SHC1,SLPI,SMAD3,SMARCB1,SMARCC2,S…
Systemic Lupus Erythematosus In B Cell Signaling Pathway	5,88E-01	1,69E-01	0,000	BCL2,BCL2L1,CD40,CSK,FCGR2A,FGR,FOS,FOXO1,IFIT2,IFIT3,IFNGR2,IL1A,INPP5K,INPPL1,JAK2,KRAS,LILRB3,MAP2K1,MAP4K4,MCL1,MYC,OSM,RAC2,RAP1B,RAP2B,RASGRP3,RELA,RELB,SHC1,SOS1,STAT2,TLR7,TNFSF12,TNFSF14,TRAF1
GDNF Family Ligand-Receptor Interactions	5,98E-01	1,88E-01	-0,905	CREB1,DOK1,DOK2,DOK3,FOS,KRAS,MAP2K1,RAP1B,RAP2B,RASA1,SHC1,SOS1
Role of PI3K/AKT Signaling in the Pathogenesis of Influenza	5,99E-01	1,96E-01	-0,816	CCR5,CRK,GNAI2,KPNA3,MAP2K1,NFKBIA,NFKBIB,RELA,RELB
FAT10 Cancer Signaling Pathway	5,99E-01	1,96E-01	0,378	ACVR1,NFKBIA,NFKBIB,PCNA,RELA,RELB,SMAD3,TGFBR1,TNFRSF1A
FLT3 Signaling in Hematopoietic Progenitor Cells	6,01E-01	1,84E-01	-1,732	ATF4,CREB1,CREB3L1,CREB3L2,KRAS,MAP2K1,RAP1B,RAP2B,RPS6KA3,SHC1,SOS1,STAT2,STAT4,STAT6
Cardiac Hypertrophy Signaling (Enhanced)	6,01E-01	1,64E-01	0,000	ACVR1,ADCY3,AKAP13,CACNA1D,CACNB2,CSF2RB,CYBB,FGF13,FZD1,GDE1,GDPD1,GNA11,GNA15,GNAI2,GNAS,GNB1,GNB4,GNG2,HDAC1,HDAC2,IGF1,IL10RA,IL12RB1,IL12RB2,IL1A,IL21R,IL2RG,ITGA6,ITGA8,ITGAL,ITGAX,ITGB2,ITGB5,ITGB7,JAK2,KRAS,MAP2K1,MAP2K3,MAP2K5,MAP3K4,MAPKAPK3,MEF2C,MKNK2,MYC,NAPEPLD,OSM,PDE4A,PDE7A,PDE7B,PLCB3,PLCB4,PRKAR2A,PTK2,RAP1B,RAP2B,RELA,RELB,ROCK1,ROCK2,SMPDL3A,TGFBR1,TNFRSF1A,TNFSF12,TNFSF14
PKCθ Signaling in T Lymphocytes	6,25E-01	1,77E-01	1,147	CACNA1D,CACNB2,CD86,FCER1G,FOS,HLA-A,HLA-DMA,HLA-DQA1,HLA-DQB1,HLA-DRB5,KRAS,LCP2,MAP3K4,NFKBIA,NFKBIB,RAC2,RAP1B,RAP2B,RELA,RELB,SOS1,VAV3
GM-CSF Signaling	6,29E-01	1,9E-01	-0,302	BCL2L1,CSF2RB,JAK2,KRAS,MAP2K1,PIM1,RACK1,RAP1B,RAP2B,RUNX1,SHC1,SOS1
Apelin Adipocyte Signaling Pathway	6,29E-01	1,9E-01	0,000	ADCY3,CAT,CYBB,GNA11,GNAI2,MGST1,MGST3,PRKAA1,PRKAB2,PRKAR2A,PTGES,RAC2
Neuroprotective Role of THOP1 in Alzheimer's Disease	6,3E-01	1,93E-01	1,633	APP,C1R,CREB1,HLA-A,HLA-E,IDE,MMP9,NFYA,PRKAR2A,ST14,THOP1
CSDE1 Signaling Pathway	6,36E-01	0.2	-1,667	CNOT6,CTTN,DCP2,FOS,HNRNPD,MYC,PABPC1,TNC,VIM
Dermatan Sulfate Biosynthesis (Late Stages)	6,38E-01	2,27E-01	0,447	CHST11,CHST12,CHST14,DSEL,HS2ST1
Iron homeostasis signaling pathway	6,39E-01	1,81E-01	#NUM!	ATP6V0C,ATP6V0D1,ATP6V0E1,BMPR1A,CD163,CIAO1,FTH1,GDF15,HMOX1,JAK2,PDGFA,PDGFRB,SLC11A1,SLC11A2,SLC48A1,SMAD3,TCIRG1,TF,TFRC
Sperm Motility	6,4E-01	1,73E-01	-1,000	ABL1,AXL,CLK2,CSF1R,CSK,EPHA2,FER,FGR,FLT1,GNA11,GNA15,GNAI2,GNAS,GNB1,GNB4,GNG2,JAK2,MAP2K1,MAP2K3,MAP2K5,MET,PDE4A,PDGFRB,PEAK1,PLA2G12A,PLA2G5,PLA2G7,PLCB3,PLCB4,PRKAR2A,PTK2
Ribonucleotide Reductase Signaling Pathway	6,4E-01	1,76E-01	-0,600	ACTB,ATF4,BCL2,CCNF,CDK2,CHEK1,CREB1,CREB3L1,CREB3L2,E2F3,E2F6,FOS,KRAS,MET,MMP9,MYC,NFYA,PHF10,RB1,RRM2,SMARCB1,SMARCC2,TBRG4,THBS1,TNKS2,WEE1
Phospholipases	6,43E-01	2,05E-01	-1,134	HMOX1,LPL,NAPEPLD,PLA2G12A,PLA2G5,PLA2G7,PLCB3,PLCB4
Apelin Endothelial Signaling Pathway	6,44E-01	1,79E-01	-1,500	ADCY3,FOS,GNA11,GNA15,GNAI2,GNAS,GNB1,GNB4,GNG2,KRAS,MAP2K1,MEF2C,PLCB3,PLCB4,PRKAA1,PRKAB2,RAP1B,RAP2B,RELA,RELB,SMAD3
Neurovascular Coupling Signaling Pathway	6,44E-01	1,79E-01	1,528	APP,CACNA1D,CACNB2,DAGLA,ENTPD1,ENTPD4,KCNJ2,KCNN4,ORAI2,PLA2G12A,PLA2G5,PLA2G7,PLCB3,PLCB4,PRKAR2A,PTGIR,PTGR2,ROCK1,ROCK2,SLC39A7,SMARCC2
Pathogenesis of Multiple Sclerosis	6,46E-01	3,33E-01	#NUM!	CCR5,CXCL10
Selenocysteine Biosynthesis II (Archaea and Eukaryotes)	6,46E-01	3,33E-01	#NUM!	SARS2,SEPHS1
Superoxide Radicals Degradation	6,46E-01	3,33E-01	#NUM!	CAT,NQO1
GDP-mannose Biosynthesis	6,46E-01	3,33E-01	#NUM!	GPI,PMM1
Ubiquinol-10 Biosynthesis (Eukaryotic)	6,5E-01	2,73E-01	#NUM!	BCKDHA,ECHDC1,MICAL3
HIF1α Signaling	6,55E-01	1,74E-01	-0,186	CAMK1,CYBB,FLT1,GPI,HK3,HMOX1,HSP90AA1,HSPA1L,IGF1,KRAS,LDHA,MAP2K1,MAP2K3,MAP2K5,MET,MKNK2,MMP10,MMP12,MMP9,PKM,RAC2,RACK1,RAP1B,RAP2B,SERPINE1,SLC2A8,TF,VEGFC,VHL,VIM
Neurotrophin/TRK Signaling	6,6E-01	1,91E-01	-0,905	ATF4,CREB1,CREB3L1,CREB3L2,FOS,KRAS,MAP2K1,MAP2K3,MAP2K5,RAP1B,RAP2B,SHC1,SOS1
Sirtuin Signaling Pathway	6,69E-01	1,71E-01	-0,756	ACSS2,APP,ATG9A,ATP5F1D,ATP5MC1,BAX,BPGM,FOXO1,GABARAP,GADD45A,GLUD1,H1-10,LDHA,MAP1LC3B,MYC,NBN,NDUFA2,NDUFAB1,NDUFB10,NDUFB3,NDUFS8,NQO1,PGAM1,PGK1,PPID,PRKAA1,PRKDC,RELA,RELB,SIRT2,SIRT4,SMARCA5,TIMM50,TIMM8B,TOMM22,TOMM40,TOMM70,TP53BP1,TSPO,TUBA4A,XRCC5,ZBTB14
Estrogen Receptor Signaling	6,7E-01	1,68E-01	-0,447	ADCY3,ATF4,ATP5F1D,ATP5MC1,BCL2,CACNA1D,CACNB2,CREB1,CREB3L1,CREB3L2,CTBP1,CTBP2,FOS,FOXO1,GNA11,GNA15,GNAI2,GNAS,GNB1,GNB4,GNG2,HNRNPD,HSP90AA1,IGF1,JAK2,KRAS,MAP2K1,MED16,MED24,MMP10,MMP12,MMP9,MYC,NDUFA2,NDUFAB1,NDUFB10,NDUFB3,NDUFS8,NR3C1,PCNA,PLCB3,PLCB4,PRKAA1,PRKAB2,PRKAR2A,PRKDC,RAP1B,RAP2B,RBFOX2,RELA,RELB,ROCK1,ROCK2,SHC1,SOS1,VEGFC
STAT3 Pathway	6,71E-01	1,8E-01	-1,698	BCL2,BMPR1A,CSF2RB,FLT1,IGF1,IL10RA,IL12RB1,IL12RB2,IL1A,IL21R,IL2RG,JAK2,KRAS,MAP2K1,MYC,PDGFRB,PIM1,RAP1B,RAP2B,SOCS3,TGFBR1,TNFRSF11A
Endocannabinoid Cancer Inhibition Pathway	6,73E-01	1,8E-01	1,528	ADCY3,ATF4,CASP7,CASP8,CCNE1,CCNE2,CREB1,CREB3L1,CREB3L2,GNAI2,MAP2K1,MAP2K3,MAP2K5,MYC,PRKAA1,PRKAB2,PRKAR2A,PTK2,ROCK1,ROCK2,TRIB3,VEGFC,VIM
Acute Myeloid Leukemia Signaling	6,88E-01	1,88E-01	0,000	CSF1R,CSF2RB,KITLG,KRAS,MAP2K1,MAP2K3,MAP2K5,MYC,PIM1,RAP1B,RAP2B,RELA,RELB,RUNX1,SOS1,SPI1
Fcγ Receptor-mediated Phagocytosis in Macrophages and Monocytes	6,88E-01	1,88E-01	0,500	ACTA2,ACTB,ACTR3,ARPC1B,ARPC2,CRK,EZR,FCGR2A,FGR,FYB1,HMOX1,LCP2,NAPEPLD,PXN,RAC2,VAV3
Virus Entry via Endocytic Pathways	6,88E-01	1,87E-01	#NUM!	ABL1,ACTA2,ACTB,AP1B1,AP2A2,CD55,FLNB,HLA-A,HLA-E,ITGB2,ITGB5,ITGB7,KRAS,RAC2,RAP1B,RAP2B,TFRC
Phagosome Formation	6,95E-01	1,67E-01	0,620	ACTR3,ADGRE1,ADGRE5,AP1B1,APBB1IP,ARPC1B,ARPC2,BCAR1,C3,C3AR1,CALCRL,CARD9,CCR3,CCR5,CLEC4D,CLEC4E,COLEC12,FCER1G,FCGR2A,FGR,FZD1,GPR132,GPR137B,GPR141,GPR146,GPR84,HCAR2,HMOX1,HRH2,ITGA6,ITGA8,ITGAL,ITGAX,ITGB2,ITGB5,ITGB7,KRAS,MAP2K1,MAP2K3,MAP2K5,MARCO,MSR1,MYO10,NAPEPLD,P2RY12,PI4KA,PLA2G12A,PLA2G5,PLA2G7,PTGER1,PTGIR,PTK2,RAC2,RAP1B,RAP2B,RAPGEF1,ROCK1,ROCK2,S1PR4,SAP130,SLC52A2,SOS1,TLR1,TL…
Pyrimidine Deoxyribonucleotides De Novo Biosynthesis I	6,97E-01	2,38E-01	0,447	CMPK2,NME1,NME2,NME6,RRM2
Role of JAK1, JAK2 and TYK2 in Interferon Signaling	6,97E-01	2,38E-01	#NUM!	IFNGR2,JAK2,RELA,RELB,STAT2
Agrin Interactions at Neuromuscular Junction	0.7	0.2	0,000	ACTA2,ACTB,ARHGEF7,CTTN,DAG1,KRAS,PTK2,PXN,RAC2,RAP1B,RAP2B
Role of RIG1-like Receptors in Antiviral Innate Immunity	7,01E-01	2,19E-01	0,000	CASP8,NFKBIA,NFKBIB,RELA,RELB,RIGI,RIPK1
Activation of IRF by Cytosolic Pattern Recognition Receptors	7,07E-01	2,04E-01	-0,333	CD40,IFIT2,NFKBIA,NFKBIB,PPIB,RELA,RELB,RIGI,RIPK1,STAT2
Neuregulin Signaling	7,16E-01	1,86E-01	-1,897	ADAM17,CDK5R1,CRK,HSP90AA1,ITGA6,ITGA8,ITGAL,ITGAX,ITGB2,ITGB5,ITGB7,KRAS,MAP2K1,MYC,RAP1B,RAP2B,RNF41,SHC1,SOS1
PD-1, PD-L1 cancer immunotherapy pathway	7,17E-01	1,9E-01	-0,500	BCL2L1,CDK2,CSK,HLA-A,HLA-DMA,HLA-DQA1,HLA-DQB1,HLA-DRB5,HLA-E,IFNGR2,IL2RG,JAK2,LCP2,PDCD4,SMAD3,TNFRSF1A
Androgen Signaling	7,22E-01	1,82E-01	-0,707	CACNA1D,CACNB2,DNAJB1,GNA11,GNA15,GNAI2,GNAS,GNB1,GNB4,GNG2,GTF2H1,GTF2H4,GTF2H5,HSP90AA1,KAT2B,POLR2C,POLR2J,PRKAR2A,RELA,RELB,SHC1,SMAD3,TAF4,TAF9B
Immunogenic Cell Death Signaling Pathway	7,22E-01	1,94E-01	-0,535	ATF4,BAK1,BAX,BCL2,CASP8,CGAS,CXCL10,HSP90AA1,HSPA1L,IFNGR2,P2RX7,RIPK1,ROCK1,TNFRSF1A
Superpathway of Cholesterol Biosynthesis	7,24E-01	2,31E-01	-1,633	EBP,HMGCS1,IDI1,MSMO1,SC5D,SQLE
Choline Biosynthesis III	7,39E-01	0.3	#NUM!	CEPT1,HMOX1,NAPEPLD
Colorectal Cancer Metastasis Signaling	7,42E-01	1,75E-01	-0,577	ADCY3,BAX,BCL2L1,FOS,FZD1,GNA11,GNA15,GNAI2,GNAS,GNB1,GNB4,GNG2,JAK2,KRAS,MAP2K1,MMP10,MMP12,MMP9,MSH2,MSH6,MYC,PRKAR2A,PTGER1,RAC2,RALGDS,RAP1B,RAP2B,RELA,RELB,RHOB,RHOBTB1,SMAD3,SOS1,TGFBR1,TLR1,TLR7,TNFRSF1A,VEGFC
Signaling by Rho Family GTPases	7,42E-01	1,75E-01	0,426	ACTA2,ACTB,ACTR3,ARHGEF7,ARPC1B,ARPC2,BAIAP2,CDH11,CYBB,CYFIP1,EZR,FOS,GNA11,GNA15,GNAI2,GNAS,GNB1,GNB4,GNG2,ITGA6,ITGA8,ITGAL,ITGAX,ITGB2,ITGB5,ITGB7,MAP2K1,PI4KA,PTK2,RAC2,RDX,RELA,RELB,RHOB,RHOBTB1,ROCK1,ROCK2,VIM
Telomerase Signaling	7,44E-01	1,89E-01	-1,069	ABL1,ELF2,ETS2,HDAC1,HDAC2,HSP90AA1,IL2RG,KRAS,MAP2K1,MYC,PPP2R1A,PTPA,RAP1B,RAP2B,RB1,SHC1,SOS1,TERF1
SAPK/JNK Signaling	7,44E-01	1,88E-01	-0,728	CRK,FCER1G,GADD45A,GNB1,GNB4,GNG2,HNRNPK,KRAS,MAP3K4,MAP4K1,MAP4K4,MAPK8IP3,RAC2,RAP1B,RAP2B,RIPK1,SHC1,SOS1,TAB1
Mitochondrial L-carnitine Shuttle Pathway	7,44E-01	2,67E-01	0,000	ACSL3,ACSL4,CPT2,SLC27A1
Ovarian Cancer Signaling	7,45E-01	1,84E-01	-1,414	ABL1,BCL2,BRCA1,BRCA2,E2F3,E2F6,FZD1,HDAC1,HDAC2,KRAS,MAP2K1,MMP9,MSH2,MSH6,PMS2,PRKAR2A,RAD51,RAP1B,RAP2B,RB1,RBL1,SIN3A,VEGFC
Cell Cycle: G2/M DNA Damage Checkpoint Regulation	7,48E-01	2,08E-01	-0,707	ABL1,BRCA1,CHEK1,GADD45A,KAT2B,MDM4,PRKDC,SFN,WEE1,YWHAH
AMPK Signaling	7,48E-01	1,77E-01	-0,243	ACTB,ATF4,CPT2,CREB1,CREB3L1,CREB3L2,FASN,FOXO1,GNA11,GNA15,GNAI2,GNAS,GNB1,GNB4,GNG2,KAT2B,MAP2K3,ORAI1,ORAI2,PHF10,PHLPP1,PHLPP2,PPAT,PPM1B,PPM1G,PPP2R1A,PRKAA1,PRKAB2,PRKAR2A,PTPA,RAB22A,RAB39A,SMARCB1,SMARCC2
Calcium-induced T Lymphocyte Apoptosis	7,48E-01	2,08E-01	0,816	CAPN2,FCER1G,HDAC1,HDAC2,HLA-A,HLA-DMA,HLA-DQA1,HLA-DQB1,HLA-DRB5,ORAI1
Pyrimidine Ribonucleotides Interconversion	7,52E-01	2,26E-01	1,134	CMPK2,CTPS1,ENTPD1,ENTPD4,NME1,NME2,NME6
Coagulation System	7,61E-01	2,5E-01	1,342	F13A1,PLAU,PLAUR,SERPINE1,THBD
Gαi Signaling	7,74E-01	1,91E-01	1,069	ADCY3,GNA11,GNA15,GNAI2,GNAS,GNB1,GNB4,GNG2,HCAR2,KRAS,P2RY12,PRKAR2A,RALGDS,RAP1B,RAP2B,RGS14,SHC1,SOS1
Remodeling of Epithelial Adherens Junctions	7,77E-01	2,08E-01	0,000	ACTA2,ACTB,ACTN1,ACTR3,ARPC1B,ARPC2,CTNNA1,MET,NME1,TUBA4A,VCL
Rapoport-Luebering Glycolytic Shunt	7,78E-01	0.4	#NUM!	BPGM,PGAM1
cAMP-mediated signaling	7,98E-01	1,84E-01	1,091	ADCY3,AKAP11,AKAP13,ATF4,CAMK1,CREB1,CREB3L1,CREB3L2,GDE1,GDPD1,GNAI2,GNAS,HCAR2,HRH2,LAMTOR3,MAP2K1,NAPEPLD,P2RY12,PDE4A,PDE7A,PDE7B,PRKAR2A,PTGIR,RGS14,RGS2,SMPDL3A
IL-15 Production	8,01E-01	1,92E-01	-0,471	ABL1,AXL,CLK2,CSF1R,CSK,EPHA2,FER,FGR,FLT1,JAK2,MAP2K1,MAP2K3,MAP2K5,MET,PDGFRB,PEAK1,PTK2,RELA,RELB
TNFR2 Signaling	8,06E-01	2,33E-01	1,633	FOS,NFKBIA,NFKBIB,RELA,RELB,TRAF1,XIAP
PDGF Signaling	8,12E-01	1,98E-01	-1,500	ABL1,CRK,FOS,INPP5K,INPPL1,JAK2,KRAS,MAP2K1,MYC,PDGFA,PDGFRB,RAP1B,RAP2B,RASA1,SHC1,SOS1
Glutamine Biosynthesis I	8,21E-01	1	#NUM!	GLUL
Glutamate Removal from Folates	8,21E-01	1	#NUM!	GGH
Thyroid Hormone Biosynthesis	8,21E-01	1	#NUM!	CTSD
Adenine and Adenosine Salvage VI	8,21E-01	1	#NUM!	ADK
Glutamate Biosynthesis II	8,21E-01	1	#NUM!	GLUD1
Glutamate Degradation X	8,21E-01	1	#NUM!	GLUD1
Gαq Signaling	8,23E-01	1,88E-01	-0,243	CSK,GNA11,GNA15,GNAI2,GNAS,GNB1,GNB4,GNG2,HMOX1,MAP2K1,NAPEPLD,NFKBIA,NFKBIB,PLCB3,PLCB4,RAC2,RELA,RELB,RGS16,RGS2,RHOB,RHOBTB1,ROCK1,ROCK2
P2Y Purigenic Receptor Signaling Pathway	8,26E-01	1,91E-01	-1,213	ADCY3,ATF4,CREB1,CREB3L1,CREB3L2,FOS,GNAI2,GNB1,GNB4,GNG2,KRAS,MAP2K1,MYC,P2RY12,PLCB3,PLCB4,PRKAR2A,RAP1B,RAP2B,RELA,RELB
IGF-1 Signaling	8,32E-01	1,94E-01	-2,324	CCN1,FOS,FOXO1,GRB10,IGF1,JAK2,KRAS,MAP2K1,PRKAR2A,PTK2,PXN,RAP1B,RAP2B,RASA1,SFN,SHC1,SOCS3,SOS1,YWHAH
IL-7 Signaling Pathway	8,35E-01	2,06E-01	-0,632	BAK1,BAX,BCL2,BCL6,CDK2,FOXO1,IL2RG,MCL1,MET,MYC,PTK2,SHC1,SOS1
MYC Mediated Apoptosis Signaling	8,35E-01	2,17E-01	0,000	BAX,BCL2,BCL2L1,BID,CASP8,FAS,MCL1,MYC,PRKAR2A,TNFRSF1A
Pentose Phosphate Pathway	8,45E-01	3,33E-01	#NUM!	H6PD,PGLS,TALDO1
Antioxidant Action of Vitamin C	8,46E-01	0.2	0,000	CSF2RB,GSTO1,HMOX1,JAK2,NAPEPLD,NFKBIA,NFKBIB,PLA2G12A,PLA2G5,PLA2G7,PLCB3,PLCB4,RELA,RELB,SLC2A8,TXNRD1
Phagosome Maturation	8,51E-01	1,9E-01	#NUM!	ATP6V0C,ATP6V0D1,ATP6V0E1,CTSC,CTSD,CTSH,CTSZ,CYBB,HLA-A,HLA-DRB5,HLA-E,LAMP1,NAPG,PRDX1,PRDX2,PRDX5,RAC2,TCIRG1,TUBA4A,TUBD1,VPS11,VPS18,VPS37C
PEDF Signaling	8,54E-01	2,03E-01	0,000	BCL2,BCL2L1,CASP7,CASP8,FAS,KRAS,NFKBIA,NFKBIB,PNPLA2,RAP1B,RAP2B,RELA,RELB,ROCK1,ROCK2
IL-23 Signaling Pathway	8,57E-01	2,25E-01	0,378	IL12RB1,IL12RB2,JAK2,NFKBIA,RELA,RELB,RUNX1,SOCS3,STAT4
G-Protein Coupled Receptor Signaling	8,58E-01	1,71E-01	0,243	ADCY3,ADGRE1,ADGRE5,ATF4,C3AR1,CALCRL,CCR3,CCR5,CREB1,CREB3L1,CREB3L2,CRK,FOS,FOXO1,FZD1,GDE1,GDPD1,GNA11,GNA15,GNAI2,GNAS,GNB1,GNB4,GNG2,GPR132,GPR137B,GPR141,GPR146,GPR84,GRK5,HCAR2,HRH2,KCNN4,KRAS,MAP2K1,MAP2K3,MAP2K5,MAP3K4,MEF2C,NAPEPLD,NFKBIA,NFKBIB,P2RY12,PDE4A,PDE7A,PDE7B,PLCB3,PLCB4,PRKAR2A,PTGER1,PTGIR,PTK2,PXN,RAC2,RAP1B,RAP2B,RAPGEF1,RASA1,RELA,RELB,RGS14,RGS16,RGS2,ROCK1,ROCK2,S1PR4,…
CLEAR Signaling Pathway	8,58E-01	1,77E-01	1,372	ASAH1,ATF4,ATP6V0C,ATP6V0D1,ATP6V0E1,BMPR1A,BNIP3,CREB1,CREB3L1,CREB3L2,CTNS,CTSD,DEPDC5,FLCN,FLT1,GABARAP,GLMP,IGF1,KRAS,LAMP1,LAMTOR3,MIOS,MITF,NEU1,NPRL3,PDGFRB,PPP2R1A,PRKAA1,PRKAB2,PSAP,PTPA,RAP1B,RAP2B,SFN,TCIRG1,TFEB,TGFBR1,TLR1,TLR7,TNFRSF11A,TNFRSF1A,VPS11,VPS18,VPS35,YWHAH
Oxytocin Signaling Pathway	8,59E-01	1,8E-01	-1,521	ATF4,ATP2B1,CACNA1D,CACNB2,CREB1,CREB3L1,CREB3L2,FOS,GNA11,GNAI2,GNB1,GNB4,GNG2,KRAS,LPL,MAP2K5,MEF2C,MYO10,PLA2G12A,PLA2G5,PLCB3,PLCB4,PNPLA2,PPARD,PRKAA1,PRKAB2,PRKAR2A,RAP1B,RAP2B,RELA,RELB,ROCK1,ROCK2,SHC1,SLC39A7,SMARCC2,SOS1
Angiopoietin Signaling	8,63E-01	2,06E-01	-1,387	CRK,DOK2,FOXO1,KRAS,NFKBIA,NFKBIB,PTK2,RAP1B,RAP2B,RASA1,RELA,RELB,SOS1,TNIP1
Triacylglycerol Degradation	8,65E-01	2,41E-01	0,816	ABHD16A,ALDH2,DAGLA,DAGLB,DTD2,LPL,PNPLA2
Huntington's Disease Signaling	8,72E-01	1,78E-01	0,000	AP2A2,ATF4,ATP5F1D,ATP5MC1,BAX,BCL2L1,CAPN2,CASP7,CASP8,CDK5R1,CREB1,CREB3L1,CREB3L2,CTSD,DNAJB1,GNA11,GNA15,GNB1,GNB4,GNG2,HDAC1,HDAC2,HIP1,HSPA1L,IGF1,NAPG,PLCB3,PLCB4,POLR2C,POLR2J,PSMB10,PSMB3,PSMB4,PSMD3,PSMD8,RASA1,SHC1,SIN3A,SOS1,TAF4,TAF9B,TCERG1,UBC
NF-κB Signaling	8,74E-01	1,86E-01	-1,671	BMPR1A,CASP8,CD40,FCER1G,FLT1,HDAC1,HDAC2,IL1A,KRAS,LTBR,MAP4K4,NFKBIA,NFKBIB,PDGFRB,RAP1B,RAP2B,RELA,RELB,RIPK1,TAB1,TAB2,TAB3,TGFBR1,TIRAP,TLR1,TLR7,TNFRSF11A,TNFRSF1A,TNIP1
Chemokine Signaling	8,75E-01	2,1E-01	-1,941	CAMK1,CCR3,CCR5,FOS,GNAI2,KRAS,MAP2K1,PLCB3,PLCB4,PTK2,RAP1B,RAP2B,ROCK2
RAC Signaling	8,78E-01	1,9E-01	0,258	ACTR3,ARPC1B,ARPC2,BAIAP2,CDK5R1,CYBB,CYFIP1,ITGA6,ITGA8,ITGAL,ITGAX,ITGB2,ITGB5,ITGB7,KRAS,MAP2K1,MCF2L,PI4KA,PTK2,RAC2,RAP1B,RAP2B,RELA,RELB
CDC42 Signaling	8,8E-01	1,92E-01	0,816	ACTR3,ARPC1B,ARPC2,BAIAP2,EXOC6,EXOC7,EXOC8,FCER1G,FOS,HLA-A,HLA-DMA,HLA-DQA1,HLA-DQB1,HLA-DRB5,HLA-E,ITGA6,ITGA8,ITGAL,ITGAX,ITGB2,ITGB5,ITGB7,RASA1
IL-6 Signaling	8,86E-01	1,94E-01	0,000	ABCB1,CEBPB,FOS,IL1A,JAK2,KRAS,MAP2K1,MAP2K3,MAP4K4,MCL1,NFKBIA,NFKBIB,RAP1B,RAP2B,RELA,RELB,SHC1,SOCS3,SOS1,TAB1,TNFRSF1A
Pyrimidine Ribonucleotides De Novo Biosynthesis	8,86E-01	2,35E-01	0,707	CMPK2,CTPS1,ENTPD1,ENTPD4,NME1,NME2,NME6,UMPS
FAK Signaling	8,97E-01	1,73E-01	0,000	ACTR3,ACVR1,ADGRE1,ADGRE5,ARHGAP35,ARHGEF7,ARPC1B,ARPC2,BCAR1,BCAR3,C3AR1,CALCRL,CAPN2,CCR3,CCR5,COL18A1,COL1A2,COL3A1,CRK,CSF2RB,CSK,ELF2,ETS2,FCER1G,FLT1,FOS,FZD1,GIT1,GPR132,GPR137B,GPR141,GPR146,GPR84,HCAR2,HRH2,IL10RA,IL12RB1,IL12RB2,IL21R,IL2RG,ITGA6,ITGA8,ITGAL,ITGAX,ITGB2,ITGB5,ITGB7,KRAS,MAP2K1,MAP2K5,MET,MMP9,MYC,P2RY12,PDGFRB,PTGER1,PTGIR,PTK2,PXN,RAP1B,RAP2B,RASA1,S1PR4,SDCBP,SLC52A2,…
White Adipose Tissue Browning Pathway	9,01E-01	0.2	-0,500	ADCY3,ATF4,CACNA1D,CACNB2,CEBPB,CREB1,CREB3L1,CREB3L2,CTBP1,CTBP2,FCER1G,GNAS,LDHA,PRKAA1,PRKAB2,PRKAR2A,RARG,THRA
Opioid Signaling Pathway	9,03E-01	1,82E-01	0,365	ADCY3,AP2A2,ATF4,CACNA1D,CACNB2,CAMK1,CREB1,CREB3L1,CREB3L2,FGR,FOS,GNA11,GNA15,GNAI2,GNAS,GNB1,GNB4,GNG2,GRK5,KRAS,MAP2K1,MAP2K3,MAP2K5,MYC,NFKBIA,OGFR,PRKAR2A,RAC2,RAP1B,RAP2B,RGS1,RGS14,RGS16,RGS19,RPS6KA3,SLC12A5,SOS1
Oncostatin M Signaling	9,09E-01	2,31E-01	-1,000	JAK2,KRAS,MAP2K1,OSM,PLAU,RAP1B,RAP2B,SHC1,SOS1
DNA damage-induced 14-3-3σ Signaling	9,1E-01	2,78E-01	#NUM!	BRCA1,CCNE1,CCNE2,CDK2,SFN
Senescence Pathway	9,15E-01	1,8E-01	0,000	ACVR1,ANAPC2,CACNA1D,CACNB2,CAPN2,CAT,CCNE1,CCNE2,CDK2,CEBPB,CGAS,CHEK1,DMTF1,E2F3,E2F6,EED,ELF2,ETS2,EZH2,GADD45A,HBP1,IL1A,KAT2B,KRAS,MAP2K1,MAP2K3,MAP2K5,MAPKAPK3,NBN,PDHB,PPP2R1A,PTPA,RAD50,RAP1B,RAP2B,RASSF5,RB1,RBL1,RNF2,SERPINE1,SMAD3,TGFBR1,VHL,ZFP36L1
Cholesterol Biosynthesis I	9,2E-01	3,08E-01	-1,000	EBP,MSMO1,SC5D,SQLE
Cholesterol Biosynthesis II (via 24,25-dihydrolanosterol)	9,2E-01	3,08E-01	-1,000	EBP,MSMO1,SC5D,SQLE
Cholesterol Biosynthesis III (via Desmosterol)	9,2E-01	3,08E-01	-1,000	EBP,MSMO1,SC5D,SQLE
Leukotriene Biosynthesis	9,2E-01	3,08E-01	#NUM!	ALOX5AP,GGT5,LTC4S,MGST3
NRF2-mediated Oxidative Stress Response	9,23E-01	1,86E-01	0,943	ACTA2,ACTB,AKR1A1,ATF4,BACH1,CAT,DNAJA1,DNAJA4,DNAJB1,DNAJC11,DNAJC4,ENC1,FOS,FTH1,GSTM5,GSTO1,HMOX1,HSP90AA1,JUND,KRAS,MAP2K1,MAP2K3,MAP2K5,MGST1,MGST3,NQO1,PPIB,PRDX1,RAP1B,RAP2B,STIP1,TXNRD1
B Cell Receptor Signaling	9,24E-01	1,88E-01	-0,784	ABL1,APBB1IP,ATF4,BCL2L1,BCL6,CREB1,CREB3L1,CREB3L2,CSK,FCGR2A,FOXO1,INPP5K,INPPL1,KRAS,MAP2K1,MAP2K3,MAP3K4,MEF2C,NFKBIA,NFKBIB,PTK2,RAC2,RAP1B,RAP2B,RASSF5,RELA,RELB,SHC1,SOS1,VAV3
Antigen Presentation Pathway	9,28E-01	2,5E-01	#NUM!	HLA-A,HLA-DMA,HLA-DQA1,HLA-DQB1,HLA-DRB5,HLA-E,TAP2
Role of MAPK Signaling in Promoting the Pathogenesis of Influenza	9,36E-01	2,02E-01	0,471	ATP6V0C,ATP6V0D1,ATP6V0E1,BAX,BCL2,KRAS,MAP2K1,MAP2K3,NFKBIA,NFKBIB,NUP153,PLA2G12A,PLA2G5,PLA2G7,RAP1B,RAP2B,RPS6KA3,TCIRG1
Altered T Cell and B Cell Signaling in Rheumatoid Arthritis	9,42E-01	2,12E-01	#NUM!	CD40,CD86,FAS,FCER1G,HLA-A,HLA-DMA,HLA-DQA1,HLA-DQB1,HLA-DRB5,IL1A,RELA,RELB,TLR1,TLR7
ILK Signaling	9,49E-01	1,88E-01	0,000	ACTA2,ACTB,ACTN1,ATF4,CREB1,CREB3L1,CREB3L2,FLNB,FOS,ITGB2,ITGB5,ITGB7,LIMS1,MMP9,MYC,MYO10,PPP2R1A,PTK2,PTPA,PXN,RAC2,RELA,RELB,RHOB,RHOBTB1,RICTOR,RSU1,TNFRSF1A,VCL,VEGFC,VIM
JAK/STAT Signaling	9,56E-01	2,08E-01	-1,291	BCL2L1,CEBPB,FOS,JAK2,KRAS,MAP2K1,RAP1B,RAP2B,RELA,RELB,SHC1,SOCS3,SOS1,STAT2,STAT4,STAT6
Arsenate Detoxification I (Glutaredoxin)	9,56E-01	0.5	#NUM!	GLRX2,GSTO1
Arginine Biosynthesis IV	9,56E-01	0.5	#NUM!	ASS1,GLUD1
Pentose Phosphate Pathway (Oxidative Branch)	9,56E-01	0.5	#NUM!	H6PD,PGLS
Heme Degradation	9,56E-01	0.5	#NUM!	BLVRB,HMOX1
Hypoxia Signaling in the Cardiovascular System	9,69E-01	2,11E-01	1,134	ATF4,CREB1,CREB3L1,CREB3L2,HSP90AA1,LDHA,NFKBIA,NFKBIB,NQO1,P4HB,UBE2A,UBE2G2,UBE2J2,UBE2T,VHL
GABA Receptor Signaling	9,69E-01	2,11E-01	#NUM!	ADCY3,ALDH9A1,AP2A2,CACNA1D,CACNB2,GABARAP,GNA11,GNA15,GNAI2,GNAS,GNB1,GNB4,GNG2,KCNN4,UBC
Circadian Rhythm Signaling	9,72E-01	1,86E-01	#NUM!	ADCY3,ATF4,CACNA1D,CACNB2,CIRBP,CREB1,CREB3L1,CREB3L2,EIF4EBP2,FGR,GNA11,GNA15,GNAI2,GNAS,GNB1,GNB4,GNG2,KRAS,MAP2K1,MAP2K3,MAP2K5,MKNK2,MYC,NFIL3,NR1D1,NR3C1,PLCB3,PLCB4,PRKAA1,PRKAB2,PRKAR2A,RACK1,RAP1B,RAP2B,SLC39A7,SMARCC2
fMLP Signaling in Neutrophils	9,75E-01	1,98E-01	0,243	ACTR3,ARPC1B,ARPC2,CYBB,GNA11,GNA15,GNAI2,GNAS,GNB1,GNB4,GNG2,KRAS,MAP2K1,NFKBIA,NFKBIB,PLCB3,PLCB4,RAC2,RAP1B,RAP2B,RELA,RELB
Multiple Sclerosis Signaling Pathway	1	1,91E-01	0,365	BAX,BID,C1QB,C3,CAPN2,CASP8,EED,EZH2,FAS,HLA-A,HLA-DMA,HLA-DQA1,HLA-DQB1,HLA-DRB5,HLA-E,IFNGR2,IL1A,MGAT1,MMP9,OSM,P2RX7,PLAU,PPARD,SUZ12,TLR1,TLR7,TNFRSF1A,TNFSF12,TNFSF14,TNKS2
TNFR1 Signaling	1,01E00	2,29E-01	0,632	BID,CASP7,CASP8,FOS,NFKBIA,NFKBIB,RELA,RELB,RIPK1,TNFRSF1A,XIAP
Natural Killer Cell Signaling	1,01E00	1,92E-01	1,134	COL18A1,COL1A2,COL3A1,FCER1G,FCGR2A,HLA-A,HLA-E,HSPA1L,IL12RB1,IL12RB2,ITGAL,JAK2,KRAS,LCP2,MAP2K1,MAP2K3,MAP3K4,PXN,RAC2,RAP1B,RAP2B,RASSF5,RELA,RELB,ROCK1,SOS1,STAT4,ULBP1,VAV3
PAK Signaling	1,02E00	2,04E-01	-0,577	ARHGAP10,ARHGEF7,GIT1,ITGA6,ITGA8,ITGAL,ITGAX,ITGB2,ITGB5,ITGB7,KRAS,MAP2K1,PDGFA,PDGFRB,PTK2,PXN,RAP1B,RAP2B,SHC1,SOS1
Apelin Muscle Signaling Pathway	1,02E00	2,43E-01	#NUM!	GNA11,GNA15,GNAI2,GNAS,GNB1,GNB4,GNG2,PRKAA1,PRKAB2
Epithelial Adherens Junction Signaling	1,04E00	1,96E-01	0,192	ACTR3,ACVR1,ARHGAP35,ARPC1B,ARPC2,BAIAP2,CRK,CTNNA1,FER,KRAS,MET,PPP2R1A,PRKAA1,PRKAB2,PTPA,RAP1B,RAP2B,RAPGEF1,ROCK1,ROCK2,SFN,STK3,TGFBR1,TNS1,VCL,YWHAH,ZBTB33
RHOA Signaling	1,06E00	2,06E-01	0,229	ACTA2,ACTB,ACTR3,ARHGAP12,ARHGAP35,ARHGAP4,ARHGAP5,ARHGAP6,ARPC1B,ARPC2,BAIAP2,EZR,IGF1,NRP2,PI4KA,PTK2,RAPGEF2,RDX,ROCK1,ROCK2
NER (Nucleotide Excision Repair, Enhanced Pathway)	1,07E00	2,09E-01	-1,213	CHAF1A,CHAF1B,COPS8,GTF2H1,GTF2H4,GTF2H5,PCNA,POLA2,POLD1,POLD3,POLE,POLE2,POLR2C,POLR2J,PRIM1,RFC1,RFC4,RPA1,SLC19A1
Ephrin B Signaling	1,07E00	2,22E-01	-0,302	GNA11,GNA15,GNAI2,GNAS,GNB1,GNB4,GNG2,HNRNPK,PTK2,PXN,RAC2,ROCK1,ROCK2,VAV3
Regulation of Actin-based Motility by Rho	1,07E00	2,09E-01	1,508	ACTA2,ACTB,ACTR3,ARHGDIA,ARPC1B,ARPC2,BAIAP2,ITGA6,ITGA8,ITGAL,ITGAX,ITGB2,ITGB5,ITGB7,PI4KA,RAC2,RHOB,RHOBTB1,ROCK1
Xenobiotic Metabolism AHR Signaling Pathway	1,07E00	2,22E-01	1,941	ALDH16A1,ALDH2,ALDH9A1,CYP1B1,GSTM5,GSTO1,HSP90AA1,IL1A,MGST1,MGST3,NQO1,RELA,RELB,SENP1
CD27 Signaling in Lymphocytes	1,08E00	2,31E-01	0,333	BCL2L1,BID,CASP8,FOS,MAP2K1,MAP2K3,MAP2K5,MAP3K4,NFKBIA,NFKBIB,RELA,RELB
Apelin Liver Signaling Pathway	1,09E00	3,12E-01	-1,342	COL18A1,COL1A2,COL3A1,FAS,PDGFRB
Tumor Microenvironment Pathway	1,1E00	1,99E-01	-0,600	BCL2,COL1A2,COL3A1,FAS,FGF13,FOS,FOXO1,HLA-A,HLA-E,IGF1,JAK2,KRAS,MAP2K1,MMP10,MMP12,MMP9,MYC,OSM,PDGFA,PLAU,RAP1B,RAP2B,RELA,RELB,TNC,TNFRSF1A,VEGFC
Adrenomedullin signaling pathway	1,12E00	1,96E-01	-0,577	ADCY3,BAX,BCL2,C3,CALCRL,CEBPB,CFH,CSK,FOS,GNA11,GNA15,GNAS,IL1A,KCNN4,KRAS,MAP2K1,MAP2K3,MAP2K5,PLCB3,PLCB4,PRKAR2A,PTK2,RAP1B,RAP2B,RELA,RELB,SHC1,SLC39A7,SMARCC2,SOS1
IL-8 Signaling	1,13E00	1,93E-01	-0,378	BAX,BCL2,BCL2L1,CYBB,FLT1,FOS,GNA11,GNA15,GNAI2,GNAS,GNB1,GNB4,GNG2,HMOX1,IRAK2,ITGAX,ITGB2,KRAS,MAP2K1,MAP4K4,MMP9,NAPEPLD,NFKBIA,NFKBIB,PTK2,RAC2,RAP1B,RAP2B,RELA,RHOB,RHOBTB1,ROCK1,ROCK2,VEGFC
TGF-β Signaling	1,14E00	2,18E-01	-1,000	ACVR1,BCL2,BMPR1A,FOS,HDAC1,KRAS,MAP2K1,MAP2K3,MAP4K1,RAP1B,RAP2B,SERPINE1,SMAD3,SMURF2,SOS1,TAB1,TGFBR1
ERK5 Signaling	1,14E00	2,24E-01	-0,832	ATF4,CREB1,CREB3L1,CREB3L2,FOS,KRAS,MAP2K5,MEF2C,MYC,RAP1B,RAP2B,RPS6KA3,SFN,WNK1,YWHAH
GNRH Signaling	1,15E00	1,99E-01	-1,043	ADCY3,ATF4,CACNA1D,CACNB2,CREB1,CREB3L1,CREB3L2,FOS,GNA11,GNA15,GNAI2,GNAS,GNB1,GNB4,GNG2,KRAS,MAP2K1,MAP2K3,MAP3K4,PLCB3,PLCB4,PRKAR2A,PTK2,PXN,RAP1B,RAP2B,RELA,RELB,SOS1
Th17 Activation Pathway	1,15E00	2,32E-01	2,714	BATF,FCER1G,HSP90AA1,IL12RB1,IL12RB2,IL21R,IRAK2,JAK2,RELA,RELB,RUNX1,SOCS3,STAT4
Axonal Guidance Signaling	1,15E00	1,81E-01	#NUM!	ABL1,ACTR3,ADAM15,ADAM17,ADAM9,ADAMTS1,ARHGEF7,ARPC1B,ARPC2,BAIAP2,BCAR1,CHMP1A,CRK,EPHA2,FZD1,GIT1,GNA11,GNA15,GNAI2,GNAS,GNB1,GNB4,GNG2,IGF1,ITGA6,ITGA8,ITGAL,ITGAX,ITGB2,ITGB5,ITGB7,KRAS,MAP2K1,MET,MMP10,MMP12,MMP9,NRP2,PDGFA,PLCB3,PLCB4,PLXNA3,PLXND1,PRKAR2A,PTK2,PXN,RAC2,RAP1B,RAP2B,RASA1,RASSF5,ROCK1,ROCK2,RTN4,SDCBP,SEMA4A,SHC1,SOS1,SRGAP2,TUBA4A,UNC5B,VEGFC
Melanocyte Development and Pigmentation Signaling	1,17E00	2,17E-01	-1,500	ADCY3,ATF4,BCL2,CREB1,CREB3L1,CREB3L2,CRK,GNAS,KITLG,KRAS,MAP2K1,MITF,PRKAR2A,RAP1B,RAP2B,RPS6KA3,SHC1,SOS1
ERK/MAPK Signaling	1,18E00	1,94E-01	-0,816	ATF4,BCAR1,CREB1,CREB3L1,CREB3L2,CRK,ELF2,ETS2,FOS,ITGA6,ITGA8,ITGAL,ITGAX,ITGB2,ITGB5,ITGB7,KRAS,LAMTOR3,MAP2K1,MKNK2,MYC,PLA2G12A,PLA2G5,PPP2R1A,PRKAR2A,PTK2,PTPA,PXN,RAC2,RAP1B,RAP2B,RAPGEF1,SHC1,SOS1,YWHAH
T Cell Exhaustion Signaling Pathway	1,2E00	2,03E-01	0,728	ACVR1,BATF,BCL6,CD86,FCER1G,FOS,FOXO1,HAVCR2,HLA-A,HLA-DMA,HLA-DQA1,HLA-DQB1,HLA-DRB5,HLA-E,IL10RA,IL12RB1,IL12RB2,JAK2,KRAS,PPP2R1A,PTPA,RAP1B,RAP2B,SMAD3,STAT2,STAT4,TGFBR1
Ferroptosis Signaling Pathway	1,21E00	2,09E-01	0,426	ACSL4,AIFM2,ANGPTL4,ATF4,BID,CYBB,FTH1,G3BP1,HMOX1,KRAS,LPCAT3,MAP2K1,PRKAA1,PRKAB2,RAP1B,RAP2B,RB1,RBL1,SLC11A2,SLC39A8,TF,TFRC,TXNRD1
Creatine-phosphate Biosynthesis	1,21E00	6,67E-01	#NUM!	CKB,MAP4K4
Methylglyoxal Degradation I	1,21E00	6,67E-01	#NUM!	HAGH,HAGHL
5-aminoimidazole Ribonucleotide Biosynthesis I	1,21E00	6,67E-01	#NUM!	PFAS,PPAT
MIF Regulation of Innate Immunity	1,22E00	2,65E-01	0,707	FOS,LY96,MIF,NFKBIA,NFKBIB,PLA2G12A,PLA2G5,RELA,RELB
Pulmonary Fibrosis Idiopathic Signaling Pathway	1,23E00	1,89E-01	-2,832	ACTA2,ACTB,ACVR1,ADAMTS1,AXL,BAX,BCL2,COL12A1,COL18A1,COL1A2,COL3A1,COL4A5,COL5A2,COL6A1,EED,EIF4EBP2,EZH2,FOS,FOXO1,FZD1,JAG1,JAK2,KRAS,MAP2K1,MAP2K3,MMP10,MMP12,MMP9,PDGFA,PDGFRB,PLAU,PTK2,RAP1B,RAP2B,RELA,RELB,ROCK1,ROCK2,RPS6KA3,SERPINE1,SMAD3,SOS1,STAT6,SUZ12,TGFBR1,THBS1,VIM
Cholecystokinin/Gastrin-mediated Signaling	1,24E00	2,14E-01	-2,065	BCAR1,FOS,IL1A,KRAS,MAP2K1,MAP2K3,MAP2K5,MEF2C,PLCB3,PLCB4,PTK2,PXN,RAC2,RAP1B,RAP2B,RHOB,RHOBTB1,ROCK1,ROCK2,SHC1,SOS1
p38 MAPK Signaling	1,26E00	2,17E-01	1,213	ATF4,CREB1,CREB3L1,CREB3L2,FAS,IL1A,IRAK2,MAP2K3,MAP4K1,MAPKAPK3,MEF2C,MKNK2,MYC,PLA2G12A,PLA2G5,RPS6KA3,TAB1,TAB2,TGFBR1,TNFRSF1A
Glutathione-mediated Detoxification	1,26E00	3,16E-01	2,236	GGH,GSTM5,GSTO1,MGST1,MGST3,PTGES
IL-4 Signaling	1,28E00	2,27E-01	#NUM!	HLA-A,HLA-DMA,HLA-DQA1,HLA-DQB1,HLA-DRB5,HMGA1,IL2RG,INPP5K,INPPL1,JAK2,KRAS,NR3C1,RAP1B,RAP2B,SHC1,SOS1,STAT6
iNOS Signaling	1,3E00	2,56E-01	1,000	FOS,HMGA1,IFNGR2,IRAK2,JAK2,LY96,NFKBIA,NFKBIB,RELA,RELB,TAB1
Chronic Myeloid Leukemia Signaling	1,3E00	2,16E-01	#NUM!	ABL1,BCL2L1,CRK,CTBP1,CTBP2,E2F3,E2F6,HDAC1,HDAC2,KRAS,MAP2K1,MYC,RAP1B,RAP2B,RB1,RBL1,RELA,RELB,SIN3A,SMAD3,SOS1,TGFBR1
Intrinsic Prothrombin Activation Pathway	1,32E00	3,57E-01	-1,000	COL18A1,COL1A2,COL3A1,F13A1,THBD
DNA Double-Strand Break Repair by Non-Homologous End Joining	1,32E00	3,57E-01	#NUM!	DCLRE1C,NBN,PRKDC,RAD50,XRCC5
Telomere Extension by Telomerase	1,32E00	3,57E-01	#NUM!	NBN,RAD50,TERF1,TNKS2,XRCC5
Phospholipase C Signaling	1,35E00	1,95E-01	0,000	ADCY3,ARHGEF7,ATF4,CREB1,CREB3L1,CREB3L2,FCER1G,FCGR2A,GNAS,GNB1,GNB4,GNG2,HDAC1,HDAC2,HMOX1,ITGA6,ITGA8,ITGAL,ITGAX,ITGB2,ITGB5,ITGB7,KRAS,LCP2,MAP2K1,MEF2C,NAPEPLD,PLA2G12A,PLA2G5,PLCB3,PLCB4,RAC2,RALGDS,RAP1B,RAP2B,RELA,RELB,RHOB,RHOBTB1,RPS6KA3,SHC1,SOS1
Cell Cycle: G1/S Checkpoint Regulation	1,35E00	2,38E-01	0,000	ABL1,CCNE1,CCNE2,CDK2,E2F3,E2F6,FOXO1,HDAC1,HDAC2,MYC,RB1,RBL1,RPL11,SIN3A,SMAD3
TEC Kinase Signaling	1,35E00	2,02E-01	0,500	ACTA2,ACTB,FAS,FCER1G,FGR,FOS,GNA11,GNA15,GNAI2,GNAS,GNB1,GNB4,GNG2,ITGA6,ITGA8,ITGAL,ITGAX,ITGB2,ITGB5,ITGB7,JAK2,PTK2,RAC2,RELA,RELB,RHOB,RHOBTB1,STAT2,STAT4,STAT6,TNFRSF21,TNFSF12,VAV3
Paxillin Signaling	1,36E00	2,21E-01	-1,604	ACTA2,ACTB,ACTN1,ARHGEF7,BCAR1,CRK,CSK,ITGA6,ITGA8,ITGAL,ITGAX,ITGB2,ITGB5,ITGB7,KRAS,PTK2,PXN,RAP1B,RAP2B,SOS1,VCL
Acute Phase Response Signaling	1,36E00	2,09E-01	-1,279	C1QB,C1R,C3,CEBPB,FOS,HMOX1,HNRNPK,IL1A,JAK2,KRAS,MAP2K1,MAP2K3,NFKBIA,NFKBIB,NR3C1,OSM,RAP1B,RAP2B,RELA,RELB,RIPK1,SERPINE1,SHC1,SOCS3,SOS1,TAB1,TF,TNFRSF1A
PFKFB4 Signaling Pathway	1,36E00	2,62E-01	0,000	ATF4,CREB1,CREB3L1,CREB3L2,GNAS,GPI,HK3,MAP2K1,MAP2K3,MAP2K5,PRKAR2A
Bladder Cancer Signaling	1,37E00	2,26E-01	-0,816	ABL1,E2F3,E2F6,FGF13,HDAC1,HDAC2,KRAS,MAP2K1,MMP10,MMP12,MMP9,MYC,RAP1B,RAP2B,RB1,RBL1,SIN3A,THBS1,VEGFC
Antiproliferative Role of TOB in T Cell Signaling	1,37E00	2,81E-01	0,707	CCNE1,CCNE2,CDK2,DPP7,FCER1G,PABPC1,RB1,SMAD3,TGFBR1
Pathogen Induced Cytokine Storm Signaling Pathway	1,4E00	1,96E-01	0,617	C3,CASP7,CASP8,CCR3,CCR5,CD163,CGAS,COL12A1,COL18A1,COL1A2,COL3A1,COL4A5,COL5A2,COL6A1,CSF2RB,CXCL10,FOS,FTH1,HLA-DMA,HLA-DQA1,HLA-DQB1,HLA-DRB5,IFNGR2,IL12RB1,IL12RB2,IL1A,IL21R,JAK2,MYC,OSM,P2RX7,RIGI,RIPK1,SLC2A8,SOCS3,SPI1,STAT4,STX11,TLR1,TLR7,TNFRSF1A,TNFSF12,TNFSF14,VEGFC
Sumoylation Pathway	1,41E00	2,23E-01	-0,535	ARHGDIA,CTBP1,CTBP2,FAS,FOS,HDAC1,HDAC2,NFKBIA,NR3C1,PCNA,RAC2,RFC1,RFC4,RHOB,RHOBTB1,RPA1,SENP1,SLC19A1,TDG,XIAP,ZNF217
Role of IL-17F in Allergic Inflammatory Airway Diseases	1,44E00	2,78E-01	-0,447	ATF4,CREB1,CREB3L1,CREB3L2,CXCL10,IGF1,MAP2K1,RELA,RELB,RPS6KA3
Osteoarthritis Pathway	1,46E00	2,05E-01	-0,218	ANKH,ATF4,BMPR1A,CASP7,CASP8,CEBPB,CREB1,CREB3L1,CREB3L2,CTNNA1,FZD1,ITGA6,ITGA8,ITGAL,ITGAX,ITGB2,ITGB5,ITGB7,JAG1,MEF2C,MMP10,MMP12,MMP9,P2RX7,PPARD,PRKAA1,PRKAB2,RELA,RELB,S100A9,SLC39A8,SMAD3,TGFBR1,TNFRSF1A,VEGFC
Role Of Osteoclasts In Rheumatoid Arthritis Signaling Pathway	1,48E00	1,97E-01	-0,469	ADAM15,ADAM17,ADAM9,ATF4,BCL2,COL12A1,COL18A1,COL1A2,COL3A1,COL4A5,COL5A2,COL6A1,CREB1,CREB3L1,CREB3L2,CSF1R,CTNNA1,FCGR2A,FOS,FOXO1,KRAS,LCP2,MAP2K1,MAP2K3,MAP2K5,MITF,MMP10,MMP12,MMP9,NFKBIA,NFKBIB,RAC2,RAP1B,RAP2B,RELA,RHOB,RHOBTB1,SHC1,SOS1,SPI1,TAB2,TNFRSF11A,TNFRSF1A,VAV3,XIAP
Role of NFAT in Regulation of the Immune Response	1,48E00	2,08E-01	0,626	CD86,FCER1G,FCGR2A,FOS,GNA11,GNA15,GNAI2,GNAS,GNB1,GNB4,GNG2,HLA-A,HLA-DMA,HLA-DQA1,HLA-DQB1,HLA-DRB5,KPNA1,KPNA3,KRAS,LCP2,MAP2K1,MEF2C,NFKBIA,NFKBIB,ORAI1,PLCB3,PLCB4,RAP1B,RAP2B,RELA,RELB,SOS1,XPO1
Integrin Signaling	1,51E00	2,04E-01	-1,183	ABL1,ACTA2,ACTB,ACTN1,ACTR3,ARHGAP5,ARHGEF7,ARPC1B,ARPC2,BCAR1,BCAR3,CAPN2,CRK,CTTN,GIT1,ITGA6,ITGA8,ITGAL,ITGAX,ITGB2,ITGB5,ITGB7,KRAS,LIMS1,MAP2K1,PTK2,PXN,RAC2,RAP1B,RAP2B,RAPGEF1,RHOB,RHOBTB1,ROCK1,SHC1,SOS1,VCL
PPAR Signaling	1,53E00	2,33E-01	0,688	FOS,HSP90AA1,IL1A,KRAS,MAP2K1,MAP4K4,NFKBIA,NFKBIB,PDGFA,PDGFRB,PPARD,RAP1B,RAP2B,RELA,RELB,SCAND1,SHC1,SOS1,TAB1,TNFRSF1A
Caveolar-mediated Endocytosis Signaling	1,53E00	2,46E-01	#NUM!	ABL1,ACTA2,ACTB,CD55,COPE,FLNB,FLOT2,HLA-A,HLA-E,ITGA6,ITGA8,ITGAL,ITGAX,ITGB2,ITGB5,ITGB7
PI3K/AKT Signaling	1,54E00	2,06E-01	-1,147	BCL2,BCL2L1,CSF2RB,FOXO1,GDF15,HSP90AA1,IL10RA,IL12RB1,IL12RB2,IL21R,IL2RG,INPP5K,INPPL1,ITGA6,ITGA8,ITGAL,ITGAX,ITGB2,ITGB5,ITGB7,JAK2,KRAS,LIMS1,MAP2K1,MCL1,NFKBIA,NFKBIB,PPP2R1A,PTPA,RAP1B,RAP2B,RELA,RELB,SFN,SHC1,SOS1,YWHAH
LXR/RXR Activation	1,55E00	2,4E-01	-1,387	ABCG1,APOC2,APOE,C3,ECHS1,FASN,IL1A,LDLR,LPL,LY96,LYZ,MMP9,MSR1,PCYOX1,RELA,RELB,TF,TNFRSF1A
Small Cell Lung Cancer Signaling	1,55E00	2,31E-01	0,707	ABL1,BCL2,BCL2L1,BID,CCNE1,CCNE2,CDK2,E2F3,E2F6,HDAC1,HDAC2,MYC,NFKBIA,NFKBIB,PTK2,RB1,RBL1,RELA,RELB,SIN3A,TRAF1
Role of PKR in Interferon Induction and Antiviral Response	1,56E00	2,24E-01	0,229	BAX,BID,CASP8,COLEC12,FAS,FOS,HSP90AA1,HSPA1L,IFNGR2,MAP2K3,MARCO,MSR1,NFKBIA,NFKBIB,NPM1,PDGFA,PDGFRB,RELA,RELB,RIGI,STAT2,TAB2,TIRAP,TNFRSF1A
IL-10 Signaling	1,58E00	2,54E-01	#NUM!	BLVRB,CCR5,FCGR2A,FOS,HMOX1,IL10RA,IL1A,MAP2K3,MAP4K4,NFKBIA,NFKBIB,RELA,RELB,SOCS3,TAB1
Coronavirus Pathogenesis Pathway	1,6E00	2,1E-01	1,414	ABL1,ADAM17,ADAM9,ATF4,BAX,BCL2,CASP8,CCDC22,CCNE1,CCNE2,CDK2,E2F3,E2F6,FOS,FURIN,HDAC1,HDAC2,NFKBIA,NFKBIB,NPM1,OAS2,RB1,RBL1,RELA,RELB,RIGI,RIPK1,RPSA,SERPINE1,SIN3A,SMAD3,STAT2,TGFBR1,TLR7,TOMM70
Macrophage Classical Activation Signaling Pathway	1,6E00	2,19E-01	1,569	ACOD1,CD40,CD86,CXCL10,CYBB,EED,EZH2,HLA-DMA,HLA-DQA1,HLA-DQB1,HLA-DRB5,IFNGR2,IL1A,JAK2,LY96,NFKBIA,NFKBIB,OSM,PDHB,PKM,RELA,SOCS3,SPI1,STAT2,STAT6,SUZ12,TNFSF12,TNFSF14
Aryl Hydrocarbon Receptor Signaling	1,62E00	2,21E-01	-1,213	ALDH16A1,ALDH2,ALDH9A1,BAX,CCNE1,CCNE2,CDK2,CHEK1,CTSD,CYP1B1,FAS,FOS,GSTM5,GSTO1,HSP90AA1,IL1A,MCM7,MGST1,MGST3,MYC,NCOA7,NQO1,RARG,RB1,RBL1,RELA,RELB
PRPP Biosynthesis I	1,64E00	1	#NUM!	PRPS1,PRPS2
Spermidine Biosynthesis I	1,64E00	1	#NUM!	AMD1,SRM
BER (Base Excision Repair) Pathway	1,65E00	2,79E-01	-1,155	MAP2K1,MAP2K3,MAP2K5,MBD4,PCNA,POLE,RFC1,RFC4,RPA1,SLC19A1,TDG,UNG
VEGF Signaling	1,65E00	2,36E-01	-1,147	ACTA2,ACTB,ACTN1,BCL2,BCL2L1,EIF2S2,FLT1,FOXO1,KRAS,MAP2K1,PTK2,PXN,RAP1B,RAP2B,ROCK1,ROCK2,SFN,SHC1,SOS1,VCL,VEGFC
MSP-RON Signaling In Macrophages Pathway	1,65E00	2,36E-01	-0,728	ATF4,CREB1,CREB3L1,CREB3L2,ETV3,FOS,HLA-DMA,HLA-DQA1,HLA-DQB1,HLA-DRB5,IFNGR2,ITGB2,JAK2,KRAS,RAP1B,RAP2B,RELA,RELB,SOCS3,SOS1,ST14
Wound Healing Signaling Pathway	1,66E00	2,11E-01	-1,667	ACTA2,ACVR1,CEBPB,COL12A1,COL18A1,COL1A2,COL3A1,COL4A5,COL5A2,COL6A1,FOS,IFNGR2,IL1A,ITGA6,JAK2,KRAS,LAMA3,MAP2K1,MAP2K3,MAP2K5,MMP10,MMP9,NFKBIA,NFKBIB,OSM,PDGFA,RAP1B,RAP2B,SHC1,SOS1,TGFBR1,TNFRSF1A,TNFSF12,TNFSF14,VEGFC,VIM
Relaxin Signaling	1,66E00	2,23E-01	-0,832	ADCY3,CREB1,FOS,GDE1,GDPD1,GNA11,GNA15,GNAI2,GNAS,GNB1,GNB4,GNG2,MAP2K1,MMP9,NAPEPLD,NFKBIA,NFKBIB,PDE4A,PDE7A,PDE7B,PRKAR2A,RAP1B,RELA,RELB,SLC39A7,SMARCC2,SMPDL3A
NUR77 Signaling in T Lymphocytes	1,66E00	2,5E-01	0,302	BCL2,CD86,FCER1G,HDAC1,HDAC2,HLA-A,HLA-DMA,HLA-DQA1,HLA-DQB1,HLA-DRB5,HLA-E,MAP2K1,MAP2K5,PCNA,RPS6KA3,SIN3A,SIN3B
Th1 and Th2 Activation Pathway	1,66E00	2,2E-01	#NUM!	ACVR1,APH1A,APH1B,CCR3,CCR5,CD40,CD86,CRLF2,HAVCR2,HLA-A,HLA-DMA,HLA-DQA1,HLA-DQB1,HLA-DRB5,IFNGR2,IL10RA,IL12RB1,IL12RB2,IL2RG,ITGB2,JAG1,JAK2,NCSTN,NFIL3,SOCS3,SPI1,STAT4,STAT6,TGFBR1
Type I Diabetes Mellitus Signaling	1,67E00	2,34E-01	1,069	BCL2,BID,CASP8,CD86,FAS,FCER1G,HLA-A,HLA-DMA,HLA-DQA1,HLA-DQB1,HLA-DRB5,HLA-E,IFNGR2,JAK2,MAP2K3,NFKBIA,NFKBIB,RELA,RELB,RIPK1,SOCS3,TNFRSF1A
Estrogen-mediated S-phase Entry	1,69E00	3,33E-01	-0,707	CCNE1,CCNE2,CDK2,E2F3,E2F6,MYC,RB1,RBL1
Complement System	1,69E00	3,33E-01	0,447	C1QB,C1R,C3,C3AR1,CD55,CFH,ITGAX,ITGB2
IL-1 Signaling	1,69E00	2,41E-01	0,577	ADCY3,FOS,GNA11,GNA15,GNAI2,GNAS,GNB1,GNB4,GNG2,IL1A,IRAK2,MAP2K3,NFKBIA,NFKBIB,PRKAR2A,RELA,RELB,TAB1,TAB2,TOLLIP
Cell Cycle Regulation by BTG Family Proteins	1,7E00	3,03E-01	-1,890	BTG1,CCNE1,CCNE2,CDK2,E2F3,E2F6,NOCT,PPP2R1A,PTPA,RB1
Death Receptor Signaling	1,7E00	2,39E-01	-0,229	ACTA2,ACTB,BCL2,BID,CASP7,CASP8,DFFA,DFFB,FAS,MAP4K4,NFKBIA,NFKBIB,RELA,RELB,RIPK1,ROCK1,TNFRSF1A,TNFRSF21,TNFSF12,TNKS2,XIAP
RHOGDI Signaling	1,77E00	2,14E-01	0,447	ACTA2,ACTB,ACTR3,ARHGAP12,ARHGAP35,ARHGAP4,ARHGAP5,ARHGAP6,ARHGDIA,ARHGEF7,ARPC1B,ARPC2,CDH11,EZR,GNA11,GNA15,GNAI2,GNAS,GNB1,GNB4,GNG2,ITGA6,ITGA8,ITGAL,ITGAX,ITGB2,ITGB5,ITGB7,MYO10,PI4KA,RAC2,RDX,RHOB,RHOBTB1,ROCK1,ROCK2
B Cell Development	1,77E00	3,68E-01	#NUM!	CD40,CD86,HLA-A,HLA-DMA,HLA-DQA1,HLA-DQB1,HLA-DRB5
Toll-like Receptor Signaling	1,78E00	2,58E-01	0,000	FOS,IL1A,IRAK2,LY96,MAP2K3,MAP4K4,NFKBIA,RELA,RELB,TAB1,TAB2,TIRAP,TLR1,TLR7,TOLLIP,TRAF1,UBC
Purine Nucleotides De Novo Biosynthesis II	1,79E00	4,55E-01	-1,342	ADSS2,IMPDH1,PAICS,PFAS,PPAT
Neuroinflammation Signaling Pathway	1,79E00	2,06E-01	0,973	ACVR1,APH1A,APH1B,APP,ATF4,BCL2,CASP8,CD40,CD86,CREB1,CREB3L1,CREB3L2,CSF1R,CXCL10,CYBB,FAS,FOS,FZD1,GLUL,HLA-A,HLA-DMA,HLA-DQA1,HLA-DQB1,HLA-DRB5,HLA-E,HMOX1,IDE,IFNGR2,IRAK2,JAK2,MMP9,NCSTN,P2RX7,PLA2G12A,PLA2G5,RAC2,RELA,RELB,RIPK1,TGFBR1,TIRAP,TLR1,TLR7,TNFRSF1A,XIAP
Actin Nucleation by ARP-WASP Complex	1,8E00	2,47E-01	-0,302	ACTR3,ARPC1B,ARPC2,BAIAP2,ITGA6,ITGA8,ITGAL,ITGAX,ITGB2,ITGB5,ITGB7,KRAS,RAC2,RAP1B,RAP2B,RHOB,RHOBTB1,ROCK1,ROCK2,SOS1
PTEN Signaling	1,83E00	2,23E-01	1,877	BCAR1,BCL2,BCL2L1,BMPR1A,FLT1,FOXO1,INPP5K,INPPL1,ITGA6,ITGA8,ITGAL,ITGAX,ITGB2,ITGB5,ITGB7,KRAS,MAGI3,MAP2K1,MCRS1,PDGFRB,PTK2,RAC2,RAP1B,RAP2B,RELA,RELB,SHC1,SOS1,TGFBR1,TNFRSF11A,YWHAH
Hepatic Fibrosis / Hepatic Stellate Cell Activation	1,83E00	2,23E-01	#NUM!	ACTA2,BAX,BCL2,CCR5,CD40,COL12A1,COL18A1,COL1A2,COL3A1,COL4A5,COL5A2,COL6A1,FAS,FLT1,IFNGR2,IGF1,IL10RA,IL1A,LY96,MET,MMP9,MYO10,PDGFA,PDGFRB,RELA,RELB,SERPINE1,SMAD3,TGFBR1,TNFRSF1A,VEGFC
TWEAK Signaling	1,85E00	3,06E-01	-0,632	BID,CASP7,CASP8,NFKBIA,NFKBIB,RELA,RELB,RIPK1,TNFSF12,TRAF1,XIAP
Necroptosis Signaling Pathway	1,85E00	2,31E-01	1,347	AXL,CAPN2,CASP8,CYBB,FAS,FKBP1A,GLUD1,GLUL,PLA2G12A,PLA2G5,PPID,RB1,RBL1,RIPK1,SLC25A13,STAT2,TAB1,TAB2,TIMM50,TIMM8B,TNFRSF1A,TNIP1,TOMM22,TOMM40,TOMM70,TSPO,UBC
Gαs Signaling	1,86E00	2,5E-01	0,535	ADCY3,ADD1,ATF4,CREB1,CREB3L1,CREB3L2,GNA11,GNA15,GNAI2,GNAS,GNB1,GNB4,GNG2,HCAR2,HRH2,MAP2K1,PRKAR2A,PTGIR,RAPGEF2,RGS2
Actin Cytoskeleton Signaling	1,87E00	2,14E-01	-1,134	ACTA2,ACTB,ACTN1,ACTR3,ARHGAP35,ARHGEF7,ARPC1B,ARPC2,BAIAP2,BCAR1,CRK,CSK,CYFIP1,EZR,FGF13,GIT1,ITGA6,ITGA8,ITGAL,ITGAX,ITGB2,ITGB5,ITGB7,KRAS,MAP2K1,MYO10,PDGFA,PTK2,PXN,RAC2,RAP1B,RAP2B,RDX,ROCK1,ROCK2,SHC1,SOS1,VAV3,VCL
Interferon Signaling	1,89E00	3,23E-01	-0,632	BAK1,BAX,BCL2,IFIT1,IFIT3,IFITM2,IFNGR2,JAK2,RELA,STAT2
Notch Signaling	1,89E00	3,23E-01	0,000	ADAM17,APH1A,APH1B,DTX2,DTX3,FURIN,JAG1,LFNG,NCSTN,RFNG
Graft-versus-Host Disease Signaling	1,89E00	3,23E-01	#NUM!	CD86,FAS,FCER1G,HLA-A,HLA-DMA,HLA-DQA1,HLA-DQB1,HLA-DRB5,HLA-E,IL1A
GADD45 Signaling	1,93E00	2,78E-01	-1,291	ACVR1,BRCA1,CCNE1,CCNE2,CDK2,GADD45A,MAP2K3,MAP3K4,MYC,NFYA,PCNA,RELA,RELB,SMAD3,TGFBR1
G Protein Signaling Mediated by Tubby	1,94E00	3,14E-01	#NUM!	ABL1,GNA11,GNA15,GNAI2,GNAS,GNB1,GNB4,GNG2,JAK2,PLCB3,PLCB4
Pancreatic Adenocarcinoma Signaling	1,95E00	2,35E-01	-0,832	ABL1,BCL2,BCL2L1,BRCA2,CCNE1,CCNE2,CDK2,E2F3,E2F6,HDAC1,HDAC2,HMOX1,JAK2,KRAS,MAP2K1,MMP9,NAPEPLD,RAD51,RALGDS,RB1,RBL1,RELA,RELB,SIN3A,SMAD3,TGFBR1,VEGFC
Adipogenesis pathway	1,95E00	2,35E-01	#NUM!	BMPR1A,BSCL2,CEBPB,CTBP1,CTBP2,EZH2,FOXO1,FZD1,GTF2H1,GTF2H4,GTF2H5,HDAC1,HDAC2,KAT2B,LPIN1,LPL,NOCT,NR1D1,RB1,SAP130,SAP18,SETDB1,SIN3A,SIN3B,SIRT2,SMAD3,TNFRSF1A
MIF-mediated Glucocorticoid Regulation	1,96E00	3,46E-01	1,414	LY96,MIF,NFKBIA,NFKBIB,NR3C1,PLA2G12A,PLA2G5,RELA,RELB
Th2 Pathway	1,97E00	2,4E-01	0,471	ACVR1,APH1A,APH1B,CCR3,CCR5,CD40,CD86,CRLF2,HLA-A,HLA-DMA,HLA-DQA1,HLA-DQB1,HLA-DRB5,IL12RB1,IL12RB2,IL2RG,ITGB2,JAG1,JAK2,NCSTN,SOCS3,SPI1,STAT4,STAT6,TGFBR1
Hepatic Fibrosis Signaling Pathway	1,98E00	1,99E-01	-1,664	ACTA2,ACVR1,ATF4,BCL2,CACNA1D,CACNB2,CCDC88A,CD40,CEBPB,COL18A1,COL1A2,COL3A1,CREB1,CREB3L1,CREB3L2,CYBB,EZH2,FLT1,FOS,FOXO1,FTH1,FZD1,GNAI2,IL1A,IRAK2,ITGA6,ITGA8,ITGAL,ITGAX,ITGB2,ITGB5,ITGB7,JAK2,KRAS,MAP2K1,MAP2K3,MAP2K5,MYC,NFKBIA,NFKBIB,PDCD4,PDGFA,PDGFRB,PRKAR2A,PTK2,RAC2,RAP1B,RAP2B,RELA,RELB,RHOB,RHOBTB1,RIPK1,ROCK1,ROCK2,SERPINE1,SMAD3,SOS1,TF,TFRC,TGFBR1,TIRAP,TNFRSF1A,VEGFC
Clathrin-mediated Endocytosis Signaling	1,98E00	2,27E-01	#NUM!	AAK1,ACTA2,ACTB,ACTR3,AP1B1,AP2A2,APOC2,APOE,ARPC1B,ARPC2,CTTN,EPN1,FGF13,GAK,HIP1,IGF1,ITGB2,ITGB5,ITGB7,LDLR,LYZ,MET,MYO1E,PCYOX1,PDGFA,PICALM,RAB4A,SH3KBP1,TF,TFRC,UBC,VEGFC
Allograft Rejection Signaling	2	3,33E-01	#NUM!	CD40,CD86,FAS,FCER1G,HLA-A,HLA-DMA,HLA-DQA1,HLA-DQB1,HLA-DRB5,HLA-E
Dendritic Cell Maturation	2,01E00	2,3E-01	1,512	ATF4,CD40,CD86,COL18A1,COL1A2,COL3A1,CREB1,CREB3L1,CREB3L2,FCER1G,FCGR2A,FSCN1,HLA-A,HLA-DMA,HLA-DQA1,HLA-DQB1,HLA-DRB5,HLA-E,IL1A,JAK2,LTBR,NFKBIA,NFKBIB,PLCB3,PLCB4,RELA,RELB,STAT2,STAT4,TAB1,TNFRSF1A
p53 Signaling	2,05E00	2,53E-01	-1,500	BAX,BCL2,BCL2L1,BRCA1,CDK2,CHEK1,FAS,GADD45A,HDAC1,KAT2B,MDM4,PCNA,PIDD1,PRKDC,RB1,SCO2,SERPINE2,SFN,ST13,STAG1,THBS1,TOPBP1
OX40 Signaling Pathway	2,24E00	3,17E-01	0,816	BCL2,BCL2L1,FCER1G,HLA-A,HLA-DMA,HLA-DQA1,HLA-DQB1,HLA-DRB5,HLA-E,NFKBIA,NFKBIB,RELA,RELB
Cytotoxic T Lymphocyte-mediated Apoptosis of Target Cells	2,37E00	3,7E-01	0,000	BCL2,BID,CASP7,CASP8,DFFA,DFFB,FAS,FCER1G,HLA-A,HLA-E
Autoimmune Thyroid Disease Signaling	2,37E00	3,7E-01	#NUM!	CD40,CD86,FAS,FCER1G,HLA-A,HLA-DMA,HLA-DQA1,HLA-DQB1,HLA-DRB5,HLA-E
Role of CHK Proteins in Cell Cycle Checkpoint Control	2,4E00	3,02E-01	-0,333	BRCA1,CDK2,CHEK1,CLSPN,E2F3,E2F6,MDC1,NBN,PCNA,PPP2R1A,PTPA,RAD50,RFC1,RFC4,RPA1,SLC19A1
Granzyme B Signaling	2,43E00	4,67E-01	-0,378	BID,CASP8,DFFA,DFFB,ENDOG,NUMA1,PRKDC
Prostate Cancer Signaling	2,44E00	2,55E-01	#NUM!	ABL1,ATF4,BCL2,CCNE1,CCNE2,CDK2,CREB1,CREB3L1,CREB3L2,E2F3,E2F6,FOXO1,HDAC1,HDAC2,HSP90AA1,KRAS,MAP2K1,NFKBIA,NFKBIB,RAP1B,RAP2B,RB1,RBL1,RELA,RELB,SIN3A,SOS1
Regulation of Cellular Mechanics by Calpain Protease	2,47E00	2,82E-01	-1,890	ACTN1,CAPN2,CCNE1,CCNE2,CDK2,EZR,ITGA6,ITGA8,ITGAL,ITGAX,ITGB2,ITGB5,ITGB7,KRAS,PTK2,PXN,RAP1B,RAP2B,RB1,VCL
PPARα/RXRα Activation	2,48E00	2,37E-01	1,569	ACVR1,ADCY3,ADIPOR2,AP2A2,CAND1,CKAP5,FASN,GNA11,GNA15,GNAS,HSP90AA1,ITGB5,JAK2,KRAS,LPL,MAP2K1,MAP2K3,MAP4K4,MED24,MEF2C,NFKBIA,NFKBIB,PLCB3,PLCB4,PRKAA1,PRKAB2,PRKAR2A,RAP1B,RAP2B,RELA,RELB,SHC1,SLC27A1,SMAD3,SOS1,TGFBR1
DNA Methylation and Transcriptional Repression Signaling	2,51E00	2,67E-01	-1,606	CDK13,CDK14,CDK19,CDK2,CEBPB,CHD3,DNMT1,E2F3,E2F6,GADD45A,HDAC1,HDAC2,MBD4,MYC,RB1,RBL1,RELA,SAP130,SAP18,SIN3A,TCF19,TCF20,TDG,UHRF1
MSP-RON Signaling In Cancer Cells Pathway	2,51E00	2,52E-01	-0,600	ACTA2,ATF4,CREB1,CREB3L1,CREB3L2,CSF2RB,ELF2,ETS2,FOS,ITGA6,KRAS,MAP2K1,MET,MYC,NFKBIA,PLAUR,PTK2,RAP1B,RAP2B,RELA,RELB,RPS6KA3,SFN,SOS1,ST14,VEGFC,VHL,VIM,YWHAH
Tumoricidal Function of Hepatic Natural Killer Cells	2,51E00	4,09E-01	0,378	BAX,BID,CASP7,CASP8,DFFA,DFFB,ENDOG,FAS,ITGAL
Leukocyte Extravasation Signaling	2,54E00	2,37E-01	-0,174	ABL1,ACTA2,ACTB,ACTN1,ARHGAP12,ARHGAP35,ARHGAP4,ARHGAP5,ARHGAP6,BCAR1,CRK,CTNNA1,CTTN,CYBB,EDIL3,EZR,F11R,FER,GNAI2,ITGAL,ITGB2,MAP3K4,MMP10,MMP12,MMP9,PECAM1,PTK2,PXN,RAC2,RAP1B,RASSF5,RDX,ROCK1,ROCK2,SELPLG,VAV3,VCL
Induction of Apoptosis by HIV1	2,6E00	0.3	0,500	BAK1,BAX,BCL2,BCL2L1,BID,CASP8,DFFA,DFFB,FAS,NFKBIA,NFKBIB,RELA,RELB,RIPK1,SLC25A13,TNFRSF1A,TRAF1,XIAP
Apoptosis Signaling	2,64E00	2,69E-01	0,626	BAK1,BAX,BCL2,BCL2L1,BID,CAPN2,CASP7,CASP8,DFFA,DFFB,ENDOG,FAS,KRAS,MAP2K1,MAP4K4,MCL1,NFKBIA,NFKBIB,RAP1B,RAP2B,RELA,RELB,ROCK1,TNFRSF1A,XIAP
Sucrose Degradation V (Mammalian)	2,64E00	0.8	1,000	ALDOC,GALM,KHK,TPI1
Atherosclerosis Signaling	2,73E00	2,8E-01	#NUM!	APOC2,APOE,CCR3,CD40,COL18A1,COL1A2,COL3A1,IL1A,ITGB2,LPL,LYZ,MMP9,MSR1,PCYOX1,PDGFA,PLA2G12A,PLA2G5,PLA2G7,RELA,RELB,SELPLG,TNFSF12,TNFSF14
T Helper Cell Differentiation	3,13E00	3,22E-01	#NUM!	BCL6,CD40,CD86,FCER1G,HLA-A,HLA-DMA,HLA-DQA1,HLA-DQB1,HLA-DRB5,IFNGR2,IL10RA,IL12RB1,IL12RB2,IL21R,IL2RG,STAT4,STAT6,TGFBR1,TNFRSF1A
Molecular Mechanisms of Cancer	3,26E00	2,14E-01	#NUM!	ABL1,ADCY3,APH1A,APH1B,ARHGEF7,BAK1,BAX,BCL2,BCL2L1,BID,BMPR1A,BRCA1,CASP7,CASP8,CCNE1,CCNE2,CDK13,CDK14,CDK19,CDK2,CHEK1,CRK,CTNNA1,E2F3,E2F6,FAS,FOS,FOXO1,FZD1,GNA11,GNA15,GNAI2,GNAS,GNB1,GNB4,GNG2,HDAC1,HDAC2,ITGA6,ITGA8,ITGAL,ITGAX,ITGB2,ITGB5,ITGB7,JAK2,KRAS,LAMTOR3,MAP2K1,MAP2K3,MYC,NBN,NCSTN,NFKBIA,NFKBIB,PLCB3,PLCB4,PRKAR2A,PRKDC,PTK2,RAC2,RALGDS,RAP1B,RAP2B,RAPGEF1,RASA1,RB1,RBL1,RELA,RE…
DNA Double-Strand Break Repair by Homologous Recombination	3,47E00	5,71E-01	#NUM!	ABL1,BRCA1,BRCA2,GEN1,NBN,RAD50,RAD51,RPA1
Mismatch Repair in Eukaryotes	3,51E00	5,29E-01	-1,667	MSH2,MSH6,PCNA,PMS2,POLD1,RFC1,RFC4,RPA1,SLC19A1
Hereditary Breast Cancer Signaling	3,75E00	2,75E-01	#NUM!	ACTB,BARD1,BLM,BRCA1,BRCA2,CHEK1,FANCB,FANCL,FANCM,GADD45A,HDAC1,HDAC2,KRAS,MSH2,MSH6,NBN,NPM1,PALB2,PHF10,PMS2,POLR2C,POLR2J,RAD50,RAD51,RAP1B,RAP2B,RB1,RFC1,RFC4,RPA1,SFN,SLC19A1,SMARCB1,SMARCC2,UBC,WEE1
Ephrin Receptor Signaling	4,23E00	2,68E-01	-0,539	ABL1,ACTR3,ARPC1B,ARPC2,ATF4,BCAR1,CREB1,CREB3L1,CREB3L2,CRK,DOK1,EPHA2,GNA11,GNA15,GNAI2,GNAS,GNB1,GNB4,GNG2,ITGA6,ITGA8,ITGAL,ITGAX,ITGB2,ITGB5,ITGB7,JAK2,KRAS,MAP2K1,MAP4K4,PDGFA,PTK2,PXN,RAC2,RAP1B,RAP2B,RAPGEF1,RASA1,ROCK1,ROCK2,SDCBP,SH2D3C,SHC1,SOS1,VEGFC
Role of BRCA1 in DNA Damage Response	5,59E00	3,68E-01	-1,414	ACTB,BARD1,BLM,BRCA1,BRCA2,CHEK1,E2F3,E2F6,FANCB,FANCL,FANCM,GADD45A,MDC1,MSH2,MSH6,NBN,PHF10,RAD50,RAD51,RB1,RBL1,RFC1,RFC4,RPA1,SLC19A1,SMARCB1,SMARCC2,TOPBP1
